# Supplementary material for: Membrane procoagulation and N‑terminomics/TAILS profiling in Montreal platelet syndrome kindred with VWF p.V1316M mutation
Source: Commun Med (Lond). 2023 Sep 21;3:125. doi: 10.1038/s43856-023-00354-1 (PMC10514327; doi:10.1038/s43856-023-00354-1)
Supplement: Supplementary file 3 — Supplementary Data 1–6 [file 43856_2023_354_MOESM3_ESM.xlsx]

## Sheet: Index
Supplementary Data 1 | List of all previous publications featuring the two patients of the present study, (Agbani et al)
Supplementary Data 2 | Pre-enrichment TAILS peptides from healthy and 2B-VWD(MPS) patients.
Supplementary Data 3 | Pre-enrichment TAILS proteins from healthy and 2B-VWD(MPS) patients.
Supplementary Data 4 | N-terminomics TAILS peptides from healthy and 2B-VWD(MPS) patients.
Supplementary Data 5 | Proteases and protease inhibitors from healthy and 2B-VWD(MPS) patients.
Supplementary Data 6 | List of major contractile proteins changing in platelets of 2B-VWD(MPS) patients.

## Sheet: Supplementary Data 1
Supplementary Data 1 | Prevous 2B-VWD-MPS Patient Studies.
1	Lacombe M, D AG. Etudes sur une thrombopathie familiale. Nouv Rev Fr Hematol. 1963;3:611-4.
2	Milton JG, Frojmovic MM. Shape-changing agents produce abnormally large platelets in a hereditary "giant platelets syndrome (MPS)". J Lab Clin Med. 1979;93(1):154-61.
3	Frojmovic MM, Milton JG. Physical, chemical and functional changes following platelet activation in normal and "giant" platelets. Blood Cells. 1983;9(2):359-82.
4	Milton JG, Frojmovic MM, Tang SS, White JG. Spontaneous platelet aggregation in a hereditary giant platelet syndrome (MPS). Am J Pathol. 1984;114(2):336-45.
5	Milton JG, Hutton RA, Tuddenham EG, Frojmovic MM. Platelet size and shape in hereditary giant platelet syndromes on blood smear and in suspension: evidence for two types of abnormalities. J Lab Clin Med. 1985;106(3):326-35.
6	Okita JR, Frojmovic MM, Kristopeit S, Wong T, Kunicki TJ. Montreal platelet syndrome: a defect in calcium-activated neutral proteinase (calpain). Blood. 1989;74(2):715-21
7	Jackson SC, Sinclair GD, Cloutier S, Duan Z, Rand ML, Poon MC. The Montreal platelet syndrome kindred has type 2B von Willebrand disease with the VWF V1316M mutation. Blood. 2009;113(14):3348-51.
8	Poon MC, Rand ML, Jackson SC. 2B or not to be--the 45-year saga of the Montreal Platelet Syndrome. Thromb Haemost. 2010;104(5):903-10.

## Sheet: Supplementary Data 2
Supplementary Data 2 | Pre-enrichment TAILS peptides from from healthy and VWD patients.
Peptide sequences were identified from the the human UniProt protein database with appended standard laboratory and common contamination protein entries and reverse decoy sequences (in total 177,324 entries) using the Andromeda algorithm as implemented in the MaxQuant software package v1.6.0.1, using an peptide FDR of 0.01. Search parameters included a mass tolerance of 1 ppm for the parent ion a…
Sequence	Modifications	Mass	Proteins	Gene Names	Protein Names	Ratio VWD (H) vs Healthy (L)	PEP	Andromeda Score	Delta score	Potential Contaminant
EAVKAASDELSKTISPMVMDAKAVAGNISDPGLQKSFLDSGYR	Unmodified	4496.26	P18206-2;P18206	VCL	Vinculin	0.0038121	1.379e-07	62.233	37.613
VKANLEKAKQTLENER	Unmodified	1870.03	P35579	MYH9	Myosin-9	0.0068548	0.018574	55.755	28.726
YGHELLINTLITSGADTAK	Unmodified	2016.05	Q8N8A2-5			0.0087626	0.021596	50.188	22.674
FNEEVKKQSVSR	Unmodified	1449.76	P05106;H3BM21;P05106-2;P05106-3;I3L4X8	ITGB3	Integrin beta-3;Integrin beta	0.01122	0.00083942	98.368	59.353
MTVTNLLSRNMDKQR	2 Oxidation (M);2 Deamidation (NQ);Acetyl (N-term)	1881.89	P29536-2;P29536	LMOD1	Leiomodin-1	0.01151	0.0055911	68.972	39.96
VQSSEMGTSVLIMQPILRFLQLLCENHNR	Oxidation (M);Deamidation (NQ);Acetyl (N-term)	3471.73	Q14573	ITPR3	Inositol 1,4,5-trisphosphate receptor type 3	0.012872	0.038191	22.987	8.0568
SKNSQNPNSKIVLLDVPVR	Unmodified	2107.18	P08514;P08514-2;P08514-3;A0A3B3IU79	ITGA2B	Integrin alpha-IIb;Integrin alpha-IIb heavy chain;Integrin alpha-IIb light chain, form 1;Integrin alpha-IIb light chain, form 2	0.012925	0.00050744	93.753	62.333
LSNRPAFMPSEGR	Unmodified	1460.72	A0A804HJU8;A0A804HIN7;A0A804HK61;A0A804HII9;P12814-2;P12814-3;A0A804HLF4;A0A7I2V4Y4;A0A804HKE2;P12814-4;A0A804HLD0;H9KV75;P12814;A0A804HL31	ACTN1	Alpha-actinin-1	0.013234	0.00080826	88.224	35.403
EMAEKEKEKIER	Unmodified	1518.77	P26038	MSN	Moesin	0.013316	3.777e-32	174.57	99.73
EPGLAAAAMSTVDLAR	Oxidation (M)	1587.79	A0A2P0CU24;A0A0A0MRV4;A0A0G2JRR6;J3KPF6;A0A2P0CTB1;J3KPF5;A0A0A0MT35	FAM213B		0.015447	0.032806	46.318	14.721
QAACKQVR	Unmodified	959.497	P35579;P35579-2	MYH9	Myosin-9	0.015734	5.4051e-42	189.62	128.82
GQGSSPVAMQKAQQVSQGLDVLTAKVENAAR	Unmodified	3167.64	P18206-2;P18206	VCL	Vinculin	0.015798	1.3258e-13	116.1	87.948
RTEEKVQEAKELR	Deamidation (NQ);Acetyl (N-term)	1657.86	Q5VTT5-2;Q5VTT5	MYOM3	Myomesin-3	0.015813	0.012236	62.298	32.24
KLQKDLEGLSQR	Unmodified	1413.79	P35579	MYH9	Myosin-9	0.016188	4.6189e-21	140.63	98.386
ADQLTEEQIAEFKEAFSLFDKDGDGTITTKELGTVMR	Acetyl (N-term)	4175.03	P0DP25;P0DP24;P0DP23;M0QZ52;F8WBR5;G3V479	CALM3;CALM2;CALM1		0.016353	1.6469e-05	67.764	48.034
NVGSQTLQTFKAR	Unmodified	1448.77	P08514;P08514-2;P08514-3	ITGA2B	Integrin alpha-IIb;Integrin alpha-IIb heavy chain;Integrin alpha-IIb light chain, form 1;Integrin alpha-IIb light chain, form 2	0.016506	1.277e-10	149.49	126.96
SPFEVKVGTECGNQKVR	Unmodified	1933.97	P21333-2;P21333;Q60FE5;A0A7P0NMY4	FLNA	Filamin-A	0.017079	5.1933e-09	120.32	92.981
GEDAAQAEKFQHPGSDMR	Acetyl (N-term)	2014.88	O95810	SDPR	Serum deprivation-response protein	0.017513	2.3969e-09	136.57	103.63
RPWEKNSTTLPR	Deamidation (NQ)	1484.77	P50552;K7EM16	VASP	Vasodilator-stimulated phosphoprotein	0.017538	0.01475	75.89	38.464
MDKNELVQKAKLAEQAER	Acetyl (N-term)	2142.11	P63104;E9PD24;E7EVZ2;E7ESK7;E7EX29;E5RIR4;E5RGE1	YWHAZ	14-3-3 protein zeta/delta	0.017616	0.011029	52.52	21.656
DAKGISQEQMNEFR	Unmodified	1651.76	A0A804HJU8;A0A804HIN7;A0A804HK61;A0A804HII9;P12814-2;P12814-3;A0A804HLF4;A0A7I2V4Y4;A0A804HKE2;P12814-4;A0A804HLD0;H9KV75;H0YJW3;H7C5W8;H0YJ11;P12814;A0A804HL31	ACTN1	Alpha-actinin-1	0.017727	7.1267e-58	188.63	149.61
TNYIGHKTKDLQAICGISCDELSSMVLELR	Unmodified	3450.69	P07996;P07996-2	THBS1	Thrombospondin-1	0.017802	4.2906e-48	156.52	118.85
DEQSEEKKKQLVR	Unmodified	1615.85	P35579;P35579-2	MYH9	Myosin-9	0.017902	9.7373e-32	171.49	94.202
VFDKEGNGTVMGAELR	Unmodified	1721.84	P05976-2;P05976;P08590	MYL1;MYL3	Myosin light chain 1/3, skeletal muscle isoform;Myosin light chain 3	0.018092	1.455e-61	189.33	0
VVSSIEQKTEGAEKKQQMAR	Unmodified	2246.17	P63104;E9PD24;E7EVZ2;E7ESK7;E7EX29	YWHAZ	14-3-3 protein zeta/delta	0.018164	0.00040055	91.616	70.08
AGLNSLEAVKR	Deamidation (NQ);Acetyl (N-term)	1199.65	A0A2R8YGX3;A0A2R8Y5V9;P67936;A0A590UJB9;A0A590UK79	TPM4	Tropomyosin alpha-4 chain	0.018262	0.030384	121.6	64.874
WCNEHLKCVSKR	Unmodified	1615.77	P21333-2;P21333;Q60FE5;A0A7P0NMY4;F8WE98;A0A087WWY3;A0A7I2V3E6	FLNA	Filamin-A	0.018358	0.0037636	77.597	53.182
DLLLDPAWEKQQR	Unmodified	1610.84	A0A804HJU8;A0A804HIN7;A0A804HK61;A0A804HII9;P12814-2;P12814-3;A0A804HLF4;A0A7I2V4Y4;A0A804HKE2;P12814-4;A0A804HLD0;A0A804HJQ9;A0A804HIY0;A0A804HKG0;A0A494C033;A0A494C166;A0A494C0Q3;D6RH00;F5GXS2;O43707;H7C144;O43707-2;O43707-3;K7EP19;P12814;Q08043	ACTN1;ACTN3;ACTN4	Alpha-actinin-1;Alpha-actinin-4;Alpha-actinin-3	0.018376	0.00057366	99.844	59.819
LKKLAETLGR	Unmodified	1127.7	P48059;P48059-4;P48059-2;P48059-5;P48059-3;A0A0M3HER1	LIMS1	LIM and senescent cell antigen-like-containing domain protein 1	0.018507	0.0022589	86.189	54.555
ACKEAAYHPEVAPDVR	Unmodified	1811.86	Q9Y490	TLN1	Talin-1	0.018889	1.4942e-19	159.12	118.41
HQGVMVGMGQKDSYVGDEAQSKR	Deamidation (NQ)	2507.15	A0A2R8Y793;G5E9R0;A0A6Q8PH58;C9JUM1;C9JZR7;C9JTX5;F8WB63;B8ZZJ2;C9JFL5;F6UVQ4;F6QUT6;P60709;E7EVS6;A0A2R8YGF8;P63261;I3L4N8;I3L3I0;I3L1U9;I3L3R2;J3KT65;K7EM38;P68032;P62736;A6NL76;P63267;P68133	ACTB;ACTG2;ACTA2;ACTG1;ACTC1;ACTA1	Actin, cytoplasmic 1;Actin, cytoplasmic 1, N-terminally processed;Actin, cytoplasmic 2;Actin, cytoplasmic 2, N-terminally processed;Actin, alpha cardiac muscle 1;Actin, aortic smooth muscle;Actin, gamma-enteric smooth muscle;Actin, alpha skeletal muscle	0.018943	0.0010251	64.843	43.552
IKGCTDNLTLTVAR	Unmodified	1560.83	O00151	PDLIM1	PDZ and LIM domain protein 1	0.019066	2.296e-23	138.31	70.427
YAPDKTSTVLTR	Unmodified	1350.71	Q9NR12;Q9NR12-2	PDLIM7	PDZ and LIM domain protein 7	0.019074	0.0056581	73.082	36.665
APEASKGGR	Unmodified	871.451	O95866-2;A0A140T9L8;O95866-7;O95866-4	G6B	Protein G6b	0.019075	0.0083916	88.37	16.655
TDYQKSNFETTR	Unmodified	1488.68	Q13201;Q13201-2	MMRN1	Multimerin-1;Platelet glycoprotein Ia*;155 kDa platelet multimerin	0.019337	4.6524e-10	146.5	105.02
AQSEAEKLAKER	Unmodified	1358.72	P26038	MSN	Moesin	0.019343	0.0028443	95.273	33.595
VVGKEQGQNLAR	Unmodified	1297.71	F5GZG1;F5H823;B7ZB78;P61224-4;P61224-3;A6NIZ1;P61224-2;P61224;F5GX62;E7ESV4;F5H7Y6;P62834	RAP1B;RAP1A	Ras-related protein Rap-1b;Ras-related protein Rap-1b-like protein;Ras-related protein Rap-1A	0.019361	7.6456e-186	206.49	115.78
RPKGLFISISDR	Unmodified	1387.79	A0A1W2PPH1;A0A1W2PQH3;P23368;A0A1W2PQ37;A0A1W2PQF8;A0A1W2PR68;A0A1W2PQT3;A0A1W2PQY8;P23368-2	ME2	NAD-dependent malic enzyme, mitochondrial	0.019414	0.017282	78.903	8.1743
VGKVEHGSVALPAIMR	Unmodified	1662.92	Q9Y490	TLN1	Talin-1	0.019466	3.2734e-27	137.73	105.9
AEKGFLLLASLR	Unmodified	1316.78	CON__Q28194;P07996	THBS1	Thrombospondin-1	0.019501	6.6111e-05	137.4	63.224	+
KKQAEEEAR	Unmodified	1087.56	H7BXY5;Q0ZGT2-4;Q0ZGT2-2;Q0ZGT2;E7EUA0;E7ETM8	NEXN	Nexilin	0.019504	3.1807e-05	139.38	68.983
ASVDTKEAEGAPQVEAGKR	Unmodified	1941.98	E7EX44;Q05682-5;Q05682-4;Q05682-3;Q05682-6;Q05682-2;Q05682;C9J813;E9PGZ1	CALD1	Caldesmon	0.019562	0.0019485	73.735	51.37
ETSALKQQEQPAATKIR	2 Deamidation (NQ)	1899.99	P40937	RFC5	Replication factor C subunit 5	0.019853	0.031453	47.548	15.664
HIGWKDFTAYR	Unmodified	1392.69	CON__Q28194;P07996;P07996-2	THBS1	Thrombospondin-1	0.0199	1.4635e-13	132.32	109.29
MQKEITALAPSTM	Unmodified	1419.71	A0A2R8Y793			0.020078	3.765e-40	154.84	113.85
KVTEENKELANELR	Unmodified	1671.88	CON__Q28194;P07996;P07996-2	THBS1	Thrombospondin-1	0.020192	1.7494e-10	122.52	75.293
SKVANLKNPR	2 Deamidation (NQ);Acetyl (N-term)	1169.64	H0YF26;Q8N8B7;Q8N8B7-2	TCEANC	Transcription elongation factor A N-terminal and central domain-containing protein	0.020197	0.009852	80.231	15.793
LEVNLQAMKAQFER	Unmodified	1675.87	P35579;P35579-2	MYH9	Myosin-9	0.020569	2.1637e-16	157.52	75.65
EKETKALSLAR	Unmodified	1244.71	P35579;P35579-2;P35580;P35580-5;P35580-2;P35580-3;P35580-4;P35749-4;P35749-3;P35749;P35749-2	MYH9;MYH10;MYH11	Myosin-9;Myosin-10;Myosin-11	0.020755	0.030613	53.013	21.255
AGITTIEAVKR	Acetyl (N-term)	1199.69	A0A087WWU8;P06753-2;P06753-3;P06753-5;P06753-6;P06753-4;D6R904;Q5VU61	TPM3	Tropomyosin alpha-3 chain	0.020771	5.8212e-08	121.73	69.251
SHAQKNENAR	Unmodified	1153.56	P35579;P35579-2	MYH9	Myosin-9	0.020808	8.1195e-09	122.94	89.94
SSFYVNGLTLGGQKCSVIR	Unmodified	2085.07	P07737;K7EJ44;I3L3D5	PFN1	Profilin-1	0.020888	7.281e-54	181.58	181.58
KEEENAKQILQR	Unmodified	1484.79	P11169	SLC2A3	Solute carrier family 2, facilitated glucose transporter member 3	0.020923	0.00062352	104.07	39.846
EVENSEDPKFR	Unmodified	1348.63	P18206-2;P18206	VCL	Vinculin	0.021038	5.7887e-42	179.1	63.05
ALEEAMEQKAELER	Unmodified	1645.8	P35579;P35579-2	MYH9	Myosin-9	0.021137	3.7507e-148	223.36	173.86
TEKLLETIDQLYLEYAKR	Unmodified	2225.19	A0A804HJU8;A0A804HIN7;A0A804HK61;A0A804HII9;P12814-2;P12814-3;A0A804HLF4;A0A7I2V4Y4;A0A804HKE2;P12814-4;A0A804HLD0;H9KV75;H7C5W8;P12814;A0A804HL31	ACTN1	Alpha-actinin-1	0.02123	2.6921e-53	175.16	134.31
KAVPDAVESR	Unmodified	1070.57	P16284-3;P16284-2;P16284	PECAM1	Platelet endothelial cell adhesion molecule	0.021238	0.0063938	88.134	22.061
IYVENDFSWDKR	Unmodified	1570.74	P08514;P08514-2;P08514-3	ITGA2B	Integrin alpha-IIb;Integrin alpha-IIb heavy chain;Integrin alpha-IIb light chain, form 1;Integrin alpha-IIb light chain, form 2	0.021257	9.923e-05	134.49	107.48
TPCEEILVKHVGSR	Unmodified	1623.84	P21333-2;P21333;Q60FE5;A0A7P0NMY4	FLNA	Filamin-A	0.02139	5.081e-15	143.76	91.589
ALEQQVEEMKTQLEELEDELQATEDAKLR	Unmodified	3415.67	P35579;P35579-2	MYH9	Myosin-9	0.021477	4.2891e-193	225.95	190.74
GILTLKYPIEHGIITNWDDMEKIWHHTFYNELR	Unmodified	4082.05	P68032;A6NL76;P68133	ACTC1;ACTA1	Actin, alpha cardiac muscle 1;Actin, alpha skeletal muscle	0.021625	3.5694e-14	119.69	72.259
LAQVAKAVTQALNR	Unmodified	1481.87	Q9Y490	TLN1	Talin-1	0.021628	1.7915e-70	169.58	115.56
AATASAGAGGIDGKPR	Acetyl (N-term)	1440.73	I3L1P8;Q02978;Q02978-2	SLC25A11	Mitochondrial 2-oxoglutarate/malate carrier protein	0.021642	0.001066	107.39	61.789
VTPPEGYEVVTVFPK	Unmodified	1660.87	O00151	PDLIM1	PDZ and LIM domain protein 1	0.021797	1.9833e-06	116.54	83.592
NDNDTFTVKYTPR	Unmodified	1569.74	P21333-2;P21333;Q60FE5;A0A7P0NMY4	FLNA	Filamin-A	0.021846	1.1365e-32	174.73	144.53
TKGFSLESCR	Unmodified	1183.57	P07384	CAPN1	Calpain-1 catalytic subunit	0.022064	0.00069806	101.38	70.694
VGKETVQTTEDQILKR	Unmodified	1844	P18206-2;P18206	VCL	Vinculin	0.022115	3.6024e-06	129.36	94.877
KYKEALLGR	Unmodified	1076.63	P52565;J3KRE2;J3KTF8;J3QQX2;J3KRY1;P52565-2;J3KS60	ARHGDIA	Rho GDP-dissociation inhibitor 1	0.022147	0.00047199	117.53	74.084
GTLDPVEKALR	Unmodified	1197.67	P11142;E9PKE3;P11142-2;E9PNE6;E9PN89;A8K7Q2	HSPA8	Heat shock cognate 71 kDa protein	0.022179	0.0011065	91.549	22.702
SLGKGSAPPGPVPEGSIR	Unmodified	1704.92	P78417;P78417-2	GSTO1	Glutathione S-transferase omega-1	0.022232	0.0027442	87.647	48.468
AGLNSLEAVKR	Acetyl (N-term)	1198.67	A0A2R8YGX3;A0A2R8Y5V9;P67936;A0A590UJB9;A0A590UK79	TPM4	Tropomyosin alpha-4 chain	0.022256	8.1939e-29	150.35	91.918
KLREQVNSMVDISKMHMILYDLQQNLSSSHR	Oxidation (M);2 Deamidation (NQ)	3717.83	M0R1J0;D1MQ08;O15554	KCNN4	Intermediate conductance calcium-activated potassium channel protein 4	0.022256	0.039333	30.702	30.702
KLVIIESDLER	Unmodified	1313.76	F5H7S3;H7BYY1;B7Z596;H0YKJ4;H0YK48;A0A494BZZ2;P09493-5;P09493-2;P09493-4;P09493-3;P09493-10;A0A0S2Z4G6;P09493-9;P09493;H0YL42;A0A494C0V8;H0YKX5;P09493-8;P09493-7;P09493-6;Q6ZN40	TPM1	Tropomyosin alpha-1 chain	0.022261	0.00065479	103.43	70.994
EIDAALQKKR	Unmodified	1170.67	H7BXY5;Q0ZGT2-4;Q0ZGT2-2;Q0ZGT2;Q0ZGT2-3	NEXN	Nexilin	0.022264	0.013033	64.04	31.72
KSSTPEEVKKR	Unmodified	1287.71	P23528;E9PS23;G3V1A4;E9PP50;E9PK25;E9PLJ3;E9PQB7	CFL1	Cofilin-1	0.022372	0.010204	67.08	26.49
GNPIKVSR	Unmodified	869.508	P00488	F13A1	Coagulation factor XIII A chain	0.022607	0.014516	85.161	46.79
KLVILEGELER	Unmodified	1297.76	A0A2R8YGX3;A0A2R8Y5V9;P67936;A0A2R8YH90;A0A2R8YEU4;A0A2R8YE05;K7ENT6;A0A2R8YHD2;P67936-2;Q5TCU3;P07951;A0A5F9UN72;U3KQK2;CON__Q3SX28;A7XZE4;P07951-3;P07951-2	TPM4;TPM2;TPM2b	Tropomyosin alpha-4 chain;Tropomyosin beta chain	0.022621	1.3355e-51	164.81	116.97
TASEGSEQPKKR	Unmodified	1316.67	S4R418;Q9UBW5-2;Q9UBW5-3;Q9UBW5	BIN2	Bridging integrator 2	0.022644	0.00088161	92.866	67.632
IVAPGKGILAADESTGSIAKR	Unmodified	2053.15	P04075;P04075-2;H3BPS8;H3BQN4;J3KPS3;H3BUH7	ALDOA	Fructose-bisphosphate aldolase A;Fructose-bisphosphate aldolase	0.022668	8.3439e-08	114.03	84.931
AKPLTDSEKR	Acetyl (N-term)	1185.64	P11216	PYGB	Glycogen phosphorylase, brain form	0.022688	0.0038647	103.31	62.696
LAKYNQLLR	Unmodified	1117.66	A0A2R8Y6G6;P06733;P06733-2	ENO1	Alpha-enolase	0.0227	1.103e-115	190.26	125.55
GVLQGHLESSR	Unmodified	1181.62	A0A0C4DGZ8;P07359	GP1BA	Platelet glycoprotein Ib alpha chain;Glycocalicin	0.022952	0.00049021	113.93	51.38
EVQQKIEKQYDADLEQILIQWITTQCR	Unmodified	3375.71	P37802;P37802-2;X6RJP6	TAGLN2	Transgelin-2	0.023051	7.4061e-110	192.01	158.33
ALASQLQDSLKDLKAR	Unmodified	1755.98	P18206-2;P18206	VCL	Vinculin	0.023092	1.1001e-05	115.12	95.953
LVGGKDFEQPLAISR	Unmodified	1628.89	O00151	PDLIM1	PDZ and LIM domain protein 1	0.023096	0.00073444	102.28	77.155
NAEQYKDQADKASTR	Unmodified	1723.81	P35579;P35579-2	MYH9	Myosin-9	0.023439	8.7331e-172	227.92	227.92
KKVEAQLQELQVKFNEGER	Unmodified	2272.22	P35579	MYH9	Myosin-9	0.023713	2.6738e-24	157.84	125.66
LVKGPDPSSPAFR	Unmodified	1369.74	CON__Q28194;P07996;A8MZG1	THBS1	Thrombospondin-1	0.023759	3.7292e-67	168.83	145.45
IDLAVGDVVKTWR	Unmodified	1470.82	Q86UX7-2;Q86UX7;H0YFT5	FERMT3	Fermitin family homolog 3	0.023812	0.00057436	98.105	63.332
EAEAASIKIR	Unmodified	1086.6	P18206-2;P18206	VCL	Vinculin	0.023872	0.0010747	106.2	45.517
EKAEGDVAALNR	Unmodified	1271.65	A0A2R8YGX3;A0A2R8Y5V9;P67936;A0A2R8YH90	TPM4	Tropomyosin alpha-4 chain	0.023946	7.732e-66	168.85	85.199
QDLLAKCDR	Unmodified	1117.56	P18206-2;P18206	VCL	Vinculin	0.023966	9.8897e-05	139.98	48.911
SKSLKKLVEESR	Acetyl (N-term)	1444.82	Q15404	RSU1	Ras suppressor protein 1	0.023969	0.013268	79.283	47.221
KATQVGEKTPKDESANQEEPEAR	Unmodified	2541.23	P50552;K7EM16	VASP	Vasodilator-stimulated phosphoprotein	0.024069	0.00039971	71.735	49.098
LIGDAAKNQVAMNPTNTVFDAKR	Unmodified	2473.27	P11142;E9PKE3;P11142-2;E9PNE6;E9PQQ4;E9PQK7;E9PLF4;E9PN25;E9PPY6;E9PK54	HSPA8	Heat shock cognate 71 kDa protein	0.024231	1.9395e-10	116.94	87.102
TDLFPKTR	Unmodified	976.534	P10124	SRGN	Serglycin	0.024277	0.011579	90.37	48.868
AKVIAAEGEMNASR	Unmodified	1445.73	P27105	STOM	Erythrocyte band 7 integral membrane protein	0.024279	9.1881e-05	108.06	80.509
GVGAAATAVTQALNELLQHVKAHATGAGPAGR	Unmodified	3036.62	Q9Y490	TLN1	Talin-1	0.024341	8.014e-20	124.17	98.165
HEEKVAAYDKLEKTKTR	Unmodified	2045.09	P35579	MYH9	Myosin-9	0.024461	0.036985	40.242	19.148
EVSSLKNKLR	Unmodified	1172.69	P35579;P35579-2	MYH9	Myosin-9	0.024614	0.0050751	74.376	26.773
KLAVNMVPFPR	Unmodified	1270.72	Q9H4B7;CON__ENSEMBL:ENSBTAP00000025008;P68371;K7ESM5;A6NNZ2;Q9BUF5;P07437;Q5ST81;Q5JP53;A0A0B4J269;Q13509;Q13509-2;P04350;Q9BVA1;Q13885;Q3ZCM7;A0A075B736;Q5SQY0	TUBB1;TUBB4B;TUBB6;TUBB;TUBB3;TUBB4A;TUBB2B;TUBB2A;TUBB8	Tubulin beta-1 chain;Tubulin beta-4B chain;Tubulin beta-8 chain-like protein LOC260334;Tubulin beta-6 chain;Tubulin beta chain;Tubulin beta-3 chain;Tubulin beta-4A chain;Tubulin beta-2B chain;Tubulin beta-2A chain;Tubulin beta-8 chain	0.024662	5.7957e-10	147.51	110.32
GELANEVKVLLQGKGDSEHKR	Unmodified	2306.23	P35579	MYH9	Myosin-9	0.024772	0.033872	38.159	24.551
CQKICDQWDNLGALTQKR	Unmodified	2233.07	A0A804HJU8;A0A804HIN7;A0A804HK61;A0A804HII9;P12814-2;P12814-3;A0A804HLF4;A0A7I2V4Y4;A0A804HKE2;P12814-4;A0A804HLD0;H9KV75;H7C5W8;P12814;A0A804HL31	ACTN1	Alpha-actinin-1	0.024828	1.2459e-21	145.33	88.817
AYGPGIEPTGNMVKKR	Unmodified	1716.9	P21333-2;P21333;Q60FE5;A0A7P0NMY4;F8WE98;A0A087WWY3;A0A7I2V3E6	FLNA	Filamin-A	0.024921	4.2897e-05	114.71	39.144
QQQLTAMKVLQR	Unmodified	1442.8	P35579;P35579-2	MYH9	Myosin-9	0.024922	1.2946e-09	147.73	0
KLQAQMKDCMR	Unmodified	1407.68	P35579;P35579-2	MYH9	Myosin-9	0.025082	0.010839	66.262	31.256
KPIGADSKEVHYKNR	Unmodified	1740.93	Q13642-1;Q13642-5;Q13642-4;A0A494C0J3;A0A0D9SGD1;A0A0D9SGB2;Q5JXI0;A0A0D9SFI6;A0A0D9SFB0;Q5JXH9;A0A0D9SFZ9;Q5JXH8;Q5JXH7;Q5JXI3;Q5JXI2;Q5JXI8;A0A494C0D6;Q13642-3;Q13642;A0A0D9SEY7	FHL1	Four and a half LIM domains protein 1	0.025308	0.0001358	124.48	84.207
ATQPLNGRVIEASFPAGVDSSPR	2 Deamidation (NQ)	2370.18	Q16790	CA9	Carbonic anhydrase 9	0.025324	0.0099106	48.656	10.839
VGLKAPGIIPR	Unmodified	1119.71	P25705-2;P25705;P25705-3;K7EK77;K7ERX7;K7EJP1;K7ENJ4	ATP5A1	ATP synthase subunit alpha, mitochondrial	0.025359	0.00017829	107.79	78.626
RKPDTIEVQQMKAQAR	Unmodified	1898.02	P26038;P35241-4;A0A2R8Y7M3;A0A2R8Y5S7;P35241;P35241-5;E7EQR4;P15311	MSN;RDX;EZR	Moesin;Radixin;Ezrin	0.02537	0.006492	81.619	41.142
KHEAFESDLAAHQDR	Unmodified	1752.82	F5GXS2;O43707;H7C144;O43707-2	ACTN4	Alpha-actinin-4	0.025403	2.2615e-56	162.64	117.53
KIQALQQQADEAEDR	Unmodified	1741.86	A0A2R8YGX3;A0A2R8Y5V9;P67936;A0A590UJB9;A0A590UK79	TPM4	Tropomyosin alpha-4 chain	0.025414	7.1986e-107	210.14	134.72
VKVEPSHDASKVKAEGPGLSR	Unmodified	2190.18	P21333-2;P21333;Q60FE5;A0A7P0NMY4	FLNA	Filamin-A	0.025468	0.00090092	71.637	40.773
TDAISEEKLR	Unmodified	1160.6	Q9NR31-2;Q9NR31;H0Y5E8	SAR1A	GTP-binding protein SAR1a	0.025507	0.00060639	102.52	48.767
LVPNPDQKDSDGDGR	Unmodified	1611.75	CON__Q28194;P07996;P07996-2	THBS1	Thrombospondin-1	0.025537	0.001265	93.243	77.486
ILGAVAKVR	Unmodified	925.607	P18206-2;P18206	VCL	Vinculin	0.025974	0.01069	84.244	22.246
VQEKQHPVPPPAQNQNQVR	Deamidation (NQ)	2194.12	Q15942;H0Y2Y8;Q15942-2	ZYX	Zyxin	0.026006	1.3704e-06	111.34	88.118
GDGTGGKSIYGER	Unmodified	1295.61	A0A7P0Z497;A0A7P0TB45;P23284	PPIB	Peptidyl-prolyl cis-trans isomerase B	0.026023	0.0043578	74.537	47.879
LKQQSELQSQVR	Unmodified	1442.78	Q14847;C9J9W2;Q14847-2	LASP1	LIM and SH3 domain protein 1	0.026068	1.9708e-69	193.49	138.71
LDHLAEKFR	Unmodified	1127.61	A0A804HJU8;A0A804HIN7;A0A804HK61;A0A804HII9;P12814-2;P12814-3;A0A804HLF4;A0A7I2V4Y4;A0A804HKE2;P12814-4;A0A804HLD0;H9KV75;F5GXS2;O43707;H7C144;O43707-2;P12814;A0A804HL31	ACTN1;ACTN4	Alpha-actinin-1;Alpha-actinin-4	0.026073	8.6437e-08	117.81	72.831
IKKIVQKKLAGDESAD	Unmodified	1741.99	P02775	PPBP	Platelet basic protein;Connective tissue-activating peptide III;TC-2;Connective tissue-activating peptide III(1-81);Beta-thromboglobulin;Neutrophil-activating peptide 2(74);Neutrophil-activating peptide 2(73);Neutrophil-activating peptide 2;TC-1;Neutrophil-activating peptide 2(1-66);Neutrophil-activating peptide 2(1-63)	0.026097	0.014364	60.901	60.901
REKAEGDVAALNR	Unmodified	1427.75	A0A2R8YGX3;A0A2R8Y5V9;P67936;A0A2R8YH90	TPM4	Tropomyosin alpha-4 chain	0.026361	1.8513e-42	179.83	126.7
HRPELIDYGKLR	Unmodified	1495.83	A0A804HJU8;A0A804HIN7;A0A804HK61;A0A804HII9;P12814-2;P12814-3;A0A804HLF4;A0A7I2V4Y4;A0A804HKE2;P12814-4;A0A804HLD0;H9KV75;A0A804HJQ9;G3V2W4;G3V2N5;A0A804HJN7;G3V2X9;P12814;A0A804HL31	ACTN1	Alpha-actinin-1	0.026365	9.7188e-14	130.69	97.144
TEMEDLMSSKDDVGKSVHELEKSKR	Unmodified	2877.38	P35579;P35579-2	MYH9	Myosin-9	0.026425	0.031949	35.66	35.66
GVIIKQGCLLKQGHR	Unmodified	1705.98	P08567	PLEK	Pleckstrin	0.02648	0.0058511	69.03	41.893
ISVYYNEATGGKYVPR	Unmodified	1815.92	P07437;Q5JP53	TUBB	Tubulin beta chain	0.026912	7.8963e-112	211.38	163.82
INVYYNEATGGKYVPR	Unmodified	1842.93	P68371	TUBB4B	Tubulin beta-4B chain	0.026938	7.0898e-07	135.14	98.692
ILLVAKR	Unmodified	811.564	P18206-2;P18206	VCL	Vinculin	0.026999	0.02392	87.582	20.588
AQAQAAAEKLR	Unmodified	1155.64	Q15149-4;Q15149-7;Q15149-8;Q15149-9;Q15149-5;Q15149-6;Q15149-2;Q15149;Q15149-3	PLEC	Plectin	0.027076	0.00033185	107.11	19.638
QLLQANPILEAFGNAKTVKNDNSSR	Unmodified	2727.43	P35579;P35579-2;Q7Z406-5;Q7Z406-4;Q7Z406;Q7Z406-6;Q7Z406-2;M0QY43;A0A2R8Y4C3	MYH9;MYH14	Myosin-9;Myosin-14	0.027081	0.00024073	69.088	49.71
VPENTMHAMQQKLEDFR	Unmodified	2072.98	A0A804HJU8;A0A804HIN7;A0A804HK61;A0A804HII9;P12814-2;P12814-3;A0A804HLF4;A0A7I2V4Y4;A0A804HKE2;P12814-4;A0A804HLD0;H9KV75;P12814;A0A804HL31	ACTN1	Alpha-actinin-1	0.027226	0.00021607	101.2	83.653
AKTQTPPVSPAPQPTEER	Unmodified	1932.99	Q14247-3;Q14247;Q14247-2;H0YCD9;H0YEV2	CTTN	Src substrate cortactin	0.027465	6.1758e-10	131.84	104.81
GMKVIENR	Unmodified	945.507	A0A2R8YGX3;A0A2R8Y5V9;P67936;A0A2R8YH90;A0A2R8YEU4;A0A2R8YE05;K7ENT6;A0A2R8YHD2;P67936-2;Q5TCU3;P07951;A0A087WWU8;P06753-2;P06753-3;P06753-5;P06753-6;P06753-4;J3KN67;A0A494C0P6;A0A2R2Y2Q3;P06753;CON__Q3SX28;A7XZE4;P07951-3;P07951-2	TPM4;TPM2;TPM3;TPM2b	Tropomyosin alpha-4 chain;Tropomyosin beta chain;Tropomyosin alpha-3 chain	0.027484	0.017455	82.452	17.695
FTGSQPFGQGVEHATANKQVCKPR	Unmodified	2643.3	P07996;P07996-2	THBS1	Thrombospondin-1	0.027651	8.431e-05	87.062	60.435
TAAQKAQEACGPLEMDSALSVVQNLEKDLQEVKAAAR	Unmodified	3968.99	Q9Y490	TLN1	Talin-1	0.027712	4.7763e-33	137.05	116.07
KICLDPDAPR	Unmodified	1183.6	P02775	PPBP	Platelet basic protein;Connective tissue-activating peptide III;TC-2;Connective tissue-activating peptide III(1-81);Beta-thromboglobulin;Neutrophil-activating peptide 2(74);Neutrophil-activating peptide 2(73);Neutrophil-activating peptide 2;TC-1;Neutrophil-activating peptide 2(1-66);Neutrophil-activating peptide 2(1-63)	0.027787	4.155e-28	171.33	129.9
KGPGPGGPGGAGVAR	Unmodified	1233.66	Q92686	NRGN	Neurogranin;NEUG(55-78)	0.027813	0.00013751	125.61	86.829
KMKDTDSEEEIR	Unmodified	1479.69	P0DP25;P0DP24;P0DP23;Q96HY3;E7EMB3;G3V361;A0A590UJI2;A0A590UJC0;G3V226	CALM2;CALM1		0.027936	1.3956e-98	186.16	114.07
AMKDEEKMEIQEMQLKEAKHIAEEADR	Unmodified	3229.54	A0A2R8YGX3;A0A2R8Y5V9;P67936;A0A2R8YH90;A0A2R8YEU4;A0A2R8YE05;K7ENT6;A0A2R8YHD2;P67936-2;A0A5F9UN72	TPM4	Tropomyosin alpha-4 chain	0.027956	7.9564e-05	73.994	54.502
TVSDSIKKLITSMR	Unmodified	1577.88	Q9Y490	TLN1	Talin-1	0.028212	0.0067225	67.964	43.405
KFFYSDQNVDSR	Unmodified	1504.69	Q9Y490;Q9Y4G6	TLN1;TLN2	Talin-1;Talin-2	0.028278	9.7224e-69	191.79	98.69
ALASIDSKLNQAKGWLR	Unmodified	1870.04	P18206-2;P18206	VCL	Vinculin	0.02828	0.0011635	90.229	72.988
VTVKQEETDR	Unmodified	1203.61	F8WD26;J3KP06;Q8WWI1-4;Q8WWI1-2;Q8WWI1;E9PMP7;E9PMS6;Q8WWI1-3	LMO7	LIM domain only protein 7	0.028342	0.020351	58.63	18.614
LASEAKPAAVAAENEEIGSHIKHR	Unmodified	2527.31	Q9Y490	TLN1	Talin-1	0.028436	1.6417e-10	94.911	76.277
NLLSVAYKNVVGAR	Unmodified	1502.86	P63104;E9PD24;E7EVZ2;E7ESK7;E7EX29;E5RIR4;A2IDB2;P31946-2;P31946;Q4VY20;Q4VY19;A0A0J9YWE8;A0A0J9YWZ2;P61981;Q04917	YWHAZ;YWHAH;YWHAB;YWHAG	14-3-3 protein zeta/delta;14-3-3 protein beta/alpha;14-3-3 protein beta/alpha, N-terminally processed;14-3-3 protein gamma;14-3-3 protein gamma, N-terminally processed;14-3-3 protein eta	0.028441	1.479e-16	153.74	127.33
MATNAAAQNAIKKKLVQR	Unmodified	1955.11	Q9Y490	TLN1	Talin-1	0.028494	0.0007998	87.447	51.254
FLQDYFDGNLKR	Unmodified	1514.75	P30101	PDIA3	Protein disulfide-isomerase A3	0.028533	0.00096381	127.83	29.249
IEEELGSKAKFAGR	Unmodified	1533.82	A0A2R8Y6G6;P06733;P06733-2	ENO1	Alpha-enolase	0.0287	0.022936	53.754	13.688
KLQATVQELQKR	Unmodified	1440.84	P31146;H3BRY3	CORO1A	Coronin-1A;Coronin	0.0287	0.0005793	104.7	19.875
GHYTIGKEIIDPVLDR	Unmodified	1824.97	P68366-2;P68366;C9JEV8;C9JQ00;C9JJQ8	TUBA4A	Tubulin alpha-4A chain	0.028765	3.4117e-76	195.94	146.01
DLGEELEALKTELEDTLDSTAAQQELR	Unmodified	3016.47	P35579	MYH9	Myosin-9	0.02879	0	310.03	266.94
DKAPGQLECETAIAALNSCLR	Unmodified	2316.12	Q9Y490	TLN1	Talin-1	0.028879	2.7618e-169	196.83	172.12
VEEEAAQKNMALKKIR	Unmodified	1857.01	P35579	MYH9	Myosin-9	0.028918	0.012033	61.212	41.685
LTPKIGFPWSEIR	Unmodified	1542.86	P26038	MSN	Moesin	0.029006	0.0009544	90.861	59.633
SIQFVDWCPTGFKVGINYQPPTVVPGGDLAKVQR	Unmodified	3772.94	P68366-2;P68366;P68363;P68363-2	TUBA4A;TUBA1B	Tubulin alpha-4A chain;Tubulin alpha-1B chain	0.029355	2.6321e-28	134.14	109.38
KQSEGLTKEYDR	Unmodified	1452.72	A0A2R8Y5M6;P51572;P51572-2	BCAP31	B-cell receptor-associated protein 31	0.029383	0.00046769	118.76	75.261
KIFQAHKNCGQMSEIEAKVR	Unmodified	2373.2	Q9Y490	TLN1	Talin-1	0.030057	0.00044756	86.453	47.166
KLDEFGR	Unmodified	863.45	Q93084-4;Q93084;Q93084-3;Q93084-7;Q93084-1;Q93084-6;Q93084-5	ATP2A3	Sarcoplasmic/endoplasmic reticulum calcium ATPase 3	0.030116	0.023988	87.696	17.698
NCAAYLKLR	Unmodified	1107.59	P35579;P35579-2;P35580;P35580-5;P35580-2;P35580-3;P35580-4;Q7Z406-5;Q7Z406-4;Q7Z406;Q7Z406-6;Q7Z406-2;M0QY43;P35749-4;P35749-3;P35749;P35749-2	MYH9;MYH10;MYH14;MYH11	Myosin-9;Myosin-10;Myosin-14;Myosin-11	0.030347	0.0012684	95.909	70.288
ELVAQGKVGAIPANALDDGQWSQGLISAAR	Unmodified	3034.58	Q9Y490	TLN1	Talin-1	0.030472	1.8415e-128	198.69	164.5
LFTKVKPLLQVSR	Unmodified	1527.95	P35579;P35579-2	MYH9	Myosin-9	0.030583	0.00049527	99.5	72.362
TGDGKILYSQCGDVMR	Unmodified	1798.83	P60660-2;F8W1R7;G8JLA2;G3V1V0;P60660;J3KND3;B7Z6Z4	MYL6	Myosin light polypeptide 6	0.030633	2.0718e-61	164.41	120.5
KLVIIEGDLER	Unmodified	1283.74	A0A087WWU8;P06753-2;P06753-3;P06753-5;P06753-6;P06753-4;J3KN67;A0A494C0P6;A0A2R2Y2Q3;P06753;P06753-7	TPM3	Tropomyosin alpha-3 chain	0.030759	0.00068356	124.67	74.953
EKVSSIDLEIDSLSSLLDDMTKNDPFKAR	Unmodified	3265.64	Q15942;H7C3R3	ZYX	Zyxin	0.0309	7.6908e-41	151.23	125.1
SSTQFNKGPSYGLSAEVKNR	Acetyl (N-term)	2211.09	B4DDF4;B4DUT8;Q99439;Q99439-2;A0A087X271;H3BVI6;K7ES69	CNN2	Calponin;Calponin-2	0.030954	5.4778e-185	227.64	177.25
EAALKAQSER	Acetyl (N-term)	1143.59	E9PLT2;E9PKP7;P17480-2;P17480	UBTF	Nucleolar transcription factor 1	0.031049	0.022592	79.148	17.457
ELKQLYLER	Unmodified	1190.67	P61160;P61160-2;F5H6T1	ACTR2	Actin-related protein 2	0.031123	0.0004362	114.97	56.269
CDLCQEVLADIGFVKNAGR	Unmodified	2164.04	P48059;P48059-4;P48059-2;P48059-5;P48059-3;A0A0J9YXC7;C9JF46;P0CW19-2	LIMS1	LIM and senescent cell antigen-like-containing domain protein 1	0.031368	4.7703e-13	143.93	76.469
RTEKKLKDVLLQVDDER	Unmodified	2084.16	P35579;P35579-2	MYH9	Myosin-9	0.031395	0.021795	65.105	41.235
MTKGITMATAKAVAAGNSCR	Unmodified	2038.01	Q9Y490;Q9Y4G6;H0YMT1;A0A1B0GVU7	TLN1;TLN2	Talin-1;Talin-2	0.031457	7.3113e-08	114.56	85.932
TADGIVSHLKKQAGPASVPLR	Unmodified	2144.21	P30101	PDIA3	Protein disulfide-isomerase A3	0.031499	0.020553	47.016	22.099
ASLISAVSDKLR	Unmodified	1258.72	F5H442;Q99816;Q99816-2	TSG101	Tumor susceptibility gene 101 protein	0.031555	0.00020211	120.77	64.757
IPPALISEGKYSQAQR	Unmodified	1756.95	Q6PJW8-2;Q6PJW8	CNST	Consortin	0.031608	0.0091593	65.565	44.315
EGPYSISVLYGDEEVPR	Unmodified	1908.91	P21333-2;P21333;Q60FE5	FLNA	Filamin-A	0.031641	0	276.41	239.08
EPIICKNIPR	Unmodified	1238.68	P48735-2;P48735	IDH2	Isocitrate dehydrogenase [NADP], mitochondrial	0.031734	0.0022212	85.731	66.774
KVSKQEEASGGPTAPKAESGR	Unmodified	2113.08	P50552;K7EM16	VASP	Vasodilator-stimulated phosphoprotein	0.031797	3.9949e-147	213.01	140.34
EAPIDKKGNFNYIEFTR	Unmodified	2041.03	J3QRS3;P19105;O14950	MYL12A;MYL12B	Myosin regulatory light chain 12A;Myosin regulatory light chain 12B	0.031836	4.5456e-06	120.54	120.54
KVESTKTDSR	Unmodified	1149.6	A0A7P0Z497;A0A7P0TB45;P23284	PPIB	Peptidyl-prolyl cis-trans isomerase B	0.031842	0.00095754	95.483	36.502
KKLEMDLKDLEAHIDSANKNR	Unmodified	2467.29	P35579;P35579-2	MYH9	Myosin-9	0.032014	0.020063	46.514	31.352
IPYKDTFWKGTTR	Unmodified	1611.84	A0A0A0MTH3;Q13418;Q13418-3	ILK	Integrin-linked protein kinase	0.032051	0.029184	50.222	18.395
LIEIKSTTLR	Unmodified	1172.71	Q93084-4;Q93084;Q93084-3;Q93084-7;Q93084-1;Q93084-6;Q93084-5	ATP2A3	Sarcoplasmic/endoplasmic reticulum calcium ATPase 3	0.032209	0.00017608	122.94	87.445
QKASIHEAWTDGKEAMLR	Unmodified	2070.03	A0A804HJU8;A0A804HIN7;A0A804HK61;A0A804HII9;P12814-2;P12814-3;A0A804HLF4;P12814-4;A0A804HLD0;H9KV75;P12814;A0A804HL31	ACTN1	Alpha-actinin-1	0.032573	3.9122e-08	115.58	81.917
LATALQKLEEAEKAADESER	Unmodified	2201.12	A0A2R8YGX3;A0A2R8Y5V9;P67936;A0A2R8YH90;A0A2R8YEU4;A0A2R8YE05;K7ENT6;A0A2R8YHD2;P67936-2;Q5TCU3;P07951;H0YL80;H0YKP3;A0A087WWU8;P06753-2;P06753-3;P06753-5;P06753-6;P06753-4;J3KN67;A0A494C0P6;A0A2R2Y2Q3;D6R904;P06753;A0A494C0G0;F5H7S3;H7BYY1;B7Z596;H0YKJ4;H0YK48;A0A494BZZ2;P09493-5;P09493-2;P09493-4;P09493-3;P09493-10;A0A0S2Z4G6;P09493-9;P09493;H0YKX5;P09493-8;P09493-7;P09493-6;Q6ZN40;CON__Q3SX28;…	TPM4;TPM2;TPM1;TPM3;TPM2b	Tropomyosin alpha-4 chain;Tropomyosin beta chain;Tropomyosin alpha-3 chain;Tropomyosin alpha-1 chain	0.032637	1.5599e-32	162.37	130.97
ELMEEKKEEITGTLR	Unmodified	1804.92	Q9Y490	TLN1	Talin-1	0.033046	2.0298e-07	140.33	140.33
EEFASTCPDDEEIELAYEQVAKALK	Unmodified	2884.33	O00299	CLIC1	Chloride intracellular channel protein 1	0.033065	5.3054e-57	170.14	147.34
ITDNPEGKWLGR	Unmodified	1384.71	O15117;O15117-2;O15117-3	FYB	FYN-binding protein	0.033302	0.0014233	88.338	51.659
GLEVNKCEIAR	Unmodified	1287.66	P31146;H3BRY3	CORO1A	Coronin-1A;Coronin	0.033323	0.00087384	97.734	42.42
RPWEKNSTTLPR	Unmodified	1483.79	P50552;K7EM16	VASP	Vasodilator-stimulated phosphoprotein	0.03333	5.0731e-10	151.55	114.6
MSQEKQVTVLELFR	Unmodified	1706.9	P11169;Q8TDB8-4;Q8TDB8-2;Q8TDB8;Q8TDB8-5	SLC2A3;SLC2A14	Solute carrier family 2, facilitated glucose transporter member 3;Solute carrier family 2, facilitated glucose transporter member 14	0.033526	1.6707e-33	170.26	125.81
KQSLGELIGTLNAAKVPADTEVVCAPPTAYIDFAR	Unmodified	3714.93	P60174;P60174-3	TPI1	Triosephosphate isomerase	0.033548	1.8785e-68	159.96	136.59
TATESFASDPILYRPVAVALDTKGPEIR	Unmodified	3016.59	P14618;P14618-2;A0A804F6T5;A0A804F729;P14618-3;H3BTN5;H3BT25;H3BUW1;H3BTJ2;H3BQ34	PKM	Pyruvate kinase PKM;Pyruvate kinase	0.033555	0.00019437	100.14	64.479
VKDTDDVPMILVGNKCDLEDER	Unmodified	2560.21	F5GZG1;F5H823;B7ZB78;P61224-4;P61224-3;A6NIZ1;P61224;F5GX62;E7ESV4;F5H7Y6;F5H004	RAP1B	Ras-related protein Rap-1b;Ras-related protein Rap-1b-like protein	0.033886	1.4569e-18	138.46	111.13
GDVVPKDVNAAIATIKTKR	Unmodified	1995.15	F5H5D3;Q9BQE3;A0A1W2PQM2;P0DPH8;P0DPH7;P0DPH7-2;Q6PEY2;P68363;P68363-2;Q71U36-2;Q71U36	TUBA1C;TUBA3E;TUBA1B;TUBA1A	Tubulin alpha-1C chain;Tubulin alpha-3E chain;Tubulin alpha-1B chain;Tubulin alpha-1A chain	0.033889	4.4003e-05	105.02	79.175
MVQEAEKYKAEDEVQR	Unmodified	1951.93	A0A0G2JIW1;P0DMV8-2;P0DMV9;P0DMV8;V9GZ37	HSPA1A;HSPA1B	Heat shock 70 kDa protein 1A;Heat shock 70 kDa protein 1B	0.034295	0.0033535	78.401	49.852
YLENGKETLQR	Unmodified	1349.69	D9J307;Q2L6G2;D5H3J5;A0A140T953;A0A140TA13;A0A140T9G0;A0A140T9H3;A0A140T9A9;A0A140TA14;A0A140TA11;A0A140T9Y5;A0A140T997;A0A140T9J8;A0A0G2JNV5;P30511-2;P30511;P30511-3;A0A140T9X5;A0A140T913;Q53Z42;A0A140T9I0;A0A140T955;A0A140T933;A0A1W2PPQ2;A0A1W2PRT9;P04439-2;Q5SRN5;P04439;Q5SRN7;A0A1W2PS24;A0A0G2JIF2;Q5SUL5;A0A0G2JI36;A0A1W2PQD0;A0A1W2PSE7;A0A0G2JL56;A0A140T9X6;A0A140T9W7;A0A140T9W3;A0A140T9D9;A…	HLA-B;HLA-F;HLA-A;HLA-C;HLA-H	HLA class I histocompatibility antigen, alpha chain F;HLA class I histocompatibility antigen, A-3 alpha chain;Putative HLA class I histocompatibility antigen, alpha chain H	0.034373	0.0018372	85.958	50.447
DDSQLNGDSSALLNPSKECEPYR	Unmodified	2594.16	Q9NV96-2;Q9NV96;Q9NV96-3;A0A669KB92;E5RG19	TMEM30A	Cell cycle control protein 50A	0.034455	0.00050937	82.36	48.909
FTTGDAMSKR	Unmodified	1112.53	Q14019	COTL1	Coactosin-like protein	0.03446	0.00064346	102.06	73.264
TVGQLYKEQLAKLMATLR	Unmodified	2062.16	P35579;P35579-2	MYH9	Myosin-9	0.034742	0.00041061	97.352	97.352
YNFVLQVAKTLAGIPR	Unmodified	1789.03	Q13201;E7EPG1	MMRN1	Multimerin-1;Platelet glycoprotein Ia*;155 kDa platelet multimerin	0.034758	8.9288e-06	125.73	85.661
IIGLDQVAGMSETALPGAFKTR	Unmodified	2274.2	P35579;P35579-2	MYH9	Myosin-9	0.034783	4.2088e-60	175.26	122.47
FKKGDSVGLR	Unmodified	1105.62	A0A3B3IRI3;A0A3B3ITE1;A0A1B0GTW1;A0A2R8YDH4;Q9UDY2-3;Q9UDY2;Q9UDY2-7;A0A3B3ISZ5;Q9UDY2-6;A0A3B3IRV6;A0A3B3ISF1;A0A3B3IU51;Q9UDY2-5;Q9UDY2-4;Q9UDY2-2;A0A3B3IT83;A0A3B3IS03	TJP2	Tight junction protein ZO-2	0.034817	0.0031866	79.07	37.643
LEQYTSAIEGTKSAKPTKPAASDLPVPAEGVR	Unmodified	3310.74	E7EX44;Q05682-5;Q05682-4;Q05682-3;Q05682-6;Q05682-2;Q05682;C9J813;E9PGZ1;A0A6Q8PGI1	CALD1	Caldesmon	0.034892	0.00033689	61.03	26.593
LEETVQAK	Unmodified	916.487	P31146;H3BRY3	CORO1A	Coronin-1A;Coronin	0.034926	4.9487e-23	140.98	140.98
LDQLIYIPLPDEKSR	Unmodified	1798.98	C9JUP7;A0A7P0T8A3;A0A7I2V540;P55072;A0A7P0TAW3;A0A7P0T8Q5;A0A7P0TAQ1;A0A7P0Z4C6	VCP	Transitional endoplasmic reticulum ATPase	0.034952	0.0001412	115.09	89.111
LVEPGSPAEKAGLLAGDR	Unmodified	1778.95	O14745;J3QRP6	SLC9A3R1	Na(+)/H(+) exchange regulatory cofactor NHE-RF1	0.035098	0.0086183	63.337	19.346
DDDIAALVVDNGSGMCKAGFAGDDAPR	Oxidation (M);Acetyl (N-term)	2794.22	A0A2R8Y793;G5E9R0;A0A6Q8PH58;C9JUM1;C9JZR7;C9JTX5;A0A6Q8PGD7;P60709;E7EVS6;A0A2R8YGF8	ACTB	Actin, cytoplasmic 1;Actin, cytoplasmic 1, N-terminally processed	0.035121	3.3443e-39	150.9	119.03
EEEIAALVIDNGSGMCKAGFAGDDAPR	Acetyl (N-term)	2834.29	P63261;A0A804GS07;I3L4N8;I3L3I0;I3L1U9;I3L3R2;J3KT65;K7EM38;A0A7P0TBL1	ACTG1	Actin, cytoplasmic 2;Actin, cytoplasmic 2, N-terminally processed	0.035264	3.2281e-216	230.48	205.03
AKAEEMLSKQR	Unmodified	1289.68	P62993;J3KT38;J3QRL5	GRB2	Growth factor receptor-bound protein 2	0.035394	0.00026753	107.85	58.849
VSFELFADKVPKTAENFR	Unmodified	2097.09	P62937;F8WE65;C9J5S7	PPIA	Peptidyl-prolyl cis-trans isomerase A;Peptidyl-prolyl cis-trans isomerase A, N-terminally processed;Peptidyl-prolyl cis-trans isomerase	0.035528	0.00081849	86.548	60.183
LLGWIQNKLPQLPITNFSR	Unmodified	2237.27	P21333-2;P21333;Q60FE5;A0A7P0NMY4;F8WE98;A0A087WWY3;A0A7I2V3E6	FLNA	Filamin-A	0.035658	2.7361e-23	153	86.503
VNFAMNVGKAR	Unmodified	1205.63	P14618;P14618-2;A0A804F6T5;A0A804F729;B4DNK4;P14618-3;H3BR70	PKM	Pyruvate kinase PKM;Pyruvate kinase	0.035761	0.00047012	127.68	84.237
SSKELLLQPVTISR	Unmodified	1569.91	P59998;P59998-3;F8WDD7;F8WCF6;A0A0A6YYG9;P59998-2;H7C0A3	ARPC4;ARPC4-TTLL3	Actin-related protein 2/3 complex subunit 4	0.035805	0.021549	56.793	18.428
AAQNISKTIATSQNR	Unmodified	1601.85	Q99623;J3KPX7;Q99623-2;U3KPZ5	PHB2	Prohibitin-2	0.035897	0.00040791	95.981	67.357
DPCSPIVGGAPR	Unmodified	1224.59	J3KN11	FKBP11		0.036076	0.0027267	70.728	30.88
LHDEKEETAGSYDSR	Unmodified	1735.76	H9KV28;A0A2R8Y5N1;A0A140T8Z0;A0A0G2JH68;O60610-2;O60610-3;O60610;A0A2R8YEF8	DIAPH1	Protein diaphanous homolog 1	0.036146	8.2666e-05	128.73	110.86
AAKLAPEFAKR	Unmodified	1200.7	P30041	PRDX6	Peroxiredoxin-6	0.036239	0.019318	59.265	41.456
QTMTYEQPKEAIVIR	Unmodified	1805.93	Q13201;E7EPG1	MMRN1	Multimerin-1;Platelet glycoprotein Ia*;155 kDa platelet multimerin	0.036271	0.00073492	105.25	68.298
ELLTEFGYKGEETPVIVGSALCALEGR	Unmodified	2937.48	P49411	TUFM	Elongation factor Tu, mitochondrial	0.036284	0.000182	66.972	35.589
DDDIAALVVDNGSGMCKAGFAGDDAPR	Deamidation (NQ)	2737.2	A0A2R8Y793;G5E9R0;A0A6Q8PH58;C9JUM1;C9JZR7;C9JTX5;A0A6Q8PGD7;P60709;E7EVS6;A0A2R8YGF8	ACTB	Actin, cytoplasmic 1;Actin, cytoplasmic 1, N-terminally processed	0.036384	0.00055297	92.8	57.124
VEIKDVKLPVQLQR	Unmodified	1664	P27105	STOM	Erythrocyte band 7 integral membrane protein	0.036531	1.5419e-05	136.99	125.37
GFGGKFGVQMDR	Unmodified	1297.62	Q14247-3;Q14247;Q14247-2	CTTN	Src substrate cortactin	0.03659	0.0067866	70.728	42.002
KKPCGQSEINTLKR	Unmodified	1657.89	Q9H939;Q9H939-2	PSTPIP2	Proline-serine-threonine phosphatase-interacting protein 2	0.036615	0.00037664	122.66	79.365
EKVESELR	Unmodified	988.519	E9PG15;P27348	YWHAQ	14-3-3 protein theta	0.036747	0.0025005	109.48	11.68
FVCAQLPNPVLESISVIDTPGILSGEKQR	Unmodified	3166.67	Q9NZN3;Q9NZN3-2	EHD3	EH domain-containing protein 3	0.036781	2.2995e-34	142.14	116.6
LDHKFDLMYAKR	Unmodified	1535.79	P68366-2;P68366;C9J2C0;Q9NY65;A0A7P0T945;Q9NY65-2;V9GZ17;F5H5D3;Q9BQE3;P0DPH8;P0DPH7;P68363;P68363-2;Q71U36-2;Q71U36;A6NHL2-2;A6NHL2	TUBA4A;TUBA8;TUBA1C;TUBA1B;TUBA1A;TUBAL3	Tubulin alpha-4A chain;Tubulin alpha-8 chain;Tubulin alpha-1C chain;Tubulin alpha-1B chain;Tubulin alpha-1A chain;Tubulin alpha chain-like 3	0.036842	0.0034199	77.124	57.8
CDLKENLLKDNCAPESIEFPVSEAR	Unmodified	2933.39	P05106;H3BM21;P05106-2;P05106-3;I3L4X8	ITGB3	Integrin beta-3;Integrin beta	0.036871	6.5884e-07	110.14	70.767
LIALLEVLSQKKMHR	Unmodified	1778.06	P21333-2;P21333;Q60FE5;A0A7P0NMY4;F8WE98;A0A087WWY3;A0A7I2V3E6	FLNA	Filamin-A	0.036928	0.00037081	94.688	71.326
ATVMLYDDGNKR	Unmodified	1381.67	P50552;K7ENL7;K7ENR7;K7EIG8	VASP	Vasodilator-stimulated phosphoprotein	0.037091	2.3903e-11	152.54	120.02
HQGVMVGMGQKDSYVGDEAQSKR	Oxidation (M)	2522.16	A0A2R8Y793;G5E9R0;A0A6Q8PH58;C9JUM1;C9JZR7;C9JTX5;F8WB63;B8ZZJ2;C9JFL5;F6UVQ4;F6QUT6;P60709;E7EVS6;A0A2R8YGF8;P63261;I3L4N8;I3L3I0;I3L1U9;I3L3R2;J3KT65;K7EM38;P68032;P62736;A6NL76;P63267;P68133	ACTB;ACTG2;ACTA2;ACTG1;ACTC1;ACTA1	Actin, cytoplasmic 1;Actin, cytoplasmic 1, N-terminally processed;Actin, cytoplasmic 2;Actin, cytoplasmic 2, N-terminally processed;Actin, alpha cardiac muscle 1;Actin, aortic smooth muscle;Actin, gamma-enteric smooth muscle;Actin, alpha skeletal muscle	0.037166	0.00039713	96.455	81.14
EILGTCKMLGQMTDQVADLR	Unmodified	2278.11	P18206-2;P18206	VCL	Vinculin	0.037298	1.6226e-43	174.72	140.95
LVPGWTKPITIGR	Unmodified	1436.85	P48735-2;P48735	IDH2	Isocitrate dehydrogenase [NADP], mitochondrial	0.037366	0.0065443	69.864	52.662
KHGGPKDEER	Unmodified	1151.57	H7BYH4;P00441	SOD1	Superoxide dismutase [Cu-Zn]	0.0374	0.0015471	96.171	34.578
VVPDSCCKTVVALCGQR	Unmodified	1947.93	E9PRJ3;K4DIA7;E9PMR4;P48509	CD151	Tetraspanin;CD151 antigen	0.037401	0.025657	51.727	16.2
IEDANLIPPVPDDKFQDLVDAVR	Unmodified	2578.33	P07996;A8MZG1	THBS1	Thrombospondin-1	0.037526	4.1824e-16	132.6	90.476
VDEKTKEVIQEWNLTNIKR	Unmodified	2342.26	Q9Y490	TLN1	Talin-1	0.037755	0.00048861	88.565	54.729
VISSIEQKTER	Unmodified	1288.7	P31946-2;P31946;Q4VY20;Q4VY19;A0A0J9YWE8;A0A0J9YWZ2	YWHAB	14-3-3 protein beta/alpha;14-3-3 protein beta/alpha, N-terminally processed	0.037788	0.0008654	94.363	62.033
VTGESHIGGVLLKIVEQINR	Unmodified	2161.22	Q86UX7-2;Q86UX7;F5H1C6	FERMT3	Fermitin family homolog 3	0.037803	0.00041142	90.422	66.041
IKLYSESLAR	Unmodified	1178.67	P31150;P50395-2;P50395;Q5SX87;Q5SX91	GDI1;GDI2	Rab GDP dissociation inhibitor alpha;Rab GDP dissociation inhibitor beta	0.037846	1.9659e-06	139.15	89.964
QVCANPEKKWVR	Unmodified	1513.78	P13501	CCL5	C-C motif chemokine 5;RANTES(3-68);RANTES(4-68)	0.037848	0.035916	46.592	24.378
MSAGQALDHPWVITMAAGSSMKNLQRAISR	3 Oxidation (M);Deamidation (NQ);Acetyl (N-term)	3317.6	Q96QS6	PSKH2	Serine/threonine-protein kinase H2	0.037931	0.038962	28.925	6.6118
DKDEAEQAVSR	Unmodified	1246.58	Q9H939;Q9H939-2	PSTPIP2	Proline-serine-threonine phosphatase-interacting protein 2	0.038046	2.8742e-15	153.54	66.865
ALIQCAKDIAKASDEVTR	Unmodified	1988.04	P18206-2;P18206	VCL	Vinculin	0.038167	0.00080039	87.419	53.979
PAKAAVHLEGKIEQAQR	Unmodified	1845.02	P18206-2;P18206	VCL	Vinculin	0.038398	0.00085597	87.647	69.73
CNPDSNSANCLEEKGPMFELLPGESNKIPR	Unmodified	3402.56	P10124	SRGN	Serglycin	0.038531	3.803e-05	78.978	60.877
TFIAIKPDGVQR	Unmodified	1343.76	J3KPD9;Q32Q12;P22392;P22392-2;F6XY72;E7ERL0;P15531;P15531-2;C9K028;E5RHP0	NME2;NME1-NME2;NME1	Nucleoside diphosphate kinase;Nucleoside diphosphate kinase B;Nucleoside diphosphate kinase A	0.03872	0.0015399	87.363	62.067
FDSDAASPR	Unmodified	964.425	D9J307;A0A140T953;A0A140TA13;P01889;F6U0H7;Q5SS57;A0A140T9D4;A0A140TA21;S6AU73;A0A140TA02;A0A1W2PNR7;A0A1W2PR11;Q5QT33;A0A140T962;A0A140T9J9;A0A140T9B3	HLA-B;HLA-C	HLA class I histocompatibility antigen, B-7 alpha chain	0.038777	0.001621	121.09	87.541
KLSLLEQESQQQELQIQGFESDLAEIR	4 Deamidation (NQ);Acetyl (N-term)	3204.56	H7BY04;A0A7I2V3S4;Q9Y6N6	LAMC3	Laminin subunit gamma-3	0.038959	0.03833	28.748	6.4347
ISKLEQQMAKIAA	Unmodified	1429.8	Q9ULV4;Q9ULV4-2;Q9ULV4-3;B4E3S0;H0YHL7	CORO1C	Coronin-1C;Coronin	0.03916	0.00055563	101.38	78.288
VMLGETNPADSKPGTIR	Unmodified	1784.91	J3KPD9;Q32Q12;P22392;P22392-2;E7ERL0;P15531;P15531-2;O60361	NME2;NME1-NME2;NME1;NME2P1	Nucleoside diphosphate kinase;Nucleoside diphosphate kinase B;Nucleoside diphosphate kinase A;Putative nucleoside diphosphate kinase	0.039187	7.353e-06	126.5	79.703
VAPEEHPVLLTEAPLNPKANR	Deamidation (NQ)	2295.22	A0A2R8Y793;G5E9R0;A0A6Q8PH58;P60709;E7EVS6;A0A2R8YGF8;P63261;A0A804GS07;I3L3I0;I3L1U9;I3L3R2;J3KT65;A0A6Q8PFE4	ACTB;ACTG1	Actin, cytoplasmic 1;Actin, cytoplasmic 1, N-terminally processed;Actin, cytoplasmic 2;Actin, cytoplasmic 2, N-terminally processed	0.039286	0.00065291	94.845	60.097
TQEEIVAKVR	Unmodified	1171.66	A0A499FI48;P13667	PDIA4	Protein disulfide-isomerase A4	0.039486	0.0056098	74.841	53.445
LLGPVDKGHDVTFYKTWYR	Unmodified	2294.18	Q9H7M9	C10orf54	Platelet receptor Gi24	0.040053	0.0016655	74.793	55.002
VGMGQKDSYVGDEAQSKR	Unmodified	1953.92	A0A6Q8PFE4			0.040131	3.932e-10	134.08	86.779
HQGVMVGMGQKDSYVGDEAQSKR	Unmodified	2506.17	A0A2R8Y793;G5E9R0;A0A6Q8PH58;C9JUM1;C9JZR7;C9JTX5;F8WB63;B8ZZJ2;C9JFL5;F6UVQ4;F6QUT6;P60709;E7EVS6;A0A2R8YGF8;P63261;I3L4N8;I3L3I0;I3L1U9;I3L3R2;J3KT65;K7EM38;P68032;P62736;A6NL76;P63267;P68133	ACTB;ACTG2;ACTA2;ACTG1;ACTC1;ACTA1	Actin, cytoplasmic 1;Actin, cytoplasmic 1, N-terminally processed;Actin, cytoplasmic 2;Actin, cytoplasmic 2, N-terminally processed;Actin, alpha cardiac muscle 1;Actin, aortic smooth muscle;Actin, gamma-enteric smooth muscle;Actin, alpha skeletal muscle	0.040273	1.66e-147	214.54	174.31
DDDIAALVVDNGSGMCKAGFAGDDAPR	Deamidation (NQ);Acetyl (N-term)	2779.21	A0A2R8Y793;G5E9R0;A0A6Q8PH58;C9JUM1;C9JZR7;C9JTX5;A0A6Q8PGD7;P60709;E7EVS6;A0A2R8YGF8	ACTB	Actin, cytoplasmic 1;Actin, cytoplasmic 1, N-terminally processed	0.040323	1.1157e-91	184.21	150.37
IPKEQGVLSFWR	Unmodified	1458.8	P12236;P05141	SLC25A6;SLC25A5	ADP/ATP translocase 3;ADP/ATP translocase 3, N-terminally processed;ADP/ATP translocase 2;ADP/ATP translocase 2, N-terminally processed	0.040373	0.00082187	94.688	70.433
GQKVLDSGAPIKIPVGPETLGR	Unmodified	2231.26	P06576;H0YH81;F8W079	ATP5B	ATP synthase subunit beta, mitochondrial;ATP synthase subunit beta	0.040387	0.00040893	82.189	69.152
QKHSQAVEELAEQLEQTKR	Unmodified	2251.16	P35579	MYH9	Myosin-9	0.040916	2.2781e-13	142.55	114.91
QLFHPEQLITGKEDAANNYAR	Unmodified	2414.2	P68366-2;P68366;C9JEV8;C9JQ00;C9JJQ8;C9JDL2;C9K0S6;C9J2C0;Q9NY65;A0A7P0T945;Q9NY65-2;A0A7P0TA31;F5H5D3;Q9BQE3;F8VVB9;A0A1W2PQM2;F8VRZ4;F8VS66;F8VX09;P0DPH8;P0DPH7;P0DPH7-2;P68363;P68363-2;Q71U36-2;Q71U36;F8VQQ4;F8VWV9	TUBA4A;TUBA8;TUBA1C;TUBA1B;TUBA1A	Tubulin alpha-4A chain;Tubulin alpha-8 chain;Tubulin alpha-1C chain;Tubulin alpha-1B chain;Tubulin alpha-1A chain	0.040979	3.6463e-23	145.8	114.31
AAMEPIVISAKTMLESAGGLIQTAR	Unmodified	2557.36	Q9Y490	TLN1	Talin-1	0.041176	3.7209e-157	216.53	176.9
AANAITKNNDLVR	Unmodified	1398.76	H0YKU1;H0YNJ8;Q9NYL9	TMOD3	Tropomodulin-3	0.041299	0.0053874	71.176	15.455
LYSVSYLLKDKGEYTLVVKWGDEHIPGSPYR	Unmodified	3611.87	P21333-2;P21333;Q60FE5;A0A7P0NMY4	FLNA	Filamin-A	0.041309	0.028246	34.781	11.005
KIQVLQQQADDAEER	Unmodified	1769.89	A0A087WWU8;P06753-2;P06753-3;P06753-5;P06753-6;P06753-4;D6R904;Q5VU61	TPM3	Tropomyosin alpha-3 chain	0.041315	1.0598e-106	209.11	155.9
VQEKQHPVPPPAQNQNQVR	Unmodified	2193.14	Q15942;H0Y2Y8;Q15942-2	ZYX	Zyxin	0.041365	5.3664e-07	112.91	83.105
ENLNKLMSNLR	Unmodified	1330.7	P11055	MYH3	Myosin-3	0.041565	0.017231	60.691	2.4444
NLLSVAYKNVVGGR	Unmodified	1488.84	E9PG15;P27348	YWHAQ	14-3-3 protein theta	0.041772	9.3451e-05	132.5	89.205
KAGTQIENIEEDFR	Unmodified	1648.81	A0A804HJU8;A0A804HIN7;A0A804HK61;A0A804HII9;P12814-2;P12814-3;A0A804HLF4;A0A7I2V4Y4;A0A804HKE2;P12814-4;A0A804HLD0;A0A804HJQ9;A0A804HIY0;G3V2N5;A0A804HKG0;A0A494C033;A0A494C166;A0A494C0Q3;G3V380;G3V5M4;P12814;Q08043;A0A087WSZ2	ACTN1;ACTN3	Alpha-actinin-1;Alpha-actinin-3	0.041818	5.6926e-88	201.08	154.68
EAILAIHKEAQR	Unmodified	1377.77	F5GXS2;O43707;H7C144;O43707-2;O43707-3	ACTN4	Alpha-actinin-4	0.042016	0.0046525	75.479	55.82
AKFEELNMDLFR	Unmodified	1511.74	A0A7P0TB36;P11021	HSPA5	78 kDa glucose-regulated protein	0.042233	0.00039755	111.12	48.715
KFLPLFDR	Unmodified	1034.59	P61604;B8ZZL8;S4R3N1	HSPE1;HSPE1-MOB4	10 kDa heat shock protein, mitochondrial	0.042293	0.020428	79.713	5.196
TSLEVSPNPEPPEKPVR	Unmodified	1874.97	S4R418;Q9UBW5-2;Q9UBW5-3;Q9UBW5	BIN2	Bridging integrator 2	0.042375	2.0871e-06	128.74	91.65
LNRQEIPPTLLMGMR	2 Oxidation (M);Deamidation (NQ);Acetyl (N-term)	1842.93	Q8TCG5-2;Q8TCG5-3;Q8TCG5	CPT1C	Carnitine O-palmitoyltransferase 1, brain isoform	0.042411	0.005907	69.979	24.215
ALKEASMVITESPAALQLR	Unmodified	2027.11	P27105;P27105-2	STOM	Erythrocyte band 7 integral membrane protein	0.042461	6.5349e-09	128.64	79.284
KLVDYDSAR	Unmodified	1065.55	S4R418;Q9UBW5-2;Q9UBW5-3;Q9UBW5;O00499-9;O00499-10;O00499-7;O00499-8;O00499-4;O00499-6;O00499-11;O00499-3;O00499-2;O00499-5;O00499;P49418-2;P49418	BIN2;BIN1;AMPH	Bridging integrator 2;Myc box-dependent-interacting protein 1;Amphiphysin	0.042509	1.4365e-05	144.65	85.835
AVTESINQLITLCTQQAPGQKECDNALR	4 Deamidation (NQ)	3161.49	Q9Y4G6;H0YMT1;A0A1B0GVU7	TLN2	Talin-2	0.042608	0.00011655	70.391	39.794
VQELGHGCAALVTKAGALQCSPSDAYTKKELIECAR	Unmodified	3930.94	Q9Y490	TLN1	Talin-1	0.042622	0.00023806	54.086	35.298
DFYFGKLR	Unmodified	1044.54	Q15691;Q15555-4;Q15555-5;Q15555-3;Q15555	MAPRE1;MAPRE2	Microtubule-associated protein RP/EB family member 1;Microtubule-associated protein RP/EB family member 2	0.042669	0.0058712	104.21	104.21
VAPEEHPILLTEAPLNPKANR	Unmodified	2308.25	Q6S8J3;P0CG38;P0CG39;Q9BYX7	POTEE;POTEI;POTEJ;POTEKP	POTE ankyrin domain family member E;POTE ankyrin domain family member I;POTE ankyrin domain family member J;Putative beta-actin-like protein 3;Putative beta-actin-like protein 3, N-terminally processed	0.04271	0.0037176	60.764	37.89
DDGLFSGDPNWFPKKSKENPR	Unmodified	2433.17	P37802;P37802-2;X6RJP6	TAGLN2	Transgelin-2	0.042822	0.00044324	82.709	37.132
SGKDGVMEMNSIEPAKETTTNV	Unmodified	2337.08	P11169	SLC2A3	Solute carrier family 2, facilitated glucose transporter member 3	0.042875	1.1665e-10	117.55	74.568
KYAVLYQPLFDKR	Unmodified	1639.91	F8W020;F8VY35;F8W0J6;F5H4R6;P55209-2;P55209;F8VVB5;H0YIV4;F8VRJ2;H0YHC3;F8W118;F8VV59;B7Z9C2;H0YH88;F8W543	NAP1L1	Nucleosome assembly protein 1-like 1	0.042924	1.1066e-06	140.01	93.26
DAKLDKAQIHDLVLVGGSTR	Unmodified	2135.17	A0A0G2JIW1;P0DMV8-2;P0DMV9;P0DMV8;V9GZ37	HSPA1A;HSPA1B	Heat shock 70 kDa protein 1A;Heat shock 70 kDa protein 1B	0.04305	0.0022401	68.243	42.168
SGKYDLDFKSPDDPSR	Unmodified	1825.85	A0A2R8Y6G6;P06733;P06733-2	ENO1	Alpha-enolase	0.043103	0.0065893	68.978	46.123
ERTANEKTTQFPAEPTENR	2 Deamidation (NQ)	2220.03	A0A140TA28;E9PEI6;A0A1B0GV46	DPCR1		0.04314	0.0037535	85.554	46.549
SLGEISALTSKLADLR	Unmodified	1672.94	P18206-2;P18206	VCL	Vinculin	0.043167	0.016823	71.558	27.929
TDPPKTHMTHHPISDHEATLR	Unmodified	2420.17	P04439-2;Q5SRN5;P04439;Q5SRN7;A0A1W2PS24;A0A0G2JIF2;Q5SUL5;A0A0G2JI36;A0A1W2PQD0;A0A1W2PSE7;A0A0G2JL56	HLA-A	HLA class I histocompatibility antigen, A-3 alpha chain	0.043183	0.0047295	58.835	41.48
QQQYKFLPSELR	Unmodified	1535.81	Q9Y490	TLN1	Talin-1	0.043353	0.00043037	112.43	66.361
AYGPYSVTNCGEHDTTEYKLR	Unmodified	2460.1	P29350;P29350-3;P29350-4;P29350-2	PTPN6	Tyrosine-protein phosphatase non-receptor type 6	0.043458	0.0043253	59.606	44.716
VLYNLFTKYKNVE	Unmodified	1629.88	Q9HBI1-3;A0A087WZB5;Q9HBI1;Q9HBI1-2	PARVB	Beta-parvin	0.043503	0.0041893	75.088	46.112
LNFSHGTHEYHAETIKNVR	Unmodified	2252.11	P14618;P14618-2;A0A804F6T5;A0A804F729;H3BTN5;H3BT25;H3BUW1;H3BTJ2;H3BQ34	PKM	Pyruvate kinase PKM;Pyruvate kinase	0.043844	0.0041046	68.123	44.271
GKLDGNQDLIR	Unmodified	1227.66	P48735-2;P48735	IDH2	Isocitrate dehydrogenase [NADP], mitochondrial	0.044045	0.0029124	80.17	17.867
QELAVFCSPEPPAKTSTPEDFIR	Unmodified	2618.27	Q9Y490	TLN1	Talin-1	0.044271	1.2406e-61	179.87	158.31
FQDNLDFIQWFKKFYDANYDGKEYDPVEAR	Unmodified	3760.75	Q15555-4;Q15555-5;Q15555-3;Q15555;K7EL66;K7ERD8;Q15555-2	MAPRE2	Microtubule-associated protein RP/EB family member 2	0.044425	0.013732	40.454	24.24
GTPEQKALVIGGEACMWGEYVDNTNLVPRLWPR	Oxidation (M);3 Deamidation (NQ);Acetyl (N-term)	3816.81	A0A087WUJ7			0.044425	0.03573	26.826	6.0669
YTCHVQHEGLPKPLTLR	Unmodified	2048.06	D9J307;Q2L6G2;D5H3J5;A0A140T9G0;A0A140T9H3;A0A140T9A9;A0A1W2PP29;A0A1W2PQZ3;A0A1W2PQE2;P01889;Q5SS57;A0A140T951;S6AU73;A0A140T9S9;A0A140T9X5;A0A140T913;Q53Z42;A0A140T9I0;A0A140T955;A0A140T933;A0A1W2PPQ2;A0A1W2PRT9;P04439-2;Q5SRN5;P04439;Q5SRN7;A0A1W2PS24;A0A0G2JIF2;Q5SUL5;A0A0G2JI36;A0A1W2PQD0;A0A1W2PSE7;A0A0G2JL56	HLA-B;HLA-A	HLA class I histocompatibility antigen, B-7 alpha chain;HLA class I histocompatibility antigen, A-3 alpha chain	0.044537	0.0020607	79.346	55.711
KQVEVDAQQCMLEILDTAGTEQFTAMR	Unmodified	3111.47	P61224;F5GX62;E7ESV4;F5H7Y6;F5H004;F5H0B7;F5H500;F5H6R7;F5GYB5;F5H077;F5GWU8;F5H491	RAP1B	Ras-related protein Rap-1b	0.04456	2.3723e-303	253.72	206.91
ANNQKVYMPR	Unmodified	1219.61	Q01082;A0A087WUZ3;Q01082-2;F8W6C1;Q01082-3	SPTBN1	Spectrin beta chain, non-erythrocytic 1	0.044577	0.013946	63.216	34.489
NFTVEKMSAEINEIIR	Unmodified	1892.97	P18206-2;P18206;P18206-3	VCL	Vinculin	0.04474	2.2846e-76	193.96	155.58
AEEYEFLTPVEEAPKGMLAR	Unmodified	2279.11	P52565;J3KRE2	ARHGDIA	Rho GDP-dissociation inhibitor 1	0.044751	0.0035772	64.89	50.742
GGLGLSGAKANYR	Unmodified	1262.67	H3BSJ9;H3BRG4;P22695	UQCRC2	Cytochrome b-c1 complex subunit 2, mitochondrial	0.044961	0.017116	60.255	34.913
KTFSHELSDFGLESTAGEIPVVAIR	Unmodified	2702.39	P30101	PDIA3	Protein disulfide-isomerase A3	0.045011	4.1959e-07	111.6	86.921
ASGAQLEAKVR	Unmodified	1128.63	Q9BVC6	TMEM109	Transmembrane protein 109	0.045083	0.00035985	110.54	44.27
KETNNAAIIR	Unmodified	1128.63	G3V3X4	GMFB		0.045083	0.016212	61.593	7.8371
EDQSILCTGESGAGKTEN	Unmodified	1894.82	E7ERA5	MYH10		0.045186	0	338.47	310.11
HAHGDQYKATDFVADR	Unmodified	1829.84	P48735-2;P48735	IDH2	Isocitrate dehydrogenase [NADP], mitochondrial	0.045308	0.030761	47.301	28.128
GKMSTKEVDQQLLSVQTR	Unmodified	2047.07	Q9H4B7	TUBB1	Tubulin beta-1 chain	0.04531	7.5697e-07	113.33	89.287
YGKDLLNLSR	Unmodified	1177.65	Q9H939;Q9H939-2	PSTPIP2	Proline-serine-threonine phosphatase-interacting protein 2	0.045533	0.016744	61.213	33.731
LAADVGKSGTER	Unmodified	1202.63	P12236	SLC25A6	ADP/ATP translocase 3;ADP/ATP translocase 3, N-terminally processed	0.04587	0.00082631	95.618	42.049
TLKLTTPTYGDLNHLVSATMSGVTTCLR	Unmodified	3049.56	P68371;M0R2D3;P07437;Q5ST81;Q5JP53;P04350;Q9BVA1;Q13885	TUBB4B;TUBB4A;TUBB;TUBB2B;TUBB2A	Tubulin beta-4B chain;Tubulin beta chain;Tubulin beta-4A chain;Tubulin beta-2B chain;Tubulin beta-2A chain	0.045998	4.7333e-05	77.63	48.679
QMEKDETVSDCSPHIANIGR	Unmodified	2286.04	B1AK87;P47756-2;P47756;B1AK88;B1AK85	CAPZB	F-actin-capping protein subunit beta	0.046106	4.4208e-18	147.49	107.63
KPVKHTAMVSWGGVSIPNSPFR	Unmodified	2394.26	P21333-2;P21333;Q60FE5;A0A7P0NMY4	FLNA	Filamin-A	0.046153	1.1673e-10	117.55	82.412
DFNEECPR	Unmodified	1065.42	A0A0A0MTH3;Q13418;Q13418-2;Q13418-3	ILK	Integrin-linked protein kinase	0.046213	9.768e-13	124.59	104.04
DPSKIKWGDAGAEYVVESTGVFTTMEKAGAHLQGGAKR	Unmodified	3990.99	E7EUT5;P04406-2;P04406	GAPDH	Glyceraldehyde-3-phosphate dehydrogenase	0.046282	0.032158	30.386	16.227
VTAEDKGTGNKNKITITNDQNR	Unmodified	2416.23	A0A7P0TB36;P11021;A0A7P0TAI0	HSPA5	78 kDa glucose-regulated protein	0.046288	0.021627	43.696	25.162
LKKANLQIDQINTDLNLER	Unmodified	2238.23	P35579;P35579-2	MYH9	Myosin-9	0.046303	0.0004536	93.427	53.742
GDLGIEIPAEKVFLAQKMMIGR	Unmodified	2415.3	P14618;P14618-2;A0A804F6T5;A0A804F729;B4DNK4;P14618-3;H3BTN5;H3BR70;P30613-2;P30613	PKM;PKLR	Pyruvate kinase PKM;Pyruvate kinase;Pyruvate kinase PKLR	0.046373	0.017456	45.916	22.116
AQLGGPEAAKSDETAAK	Unmodified	1642.82	A0A6Q8PFK8;A0A6Q8PGK1;P04792;C9J3N8	HSPB1	Heat shock protein beta-1	0.046449	0.0066502	67.846	45.355
ENGVYLIDVKFNGTHIPGSPFKIR	Unmodified	2700.44	P21333-2;P21333;Q60FE5;A0A7P0NMY4	FLNA	Filamin-A	0.04648	0.0016646	58.835	38.357
MVQEAEKYKAEDEKQR	Unmodified	1980.96	P11142;E9PKE3;E9PNE6;A8K7Q2;E9PS65;E9PM13	HSPA8	Heat shock cognate 71 kDa protein	0.046504	0.00026672	101.2	62.866
LAADVGKAGAER	Unmodified	1156.62	P05141	SLC25A5	ADP/ATP translocase 2;ADP/ATP translocase 2, N-terminally processed	0.04655	0.0001868	85.813	4.7962
DHALLEEQSKQQSNEHLR	Unmodified	2161.05	F5GXS2;O43707;H7C144;O43707-2;O43707-3	ACTN4	Alpha-actinin-4	0.046571	0.0026548	75.574	51.775
GQILSKLR	Unmodified	913.571	A0A499FJK2;P01137;A0A7I2YQL8;A0A7I2V5Z9;A0A6Q8PGK5;P10600-2;P10600	TGFB1;TGFB3	Transforming growth factor beta-1;Latency-associated peptide;Transforming growth factor beta-3;Latency-associated peptide	0.046734	0.0099962	94.302	41.666
ALGALVDSCAPGLCPDWDSWDASKPVTNAR	Unmodified	3228.5	P21333-2;P21333;Q60FE5;A0A7P0NMY4;F8WE98;A0A087WWY3;A0A7I2V3E6	FLNA	Filamin-A	0.046739	2.0456e-49	160.12	139.35
TFHIFYYLLSGAGEHLKTDLLLEPYNKYR	Unmodified	3500.81	P35579;P35579-2	MYH9	Myosin-9	0.046894	0.00098842	57.145	39.726
STPAITLESPDIKYPLR	Unmodified	1900.03	P00387-2;P00387;P00387-3;B1AHF3	CYB5R3	NADH-cytochrome b5 reductase 3;NADH-cytochrome b5 reductase 3 membrane-bound form;NADH-cytochrome b5 reductase 3 soluble form	0.046942	7.3196e-49	157.23	157.23
VNHVTLSQPKIVKWDR	Unmodified	1919.07	H0YLF3;F5H6I0;P61769	B2M	Beta-2-microglobulin;Beta-2-microglobulin form pI 5.3	0.046993	0.013097	59.68	34.806
DAPEGGFDAIMQATVCDEKIGWR	Unmodified	2565.16	P05106;H3BM21;P05106-2;P05106-3;I3L4X8	ITGB3	Integrin beta-3;Integrin beta	0.047003	7.3189e-75	186.96	130.67
KMQPDQQVVINCAIVR	Unmodified	1897.99	P50552;K7ENL7	VASP	Vasodilator-stimulated phosphoprotein	0.047129	2.3737e-66	178.58	66.456
NVLGTKNLSQILSDR	Unmodified	1656.92	P27105	STOM	Erythrocyte band 7 integral membrane protein	0.047425	0.0015351	93.766	42.674
WQGNDIVVKVLKVR	Unmodified	1652.97	A0A0A0MTH3;Q13418;Q13418-2;Q13418-3	ILK	Integrin-linked protein kinase	0.047425	0.0010791	88.338	69.506
KFAADAVKLER	Unmodified	1246.7	P37837	TALDO1	Transaldolase	0.047437	0.0028569	80.469	80.469
VVGKEQGQNLAR	Deamidation (NQ)	1298.69	F5GZG1;F5H823;B7ZB78;P61224-4;P61224-3;A6NIZ1;P61224-2;P61224;F5GX62;E7ESV4;F5H7Y6;P62834	RAP1B;RAP1A	Ras-related protein Rap-1b;Ras-related protein Rap-1b-like protein;Ras-related protein Rap-1A	0.047515	0.0015542	125.97	82.468
AVFVSEGKILTTGFSR	Unmodified	1710.93	P31146;H3BRY3;H3BTU6;H3BRJ0	CORO1A	Coronin-1A;Coronin	0.047531	0.002293	82.529	52.422
VLEDRPLSDKGSGDSSQVTQVSPQR	Unmodified	2684.34	P05106;H3BM21;P05106-2;P05106-3;I3L4X8	ITGB3	Integrin beta-3;Integrin beta	0.047989	0.00037882	71.042	71.042
NLLQVDLTKR	Unmodified	1198.7	P22694-2;A0A087WVC4;A0A0A0MS54;P22694-4;P22694-3;P22694;P22694-5;P22694-7;P22694-6;P22694-9;P22694-10;A0A7I2V5J4;P17612-2;P17612	PRKACB;PRKACA	cAMP-dependent protein kinase catalytic subunit beta;cAMP-dependent protein kinase catalytic subunit alpha	0.048119	0.0020439	86.898	48.595
QFVQSAKEVANSTANLVKTIKALDGAFTEENR	Unmodified	3478.81	Q9Y490	TLN1	Talin-1	0.048237	0.0014783	51.321	35.507
MSHLKVGSAADIPINISETDLSLLTATVVPPSGR	Unmodified	3488.85	P21333-2;P21333;Q60FE5;H0Y5F3;H7C2E7	FLNA	Filamin-A	0.048252	2.1454e-141	200.95	171.41
ETADTDTADQVMASFKILAGDKNYITMDELR	Unmodified	3461.63	A0A804HJU8;A0A804HIN7;A0A804HK61;A0A804HII9;P12814-2;P12814-3;A0A804HLF4;A0A7I2V4Y4;A0A804HKE2;H9KV75;H0YJW3;P12814;A0A804HL31	ACTN1	Alpha-actinin-1	0.048298	1.1902e-67	162.75	137.42
MKSSSSVTTSETQPCTPSSSDYSDLQR	Unmodified	2965.29	P50552;K7EM16	VASP	Vasodilator-stimulated phosphoprotein	0.048346	7.0757e-148	209.64	194.27
VLEQHKLNKDQWEER	Unmodified	1950.99	P26038	MSN	Moesin	0.048394	0.0036862	74.475	51.139
GLKTVFDEAIR	Unmodified	1247.69	P63000;P63000-2;J3KSC4;J3QLK0;P60763;B1AH77;B1AH80;P15153	RAC1;RAC3;RAC2	Ras-related C3 botulinum toxin substrate 1;Ras-related C3 botulinum toxin substrate 3;Ras-related C3 botulinum toxin substrate 2	0.048647	1.9532e-42	178.53	116.71
KHNLLASKEIHQFNR	Unmodified	1834	Q01082;A0A087WUZ3;Q01082-2;Q01082-3	SPTBN1	Spectrin beta chain, non-erythrocytic 1	0.048656	0.0025475	79.639	57.147
GQAWKLERMMKKTTMDLNIR	Deamidation (NQ);Acetyl (N-term)	2492.27	A7E2S9-2;A7E2S9	ANKRD30BL	Putative ankyrin repeat domain-containing protein 30B-like	0.048681	0.037715	31.883	9.2573
EDGEKAAR	Unmodified	874.414	P04899;P04899-4;A0A3B3ITG4;A0A3B3IRK0;A0A3B3IU77;A0A3B3IS42;A0A3B3ITX3;F8WE78;A0A3B3IUA8;P63096	GNAI2;GNAI1	Guanine nucleotide-binding protein G(i) subunit alpha-2;Guanine nucleotide-binding protein G(i) subunit alpha-1	0.048765	0.034648	72.789	0.91178
PVAVALDTKGPEIR	Unmodified	1464.83	P14618;P14618-2;A0A804F6T5;A0A804F729;P14618-3;H3BTN5;H3BT25;H3BUW1;H3BTJ2;H3BQ34	PKM	Pyruvate kinase PKM;Pyruvate kinase	0.048854	0.00030548	110.8	89.145
IAKGGVNDNFQGVLQNVR	Unmodified	1928.02	CON__Q28194;P07996;P07996-2	THBS1	Thrombospondin-1	0.049037	2.1591e-112	184.48	127.61
KFKAKQLTPR	Unmodified	1215.75	Q86UX7-2;Q86UX7	FERMT3	Fermitin family homolog 3	0.049053	0.010443	80.165	33.084
VFDKDGNGYISAAELR	Deamidation (NQ)	1754.85	P0DP25;P0DP24;P0DP23;Q96HY3;E7EMB3;G3V361;A0A590UJI2	CALM2;CALM1		0.049068	0.00095568	97.823	69.274
LIGDAAKNQLTSNPENTVFDAKR	Unmodified	2501.29	A0A7P0TB36;P11021;A0A7P0TAI0	HSPA5	78 kDa glucose-regulated protein	0.04918	4.2331e-19	138.04	114.59
IQLKDHIDR	Unmodified	1136.63	E7ENQ1;G3XAA2;H7C360;G5E948;E7EN19;A0A0D9SEY1;O95819-4;O95819-2;O95819;O95819-5;O95819-6;O95819-3;I3L2I2;A0A590UJE1;H7C0P6;Q8N4C8-5;Q8N4C8-2;Q8N4C8-3;Q8N4C8-4;Q8N4C8;C9J338;Q9UKE5-8;Q9UKE5-5;Q9UKE5-7;Q9UKE5-3;Q9UKE5-6;Q9UKE5-2;Q9UKE5-4;Q9UKE5	MAP4K4;MINK1;TNIK	Mitogen-activated protein kinase kinase kinase kinase 4;Misshapen-like kinase 1;TRAF2 and NCK-interacting protein kinase	0.049329	0.026295	54.722	19.211
GVNLQEFLNVTSVHLFKER	Unmodified	2229.19	P00488;Q9NQP5;A6PVK5;H0Y796	F13A1	Coagulation factor XIII A chain	0.04959	9.4523e-07	110.77	73.081
AASIFGGAKPVDTAAR	Unmodified	1530.82	E7EX17;P23588;P23588-2;F8VX11	EIF4B	Eukaryotic translation initiation factor 4B	0.049702	0.022221	55.335	13.855
AVTDSINQLITMCTQQAPGQKECDNALR	Unmodified	3161.49	Q9Y490	TLN1	Talin-1	0.04989	1.2462e-147	205.65	171.15
LAMESNKILQEQQEMERQRR	3 Deamidation (NQ);Acetyl (N-term)	2561.22	Q9Y6N9-3;Q9Y6N9-2;Q9Y6N9-4;Q9Y6N9;Q9Y6N9-5	USH1C	Harmonin	0.050179	0.023714	45.221	24.621
LFQVKGR	Unmodified	846.508	A0A0A0MS51;A0A0A0MT01;P06396-2;P06396-4;P06396-3;P06396;Q5T0I0;A0A0U1RQL8;CON__Q3SX14	GSN	Gelsolin	0.050224	0.011322	100.07	69.398
IPEAPAGPPSDFGLFLSDDDPKKGIWLEAGKALDYYMLR	Unmodified	4292.15	Q9Y490	TLN1	Talin-1	0.05024	0.0014913	44.289	22.985
FQMIPLDPKGTSQNDPNWVVR	Unmodified	2441.22	CON__Q28194;P07996;P07996-2	THBS1	Thrombospondin-1	0.050293	1.9196e-05	77.39	40.909
MQNDTAENETTEKEEKSESR	Unmodified	2355.01	E7EX44;Q05682-5;Q05682-4;Q05682-3;Q05682-6;Q05682-2;Q05682;C9J813;E9PGZ1	CALD1	Caldesmon	0.050313	6.8807e-43	173.28	139.41
SETYKYLYGR	Unmodified	1278.62	Q15404;Q15404-2	RSU1	Ras suppressor protein 1	0.050381	5.2945e-14	155.42	104.07
SLKDMEESIR	Unmodified	1206.59	K7ELL7;P14314-2;P14314;A0A0C4DGP4	PRKCSH	Glucosidase 2 subunit beta	0.050524	0.00014063	124.67	75.168
VLVNDAQKVTEGQQER	2 Deamidation (NQ)	1814.9	Q13263-2;Q13263	TRIM28	Transcription intermediary factor 1-beta	0.050544	0.037815	46.408	28.393
DLTDYLMKILTER	Unmodified	1609.84	A0A2R8Y793;P60709;E7EVS6;P63261;A0A804GS07;I3L4N8;I3L3I0;I3L1U9;P68032;P62736;A6NL76;P63267;P63267-2;P68133;A0A2R8YEA7;A0A6Q8PFE4;Q562R1	ACTB;ACTG1;ACTC1;ACTA2;ACTA1;ACTG2;ACTBL2	Actin, cytoplasmic 1;Actin, cytoplasmic 1, N-terminally processed;Actin, cytoplasmic 2;Actin, cytoplasmic 2, N-terminally processed;Actin, alpha cardiac muscle 1;Actin, aortic smooth muscle;Actin, gamma-enteric smooth muscle;Actin, alpha skeletal muscle;Beta-actin-like protein 2	0.05073	0	240.8	139.34
IINEPTAAAIAYGLDKR	Unmodified	1814.99	A0A7P0TB36;P11021;A0A7P0TAI0	HSPA5	78 kDa glucose-regulated protein	0.050788	0.00017185	102.78	78.246
LTDELAPPKPPLPEGEVPPPRPPPPEEKDEEFPEQKAGEVINQPMMMAAR	Unmodified	5524.74	P18206-2;P18206	VCL	Vinculin	0.050963	0.011598	30.88	19.509
CDFTEDQTAEFKEAFQLFDR	Acetyl (N-term)	2538.1	P60660-2;F8W1R7;G3V1V0;P60660;G3V1Y7	MYL6	Myosin light polypeptide 6	0.051091	2.203e-55	182.57	127.4
EDEHSSELLKKNR	Unmodified	1583.79	Q9NQ75;Q9NQ75-2;B4DII4	CASS4	Cas scaffolding protein family member 4	0.051367	0.015406	61.435	27.334
AVLCPPPVKKR	Unmodified	1263.75	P63000;P63000-2	RAC1	Ras-related C3 botulinum toxin substrate 1	0.051493	0.0025777	81.972	81.972
DDETMYVESKKDR	Unmodified	1614.72	O15144	ARPC2	Actin-related protein 2/3 complex subunit 2	0.051678	0.010732	65.241	37.902
LVSLIGSKTQIPTQR	Unmodified	1639.96	P25786;P25786-2;F5GX11	PSMA1	Proteasome subunit alpha type-1	0.051723	0.017588	59.248	14.632
VLEKLGVTVR	Unmodified	1112.69	P61160;P61160-2;F5H6T1	ACTR2	Actin-related protein 2	0.051736	0.00078365	99.788	70.014
TNISDEESEQATEMLVHNAQNLMQSVKETVR	Unmodified	3530.66	P18206-2;P18206	VCL	Vinculin	0.051774	2.5996e-122	192.56	168.36
STLEPVEKALR	Unmodified	1241.7	A0A0G2JIW1;P0DMV8-2;P0DMV9;P0DMV8;V9GZ37;P17066;P48741	HSPA1A;HSPA1B;HSPA6;HSPA7	Heat shock 70 kDa protein 1A;Heat shock 70 kDa protein 1B;Heat shock 70 kDa protein 6;Putative heat shock 70 kDa protein 7	0.051789	0.010163	79.986	8.6061
KWEAAHAAEQQR	Unmodified	1423.7	P04439-2	HLA-A	HLA class I histocompatibility antigen, A-3 alpha chain	0.051793	6.2432e-15	152.96	89.532
ASFAEKTAQLER	Unmodified	1349.69	Q15149-4;Q15149-7;Q15149-8;Q15149-9;Q15149-5;Q15149-6;Q15149-2;Q15149;Q15149-3	PLEC	Plectin	0.052211	0.0026657	81.676	49.052
EIKSQQSEVTR	Unmodified	1303.67	Q5T123;Q9H299	SH3BGRL3	SH3 domain-binding glutamic acid-rich-like protein 3	0.052305	2.9367e-142	224.75	131.59
LVEDMENKIR	Unmodified	1245.64	B1AK87;P47756-2;P47756;B1AK88	CAPZB	F-actin-capping protein subunit beta	0.052364	0.00023087	107.21	62.044
GVKLLAALLEDEGGSGR	Unmodified	1683.92	Q9Y490	TLN1	Talin-1	0.052396	0.00010953	105	82.65
VLSKLQSPSR	Unmodified	1113.65	K7EJB8;K7EMN0;Q96A00;Q96A00-2	PPP1R14A	Protein phosphatase 1 regulatory subunit 14A	0.052432	0.022418	57.149	29.285
VQKHLKALTSELANAR	Unmodified	1778.02	P26038	MSN	Moesin	0.05248	0.00025754	100.18	63.791
VKTLHPAVHAGILAR	Unmodified	1581.95	P31939-2;P31939;C9JLK0	ATIC	Bifunctional purine biosynthesis protein PURH;Phosphoribosylaminoimidazolecarboxamide formyltransferase;IMP cyclohydrolase	0.053422	0.0033418	76.311	76.311
TLKLTTPTYGDLNHLVSLTMSGITTSLR	Unmodified	3032.62	Q9H4B7	TUBB1	Tubulin beta-1 chain	0.053697	4.6212e-05	72.848	48.204
NIDNPALADIYTEHAHQVVVAKYAPSGFYIASGDVSGKLR	Unmodified	4286.18	O75083;D6RD66	WDR1	WD repeat-containing protein 1	0.053821	0.017227	33.357	8.4886
NVLGTKNLSQILSDREEIAHNMQSTLDDATDAWGIKVER	Unmodified	4367.18	P27105	STOM	Erythrocyte band 7 integral membrane protein	0.053857	1.5704e-06	65.577	45.347
NTDQASMPDNTAAQKVSHLLGINVTDFTR	Unmodified	3143.53	P35579;P35579-2	MYH9	Myosin-9	0.05408	1.7047e-11	115.83	94.564
GYPTIKFFR	Unmodified	1127.61	I3L0S0;A0A7P0T8J3;A0A7P0TB26;P07237;I3L3P5;A0A7P0T9U6;A0A7P0TA35;A0A7P0TA71;H0Y3Z3;I3L514;H7BZ94;A0A7P0TA97;A0A7P0T8X1;A0A7P0T8C0;A0A7P0T9D6;I3L4M2;A0A7P0TAX9;A0A7P0Z4J0;A0A7P0Z4S2;I3NI03;A0A7P0TBP8;A0A7P0Z476;I3L3U6;A0A7P0T9S9	P4HB	Protein disulfide-isomerase	0.054309	0.0014581	94.114	94.114
GFPTIKIFQKGESPVDYDGGR	Unmodified	2310.16	Q15084-3;Q15084;Q15084-4;Q15084-5;Q15084-2	PDIA6	Protein disulfide-isomerase A6	0.054471	0.034698	37.672	16.073
TCFETFPDKVAIQLNDTHPALSIPELMR	Unmodified	3242.61	P11216	PYGB	Glycogen phosphorylase, brain form	0.054566	0.00099992	57.735	34.526
ALDLFSDNAPPPELLEIINEDIAKR	Unmodified	2792.46	Q15084-3;Q15084;Q15084-4;Q15084-5;Q15084-2	PDIA6	Protein disulfide-isomerase A6	0.05467	4.967e-16	123.36	94.192
CLSSLKDER	Unmodified	1106.54	P52209-2;P52209;K7ELN9	PGD	6-phosphogluconate dehydrogenase, decarboxylating	0.054878	0.0042072	78.113	39.238
QEAEEAKEALLQASR	Unmodified	1671.84	P26038	MSN	Moesin	0.055033	2.977e-10	145.43	103.43
MMPHFQKAATQLR	Unmodified	1557.79	Q14554;Q14554-2	PDIA5	Protein disulfide-isomerase A5	0.055117	0.011226	63.091	41.316
VVLNKADQIETQQLMR	Unmodified	1885.01	Q9NZN3;C9JC03;A0A024R571;Q9H4M9;C9J2Z4;C9JDQ8	EHD3;EHD1	EH domain-containing protein 3;EH domain-containing protein 1	0.055118	2.2833e-05	111.78	87.934
QEKPSSPSPMPSSTPSPSLNLGNTEEAIR	Unmodified	3037.47	O95810	SDPR	Serum deprivation-response protein	0.055145	3.1162e-94	186.34	134.18
SKVELEVR	Unmodified	958.545	P05106;H3BM21;P05106-2;P05106-3;I3L4X8	ITGB3	Integrin beta-3;Integrin beta	0.055359	0.027284	76.064	17.46
ETQISKTNTQTYR	Unmodified	1568.78	D9J307;Q2L6G2;D5H3J5;A0A140T953;A0A140TA13;A0A140TA14;A0A140TA11;A0A140T9Y5;A0A140T997	HLA-B		0.055422	0.0053591	71.268	38.076
FVPLPASAKWASGLTPAQNCPR	Unmodified	2367.22	A0A0G2JKZ1;A2AB90;A0A0G2JH37;A0A0A0MSV9;O15533-2;O15533;O15533-3;Q6P1N7;C9JA35	TAPBP	Tapasin	0.055474	0.031486	40.756	19.75
AKTSDFLKVLNR	Unmodified	1390.79	O15144;H7C3F9	ARPC2	Actin-related protein 2/3 complex subunit 2	0.055558	0.0055778	73.273	23.339
KSMSVYCTPNKPSR	Unmodified	1653.8	P16615-5;P16615-2;P16615-3;P16615;H7C5W9;P16615-4	ATP2A2	Sarcoplasmic/endoplasmic reticulum calcium ATPase 2	0.055568	0.017391	57.794	26.751
LIFAGKQLEDGR	Unmodified	1345.74	J3QS39;J3QTR3;M0R1M6;F5H6Q2;F5GYU3;F5H2Z3;M0R2S1;F5H265;B4DV12;F5H388;A0A2R8Y422;F5H747;F5GXK7;J3QKN0;Q5PY61;Q96C32;P62987;P62979;P0CG47;P0CG48;F5GZ39;M0R1V7	UBB;RPS27A;UBA52;UBC	Ubiquitin-60S ribosomal protein L40;Ubiquitin;60S ribosomal protein L40;Ubiquitin-40S ribosomal protein S27a;Ubiquitin;40S ribosomal protein S27a;Polyubiquitin-B;Ubiquitin;Polyubiquitin-C;Ubiquitin	0.055652	0.0001105	90.913	49.373
AATTGSGVKVPR	Acetyl (N-term)	1184.65	Q13404;Q13404-8	UBE2V1	Ubiquitin-conjugating enzyme E2 variant 1	0.055728	0.0063165	123.96	60.423
ATIPNSSPSIR	Deamidation (NQ)	1142.59	B1AN91;B1AN92;A0A0A0MSA7;A0A804HJV5;A0A0U1RQK7;O43432-2;O43432-4;O43432;O43432-3	EIF4G3	Eukaryotic translation initiation factor 4 gamma 3	0.055907	0.0012538	112.71	57.249
SKNSQNPNSKIVLLDVPVR	Deamidation (NQ)	2108.16	P08514;P08514-2;P08514-3;A0A3B3IU79	ITGA2B	Integrin alpha-IIb;Integrin alpha-IIb heavy chain;Integrin alpha-IIb light chain, form 1;Integrin alpha-IIb light chain, form 2	0.056236	0.0059004	69.289	46.062
DIVSGLKYVQHTYR	Unmodified	1677.88	F5H3P3;H0YGX7;P52566	ARHGDIB	Rho GDP-dissociation inhibitor 2	0.056262	0.0022232	82.925	47.402
MSHLKVGSAADIPINISETDLSLLTATVVPPSGR	Oxidation (M)	3504.85	P21333-2;P21333;Q60FE5;H0Y5F3;H7C2E7	FLNA	Filamin-A	0.05652	3.6025e-05	63.967	26.371
DIVPGDIVEVAVGDKVPADLR	Unmodified	2176.17	Q93084-4;Q93084;Q93084-3;Q93084-7;Q93084-1;Q93084-6;Q93084-5	ATP2A3	Sarcoplasmic/endoplasmic reticulum calcium ATPase 3	0.056522	2.8386e-29	152.94	0
GLGVAAHYSLRLAEEWMEAPR	Oxidation (M)	2371.17	K7EKS0;K7ELX2	TTC19		0.056567	0.02161	61.757	25.012
KDLYANTVLSGGTTMYPGIADR	Deamidation (NQ)	2343.14	A0A2R8Y793;P60709;E7EVS6;P63261;A0A804GS07;I3L4N8;A0A6Q8PFE4	ACTB;ACTG1	Actin, cytoplasmic 1;Actin, cytoplasmic 1, N-terminally processed;Actin, cytoplasmic 2;Actin, cytoplasmic 2, N-terminally processed	0.056567	2.5295e-38	163.91	124.01
IINEPTAAAIAYGLDKKVGAER	Unmodified	2299.25	P11142;E9PKE3;P11142-2;E9PN89;E9PI65	HSPA8	Heat shock cognate 71 kDa protein	0.056584	0.00071958	71.535	37.113
QWNNCAFLESSAKSKINVNEIFYDLVR	Unmodified	3244.6	F5GZG1;F5H823;B7ZB78;P61224-4;P61224-3;A6NIZ1;P61224-2;P61224	RAP1B	Ras-related protein Rap-1b;Ras-related protein Rap-1b-like protein	0.056821	0.0065287	47.281	20.19
VIKAMNNSWHPECFR	Unmodified	1887.89	P48059;P48059-4;P48059-2;P48059-5;P48059-3;A0A0J9YXC7;C9JF46;P0CW19-2	LIMS1	LIM and senescent cell antigen-like-containing domain protein 1	0.056826	0.014619	59.709	40.438
VSQGSKDPAEGDGAQPEETPR	Unmodified	2153.98	F5H6X6;Q14697	GANAB	Neutral alpha-glucosidase AB	0.056847	3.1341e-31	160.02	136.69
DLTDYLMKILTER	Oxidation (M)	1625.83	A0A2R8Y793;P60709;E7EVS6;P63261;A0A804GS07;I3L4N8;I3L3I0;I3L1U9;P68032;P62736;A6NL76;P63267;P63267-2;P68133;A0A2R8YEA7;A0A6Q8PFE4;Q562R1	ACTB;ACTG1;ACTC1;ACTA2;ACTA1;ACTG2;ACTBL2	Actin, cytoplasmic 1;Actin, cytoplasmic 1, N-terminally processed;Actin, cytoplasmic 2;Actin, cytoplasmic 2, N-terminally processed;Actin, alpha cardiac muscle 1;Actin, aortic smooth muscle;Actin, gamma-enteric smooth muscle;Actin, alpha skeletal muscle;Beta-actin-like protein 2	0.056947	2.4229e-32	174.24	120.49
SEHKVWSPLVTEEGKR	Unmodified	1880.97	O00151	PDLIM1	PDZ and LIM domain protein 1	0.056973	5.2565e-06	127.66	99.555
KLILDSAR	Unmodified	914.555	A0A0B4J1R6;P29401;P29401-2	TKT	Transketolase	0.057057	0.010286	93.143	24.356
EADIDGDGQVNYEEFVQMMTAK	Unmodified	2489.07	P0DP25;P0DP24;P0DP23;Q96HY3;E7EMB3;M0QZ52	CALM2;CALM3		0.05711	0	338.51	286.9
VQAMQISSEKEEDDNEKR	Unmodified	2134.98	Q9UKY7-2;Q9UKY7;H0Y8K3	CDV3	Protein CDV3 homolog	0.057183	0.037195	40.493	14.133
KTFTAWCNSHLR	Unmodified	1519.74	A0A804HJU8;A0A804HIN7;A0A804HK61;A0A804HII9;P12814-2;P12814-3;A0A804HLF4;A0A7I2V4Y4;A0A804HKE2;P12814-4;A0A804HLD0;A0A804HJQ9;A0A804HIY0;A0A804HKG0;A0A494C033;A0A494C166;A0A494C0Q3;F5GXS2;O43707;H7C144;O43707-3;K7EP19;P12814;Q08043	ACTN1;ACTN4;ACTN3	Alpha-actinin-1;Alpha-actinin-4;Alpha-actinin-3	0.057443	0.00083828	93.228	68.375
EQEVNILKKTLEEEAKTHEAQIQEMR	Unmodified	3123.59	P35579	MYH9	Myosin-9	0.057625	0.00017139	76.693	51.797
VDKSAVGFDYQGKTEKHESQR	Unmodified	2408.17	Q14247-3;Q14247;Q14247-2	CTTN	Src substrate cortactin	0.057802	0.016215	47.822	23.534
FLSNGHVTIPGQQDKDMFQETMEAMR	Unmodified	3009.38	P35579;P35579-2	MYH9	Myosin-9	0.058163	5.1913e-05	102.92	82.441
QATKDAGTIAGLNVMR	Unmodified	1644.86	A0A7P0TB36;P11021;A0A7P0TAI0	HSPA5	78 kDa glucose-regulated protein	0.058191	0.0046317	72.662	72.662
SAGQGEVLVYVEDPAGHQEEAKVTANNDKNR	Unmodified	3324.6	P21333-2;P21333;Q60FE5;A0A7P0NMY4;F8WE98;A0A087WWY3;A0A7I2V3E6	FLNA	Filamin-A	0.058225	0.001003	56.335	34.564
SPWSNKYDPPLEDGAMPSAR	Unmodified	2217.02	B1AK87;P47756-2;P47756;B1AK88;B1AK85;A0A6I8PRV6	CAPZB	F-actin-capping protein subunit beta	0.058757	2.4057e-24	153.17	121.07
IEEEKKAFAEAR	Unmodified	1419.74	H7BXY5;Q0ZGT2-4;Q0ZGT2-2;Q0ZGT2;Q0ZGT2-3;E7EUA0;E7ETM8	NEXN	Nexilin	0.058935	0.016977	60.598	24.824
SSKLGALFQPDSFVHGNSGAGNNWAKGHYTEGAELIENVLEVVR	Unmodified	4697.33	Q9H4B7	TUBB1	Tubulin beta-1 chain	0.05904	1.6813e-14	89.634	64.746
AGKLDPHLVLDQLR	Unmodified	1573.89	P35580;P35580-5;P35580-2;P35580-3;P35580-4	MYH10	Myosin-10	0.059179	0.0035656	73.877	39.192
LKVIFLENYR	Unmodified	1293.74	P11216;H0Y4Z6	PYGB	Glycogen phosphorylase, brain form;Alpha-1,4 glucan phosphorylase	0.059367	0.0024271	84.31	67.08
WDTNKVDHHTDKYENNKLIVR	Unmodified	2624.31	P00488;Q9NQP5;A6PVK5;H0Y796	F13A1	Coagulation factor XIII A chain	0.059488	0.034483	36.657	20.597
ASLSKLGDVYVNDAFGTAHR	Unmodified	2120.07	P00558;P00558-2;P07205	PGK1;PGK2	Phosphoglycerate kinase 1;Phosphoglycerate kinase 2	0.059513	1.3608e-09	117.37	117.37
MIEAVDNNLRPKSE	Unmodified	1614.8	A0A7P0TBI1;A0A7P0TBC5;Q4KMQ2-3;Q4KMQ2;Q4KMQ2-2	ANO6	Anoctamin-6	0.05981	0.010118	78.373	48.392
EEILAQAKENEKKLKSMEAEMIQLQEELAAAER	Unmodified	3799.93	P35579;P35579-2	MYH9	Myosin-9	0.059869	8.6548e-107	187.54	145.65
ALEEAMEQKAELER	Oxidation (M)	1661.79	P35579;P35579-2	MYH9	Myosin-9	0.059915	0.010217	71.806	38.579
AADCEVEQWDSDEPIPAKELER	Unmodified	2586.15	U3KQ56;Q9UBQ7	GRHPR	Glyoxylate reductase/hydroxypyruvate reductase	0.05995	1.0476e-30	158.65	118.64
YASICQQNGIVPIVEPEILPDGDHDLKR	Deamidation (NQ)	3176.58	P04075;P04075-2;H3BPS8;H3BQN4;P09972	ALDOA;ALDOC	Fructose-bisphosphate aldolase A;Fructose-bisphosphate aldolase;Fructose-bisphosphate aldolase C	0.060077	1.8507e-11	119.76	103.32
IGPEPTTDSFIAVMQGDMEGIIPGNALVVDPKKPFR	Unmodified	3838.96	Q9NZN3;Q9NZN3-2	EHD3	EH domain-containing protein 3	0.060154	2.8046e-09	92.788	68.165
GLDVNKCEIAR	Unmodified	1273.64	Q9ULV4;Q9ULV4-2;Q9ULV4-3;B4E3S0;H0YHL7	CORO1C	Coronin-1C;Coronin	0.060292	0.00074064	123.86	73.059
TDEAAFQKLMSNLDSNR	Unmodified	1938.91	P26447	S100A4	Protein S100-A4	0.060325	7.1262e-27	160.87	113.64
SKEFMEEVIQR	Unmodified	1394.69	P04275	VWF	von Willebrand factor;von Willebrand antigen 2	0.060472	0.0094903	67.997	38.061
TSGQTSANAHSSR	Unmodified	1302.59	A0A6Q8PFA6;A0A6Q8PH57;O00139-2;A0A6Q8PGH7;A0A6Q8PG37;O00139-1;O00139-5;O00139;O00139-4;D6R9M0	KIF2A	Kinesin-like protein KIF2A	0.060837	0.0013668	78.705	52.346
MPSGKVAQPTITDNKDGTVTVR	Unmodified	2314.2	P21333-2;P21333;Q60FE5;H0Y5F3	FLNA	Filamin-A	0.060925	0.00032051	69.256	58.006
ALSTWKQMGEQR	Unmodified	1433.71	P00491	PNP	Purine nucleoside phosphorylase	0.061473	1.0099e-06	144.55	106.95
GILLYGPPGTGKTLIAR	Unmodified	1726.01	C9JUP7;A0A7P0T8A3;A0A7I2V540;A0A7P0TAY0;P55072;A0A7P0TAW3;A0A7P0T8Q5;A0A7P0TAQ1;A0A7P0Z4C6;A0A7I2V2Y2;A0A7I2V5G8	VCP	Transitional endoplasmic reticulum ATPase	0.061523	0.0023053	79.771	57.674
YGINTTDIFQTVDLWEGKNMACVQR	Unmodified	2958.4	P37802;P37802-2;X6RJP6	TAGLN2	Transgelin-2	0.061583	0	281.68	239
AEGSDVANAVLDGADCIMLSGETAKGDYPLEAVR	Unmodified	3493.63	P14618;P14618-2;A0A804F6T5;A0A804F729;B4DNK4;P14618-3;H3BTN5;H3BR70	PKM	Pyruvate kinase PKM;Pyruvate kinase	0.062381	4.1071e-183	215.46	186.53
CTCGQGYQLSAAKDQCEDIDECQHR	Unmodified	3028.22	Q14766;Q14766-4;C9JD84;E7EV71;Q14766-3;Q14766-2;Q14766-5;H7BZ76	LTBP1	Latent-transforming growth factor beta-binding protein 1	0.062397	1.9832e-05	106.47	98.169
HQIVEVAGDDKYGR	Unmodified	1585.78	H0YE29;Q07960;E9PNR6	ARHGAP1	Rho GTPase-activating protein 1	0.062527	0.0029834	78.985	50.703
VEKDGLILTSR	Unmodified	1229.7	K7ELW0;Q99497;K7EN27	PARK7	Protein deglycase DJ-1	0.062934	0.00052848	117.95	80.349
DEINLAKQEAQR	Unmodified	1413.72	E9PNJ4;H0YDB2;Q13586;G0XQ39;Q13586-2	STIM1	Stromal interaction molecule 1	0.063012	0.019113	59.198	27.039
ETVVEVPQVTWEDIGGLEDVKR	Unmodified	2497.27	C9JUP7;A0A7P0T8A3;A0A7I2V540;P55072;A0A7P0TAW3;A0A7P0T8Q5;A0A7P0TAQ1;A0A7P0Z4C6	VCP	Transitional endoplasmic reticulum ATPase	0.063038	1.4989e-19	144.72	97.839
AKYLATSQPRPDSSGSH	Unmodified	1800.88	Q9C0H2-2;Q9C0H2;Q9C0H2-3	TTYH3	Protein tweety homolog 3	0.063527	0.027566	62.104	30.489
KQSPVPALPIVVQLMEMGFSR	2 Oxidation (M);Deamidation (NQ);Acetyl (N-term)	2401.24	O95714	HERC2	E3 ubiquitin-protein ligase HERC2	0.06361	0.036647	31.233	8.5874
LCNSPSPQMNGKPCEGEAR	Deamidation (NQ)	2131.91	P07996;P07996-2	THBS1	Thrombospondin-1	0.063646	5.9192e-82	195.2	138.18
AGKPVICATQMLESMIKKPR	Unmodified	2257.21	P14618;P14618-2;A0A804F6T5;A0A804F729;B4DNK4;P14618-3;H3BTN5;H3BR70	PKM	Pyruvate kinase PKM;Pyruvate kinase	0.063827	1.5091e-09	120.63	101.69
ILAGPAGDSNVVKLQR	Unmodified	1636.93	P04275	VWF	von Willebrand factor;von Willebrand antigen 2	0.063941	1.6628e-05	113.53	85.418
KSEEENLFEIITADEVHYFLQAATPKER	Unmodified	3306.64	P08567	PLEK	Pleckstrin	0.064026	1.224e-79	179.71	141.8
YVKLAR	Unmodified	748.46	Q9Y490	TLN1	Talin-1	0.064059	0.030132	77.944	43.239
ICLDILKDKWSPALQIR	Unmodified	2068.15	P61088;F8VQQ8	UBE2N	Ubiquitin-conjugating enzyme E2 N	0.064279	0.01228	59.673	34.619
KEAESCDCLQGFQLTHSLGGGTGSGMGTLLLSKIR	Unmodified	3707.81	Q3ZCM7;A0A075B736;Q5SQY0	TUBB8	Tubulin beta-8 chain	0.064301	0.00040252	52.17	0
DAKLDKSQIHDIVLVGGSTR	Unmodified	2151.16	P11142;E9PKE3;P11142-2;E9PNE6;E9PN89;A8K7Q2	HSPA8	Heat shock cognate 71 kDa protein	0.064465	1.4905e-09	115.74	82.045
ATSNVFAMFDQSQIQEFKEAFNMIDQNR	Unmodified	3308.52	J3QRS3;P19105;O14950;J3KTJ1;P24844;P24844-2	MYL12A;MYL12B;MYL9	Myosin regulatory light chain 12A;Myosin regulatory light chain 12B;Myosin regulatory light polypeptide 9	0.064494	4.8354e-34	141.29	117.73
LKQIEEQTKKAQQELEEQTR	Unmodified	2456.29	P26038	MSN	Moesin	0.064551	0.034869	38.756	22.25
IAKGGVNDNFQGVLQNVR	Deamidation (NQ)	1929.01	CON__Q28194;P07996;P07996-2	THBS1	Thrombospondin-1	0.065087	3.4799e-41	168.55	122.83
VAPKPPQMSR	Unmodified	1109.6	E9PNJ4;H0YDB2;Q13586;G0XQ39	STIM1	Stromal interaction molecule 1	0.065141	0.0010009	94.409	77.738
LVQTAELTKVFEIR	Unmodified	1645.94	M0QYG8;M0R1D2;O60234;M0R0C1	GMFG	Glia maturation factor gamma	0.065322	0.0021618	83.243	46.612
NSSWDRIRKLQGQESILGQGTPGLQPLPGTPR	4 Deamidation (NQ)	3489.79	Q14587;F5H7L3;F5H848;E7EV44;A0A075B6T9;A0A088AWK7;Q14587-6	ZNF268	Zinc finger protein 268	0.065362	0.036532	29.617	8.4477
KLIASMSSDSLR	Unmodified	1306.69	P00488	F13A1	Coagulation factor XIII A chain	0.065401	1.0588e-15	156	109.88
VLQLTSWDEDAWASKDTEAMKR	Unmodified	2579.23	P18206-2;P18206	VCL	Vinculin	0.065446	6.1007e-07	109.87	83.633
KQTHNNAVVKMLPSFVR	Unmodified	1968.07	P19367-4;P19367-2;P19367;P19367-3	HK1	Hexokinase-1	0.06552	0.0015595	82.349	50.197
KYSVWIGGSILASLSTFQQMWISKQEYDEAGPSIVHR	Oxidation (M)	4227.11	P68032;P62736	ACTC1;ACTA2	Actin, alpha cardiac muscle 1;Actin, aortic smooth muscle	0.065666	0.00011552	56.832	7.0235
SPFLQKQLTQPETHFGR	Unmodified	2013.04	Q9UJU6;H0Y5J4;Q9UJU6-5;Q9UJU6-2;Q9UJU6-3;B4DDD6;Q9UJU6-6;Q9UJU6-4	DBNL	Drebrin-like protein	0.065719	2.7024e-06	127.83	95.951
SKQLEEDIAAKEKLLR	Unmodified	1870.05	P09493-8;P09493-7;P09493-6;Q6ZN40	TPM1	Tropomyosin alpha-1 chain	0.065836	0.00067774	91.076	70.11
KDDPLTNLNTAFDVAEKYLDIPKMLDAEDIVGTAR	Unmodified	3890.96	A0A804HJU8;A0A804HIN7;A0A804HK61;A0A804HII9;P12814-2;P12814-3;A0A804HLF4;A0A7I2V4Y4;A0A804HKE2;P12814-4;A0A804HLD0;H9KV75;A0A804HJQ9;G3V2W4;G3V2N5;A0A804HJN7;P12814;A0A804HL31	ACTN1	Alpha-actinin-1	0.065905	0.0021564	45.803	31.538
SKFALITWIGENVSGLQR	Unmodified	2018.09	Q14019;H3BT58	COTL1	Coactosin-like protein	0.065907	1.4725e-09	130.02	85.97
EPVVTLEGHTKR	Unmodified	1364.74	P31146;H3BRY3;H3BTU6;H3BRJ0;H3BNA2;H3BU76;H3BSL1	CORO1A	Coronin-1A;Coronin	0.066005	0.0060483	72.152	47.622
SVLISLKQAPLVH	Unmodified	1403.85	P09496-2;P09496-4;P09496-3;P09496;P09496-5;C9J8P9	CLTA	Clathrin light chain A	0.066056	0.013997	62.408	50.348
SKPHSEAGTAFIQTQQLHAAMADTFLEHMCR	Acetyl (N-term)	3554.65	P14618;P14618-2;B4DNK4;H3BTN5;H3BR70;H3BT25;H3BUW1;H3BTJ2;H3BQ34;H3BU13;H3BN34;H3BQZ3	PKM	Pyruvate kinase PKM;Pyruvate kinase	0.066296	2.3948e-06	98.23	78.187
QILDEAGKVGELCAGKER	Unmodified	1972	P18206-2;P18206	VCL	Vinculin	0.066642	0.00020356	100.43	100.43
IVAEEFLKNF	Unmodified	1208.64	P59998;P59998-3;P59998-4	ARPC4	Actin-related protein 2/3 complex subunit 4	0.066643	0.00094076	106.68	73.843
KLFEAEEQDLFR	Unmodified	1523.76	Q9NZN3	EHD3	EH domain-containing protein 3	0.066664	0.00051121	105.66	73.597
NGKTSKKITIADCGQLE	Unmodified	1861.96	P62937;P62937-2	PPIA	Peptidyl-prolyl cis-trans isomerase A;Peptidyl-prolyl cis-trans isomerase A, N-terminally processed	0.066694	0.022894	51.193	30.941
TVASIKNDPPSR	Unmodified	1283.68	A0A6Q8PFA6;A0A6Q8PH57;O00139-2;A0A6Q8PGH7;A0A6Q8PG37;O00139-1;O00139-5;O00139;O00139-4;D6R9M0;A0A6Q8PGG1	KIF2A	Kinesin-like protein KIF2A	0.066907	0.00094989	92.295	36.943
VHVSEEGTEPEAMLQVLGPKPALPAGTEDTAKEDAANR	Unmodified	3956.94	A0A0A0MS51;A0A0A0MT01;P06396-2;P06396-4;P06396-3;P06396;Q5T0I0	GSN	Gelsolin	0.066974	8.0106e-10	96.61	82.867
ASDYGMKLPILR	Unmodified	1362.73	Q14165;F5GX14	MLEC	Malectin	0.067248	0.00073228	102.53	74.325
VHGPGIQSGTTNKPNKFTVETR	Unmodified	2367.23	P21333-2;P21333;Q60FE5	FLNA	Filamin-A	0.067317	0.0029126	61.181	39.699
YDDMASAMKAVTELNEPLSNEDR	Unmodified	2598.16	Q04917	YWHAH	14-3-3 protein eta	0.067508	2.2972e-39	164.46	135.96
DYETATLSDIKALIR	Unmodified	1707.9	F5GXS2;O43707;H7C144;O43707-2	ACTN4	Alpha-actinin-4	0.067516	0.00013721	110.51	79.295
LSEAEFEVLKAFVVDMMER	Unmodified	2242.1	P04275	VWF	von Willebrand factor;von Willebrand antigen 2	0.067636	8.5358e-54	178.52	117.4
KSLEMCSIQR	Unmodified	1250.61	Q9H939	PSTPIP2	Proline-serine-threonine phosphatase-interacting protein 2	0.067848	0.0007851	99.752	67.744
VYDVLVLKGSQLSAR	Unmodified	1646.94	Q5SQ64;A0A140T8Z4;A0A0G2JK05;Q5SQ64-2	LY6G6F	Lymphocyte antigen 6 complex locus protein G6f	0.067933	0.0012431	88.075	71.676
GNPTVEVDLYTAKGLFR	Unmodified	1878.98	F5H0C8;P09104-2;P09104;F5H1C3	ENO2	Enolase;Gamma-enolase	0.068084	0.0010284	83.823	7.8548
HRPELIEYDKLR	Unmodified	1567.85	F5GXS2;O43707;H7C144	ACTN4	Alpha-actinin-4	0.06819	0.0020179	96.23	32.757
LKATQVSKGIR	Unmodified	1199.73	A0A0A0MS51;A0A0A0MT01;P06396-2;P06396-4;P06396-3;P06396;Q5T0I0;A0A0U1RQL8;CON__Q3SX14	GSN	Gelsolin	0.068279	0.00072981	105.13	68.069
SGYLLPDTKAYGDR	Unmodified	1554.77	A0A7P0TAE1;H0YIV0;A0A7P0T823;A0A7P0TAT8;P14625;A0A7P0T917	HSP90B1	Endoplasmin	0.068358	0.0043966	88.187	59.61
NPETDTYILFNPWCEDDAVYLDNEKER	Unmodified	3345.48	P00488	F13A1	Coagulation factor XIII A chain	0.068878	0	275.02	247.38
NVKAQSQTDR	Unmodified	1145.58	P04439-2;Q5SRN5;P04439;Q5SRN7;A0A1W2PS24	HLA-A	HLA class I histocompatibility antigen, A-3 alpha chain	0.068882	0.00018068	107.83	71.497
KFVGGSGQVSER	Unmodified	1249.64	P27338;P27338-2;P21397-2;P21397	MAOB;MAOA	Amine oxidase [flavin-containing] B;Amine oxidase [flavin-containing] A	0.068886	0.0011215	90.861	55.208
EKAEGDVAALNR	Deamidation (NQ)	1272.63	A0A2R8YGX3;A0A2R8Y5V9;P67936;A0A2R8YH90	TPM4	Tropomyosin alpha-4 chain	0.068899	0.027933	65.563	29.826
LTSIKSTTLR	Unmodified	1118.67	P16615-5;P16615-2;P16615-3;P16615	ATP2A2	Sarcoplasmic/endoplasmic reticulum calcium ATPase 2	0.068985	0.0047327	76.228	52.198
VVDLMAHMASKE	Unmodified	1329.64	E7EUT5;P04406-2;P04406	GAPDH	Glyceraldehyde-3-phosphate dehydrogenase	0.069008	0.00041023	107.09	78.512
LKLSEELSGGR	Unmodified	1187.65	P61158;B4DXW1	ACTR3	Actin-related protein 3	0.069088	9.2793e-07	138.25	96.371
YESLTDPSKLDSGKELHINLIPNKQDR	Unmodified	3109.6	P07900;P07900-2;G3V2J8	HSP90AA1	Heat shock protein HSP 90-alpha	0.069273	0.03881	31.599	4.9401
KSDLFQEDLYPPTAGPDPALTAEEWLGGR	Unmodified	3172.54	P31146	CORO1A	Coronin-1A	0.069287	1.553e-35	145.21	118.12
LVSGWVKPIIIGR	Unmodified	1436.89	C9J4N6;O75874	IDH1	Isocitrate dehydrogenase [NADP] cytoplasmic	0.069301	0.0098029	66.267	66.267
SKQQPTQFINPETPGYVGFANLPNQVHR	Acetyl (N-term)	3208.61	Q15019;Q15019-3;C9J938;C9JB25;C9IZU3;C9JZI2;C9JT15;C9JSE7;A0A1B0GXJ2;C9JFT1;F8WB65	2022-09-02	Septin-2	0.069335	5.486e-24	134.63	90.447
EAVSKEDLAR	Unmodified	1116.58	V9GYH1;A0A2R8YF29;Q9BZ23-2;Q9BZ23-3;Q9BZ23-4;Q9BZ23	PANK2	Pantothenate kinase 2, mitochondrial	0.069506	0.009878	81.296	31.878
MDDREDLVYQAKLAEQAER	Acetyl (N-term)	2321.1	P62258;B4DJF2;I3L3T1;I3L0W5	YWHAE	14-3-3 protein epsilon	0.06952	2.2646e-09	135.79	97.093
KTQAESSKQIQQLESNNR	Unmodified	2088.06	O75116;E9PF63	ROCK2	Rho-associated protein kinase 2	0.069668	0.0006241	91.14	64.849
ALEVFKQQVDNVAQCHIQLAQSLR	Unmodified	2794.45	Q9H939;Q9H939-2	PSTPIP2	Proline-serine-threonine phosphatase-interacting protein 2	0.06992	1.3013e-06	118.37	90.164
DIKEKLCYVALDFEQEMATAASSSSLEKSYELPDGQVITIGNER	Unmodified	4934.38	A0A2R8Y793;P60709;E7EVS6;P63261;A0A804GS07;I3L4N8;A0A2R8YEA7;A0A6Q8PFE4;Q6S8J3	ACTB;ACTG1;POTEE	Actin, cytoplasmic 1;Actin, cytoplasmic 1, N-terminally processed;Actin, cytoplasmic 2;Actin, cytoplasmic 2, N-terminally processed;POTE ankyrin domain family member E	0.069941	1.1767e-41	113.06	94.126
KCVDIDECTQVQHLCSQGR	Unmodified	2332.04	Q14766;Q14766-4;C9JD84;E7EV71;Q14766-3;Q14766-2;Q14766-5	LTBP1	Latent-transforming growth factor beta-binding protein 1	0.070047	9.9442e-18	149.12	114.91
EKNQPEVDMSDR	Unmodified	1446.64	Q15404	RSU1	Ras suppressor protein 1	0.070092	8.4081e-07	144.7	96.739
VMKGVDDLDFFIGDEAIEKPTYATKWPIR	Unmodified	3353.7	P61158	ACTR3	Actin-related protein 3	0.070173	0.00010662	66.925	29.029
NLLSVAYKNVIGAR	Unmodified	1516.87	P62258;P62258-2;B4DJF2;I3L3T1;K7EIT4	YWHAE	14-3-3 protein epsilon	0.070223	7.297e-07	138.2	114.39
VKDTEDVPMILVGNKCDLEDER	Unmodified	2574.23	P62834;A0A075B6Q0	RAP1A	Ras-related protein Rap-1A	0.070235	0.0061393	54.672	24.943
GWLKSNVSDAVAQSTR	Unmodified	1717.87	P60174;P60174-3;P60174-4	TPI1	Triosephosphate isomerase	0.070236	2.5852e-05	126.71	70.726
VGMIPVPYVEKLVR	Unmodified	1598.92	P46109	CRKL	Crk-like protein	0.070587	0.0085994	67.118	36.551
LGWDPKPGEGHLDALLR	Unmodified	1872.98	E9PLK3;P55786;A0A7I2V389;A0A7I2V3W8;P55786-2	NPEPPS	Puromycin-sensitive aminopeptidase	0.070905	0.0054608	68.329	44.84
ALAKQVATALQNLQTKTNR	Unmodified	2068.18	P18206-2;P18206	VCL	Vinculin	0.071033	4.8291e-09	123.76	106.05
NTYSSLEGKVSEDKSR	Unmodified	1798.87	Q13201;E7EPG1;Q13201-2	MMRN1	Multimerin-1;Platelet glycoprotein Ia*;155 kDa platelet multimerin	0.071209	3.8855e-09	140.31	116.35
EALEKTEKQLEAIDQLHLEYAKR	Unmodified	2754.46	F5GXS2;O43707;H7C144;O43707-2;O43707-3	ACTN4	Alpha-actinin-4	0.071229	0.0018389	59.983	30.865
LVDEYSLNAGKQR	Unmodified	1491.77	P19367-4;P19367-2;P19367;P19367-3	HK1	Hexokinase-1	0.0714	0.0011107	89.805	60.261
ALMLQGVDLLADAVAVTMGPKGR	Unmodified	2325.25	A0A7I2YQK6;A0A7I2V599;A0A7I2V2X6;P10809;A0A7I2V5M1;A0A7I2V5K3;A0A7I2YQ71;C9JL19;C9JCQ4;C9JL25;E7EXB4;E7ESH4;A0A7I2V369;P10809-2	HSPD1	60 kDa heat shock protein, mitochondrial	0.071587	2.1484e-10	116.27	70.927
YLSQLKDAHR	Unmodified	1229.65	M0QXB4;O14579-3;O14579;O14579-2	COPE	Coatomer subunit epsilon	0.071599	0.016212	61.593	32.507
LQGGKDFNVPLSISR	Unmodified	1629.88	Q9NR12;Q9NR12-2;D6RF83;H7BYK4;D6RH06;Q9NR12-3;Q9NR12-5;Q9NR12-6;Q9NR12-4;D6RAN1	PDLIM7	PDZ and LIM domain protein 7	0.071606	0.0093056	66.059	31.291
DELNGFFNKLIR	Unmodified	1464.77	Q53F23;A0A0C4DH47;P24557-2;P24557;P24557-3;A0A0A0MSK3;P24557-4	TBXAS1	Thromboxane-A synthase	0.071645	0.0048767	74.944	42.421
SPPIPLAKVDATAETDLAKR	Unmodified	2092.15	A0A499FI48;P13667	PDIA4	Protein disulfide-isomerase A4	0.07171	0.0077948	56.819	40.886
ADAKAYSDPSTGEPATYGELQQR	Unmodified	2454.13	H0YDN1;Q15149-4;Q15149-7;Q15149-8;Q15149-9;Q15149-5;Q15149-6;Q15149-2;Q15149;Q15149-3	PLEC	Plectin	0.071867	6.7755e-15	127.54	90.429
LPLQDVYKIGGIGTVPVGR	Unmodified	1981.14	A0A7I2V3H3;A0A7I2V5N4;A0A7I2V659;A0A087WVQ9;A0A2U3TZH3;Q5VTE0;P68104;Q05639	EEF1A1;EEF1A1P5;EEF1A2	Putative elongation factor 1-alpha-like 3;Elongation factor 1-alpha 1;Elongation factor 1-alpha 2	0.072031	0.00035372	90.385	72.186
DKLRPIPITASVEIQEPSSR	Unmodified	2235.22	P23229-4;P23229-2;P23229-5;P23229-3;P23229-9;P23229-6;P23229;P23229-7	ITGA6	Integrin alpha-6;Integrin alpha-6 heavy chain;Integrin alpha-6 light chain;Processed integrin alpha-6	0.072243	8.0693e-16	145.43	89.451
AQKDEEKMEIQEIQLKEAKHIAEDADR	Unmodified	3194.59	F5H7S3;H7BYY1;B7Z596;H0YKJ4;H0YK48;A0A494BZZ2;P09493-5;P09493-2;P09493-4;P09493-3;P09493-10;A0A0S2Z4G6;P09493-9;P09493;H0YL42;A0A494C0V8;H0YKX5;P09493-8;P09493-7;P09493-6;Q6ZN40	TPM1	Tropomyosin alpha-1 chain	0.072323	0.020799	39.067	20.291
NLAKGKEESLDSDLYAELR	Unmodified	2150.09	P02775	PPBP	Platelet basic protein;Connective tissue-activating peptide III;TC-2;Connective tissue-activating peptide III(1-81);Beta-thromboglobulin;Neutrophil-activating peptide 2(74);Neutrophil-activating peptide 2(73);Neutrophil-activating peptide 2;TC-1;Neutrophil-activating peptide 2(1-66);Neutrophil-activating peptide 2(1-63)	0.072565	8.5542e-100	202.84	159.25
AKSQEEVLPSSTTPSPGGALSPSGQPSSSATEVVLR	Unmodified	3537.78	S4R418;Q9UBW5-2;Q9UBW5-3;Q9UBW5	BIN2	Bridging integrator 2	0.072577	7.9425e-137	190.83	162.74
DEDNNLLTEKQKLR	Unmodified	1714.88	P09486;F5GY03;E5RK62	SPARC	SPARC	0.072609	0.0027765	77.894	49.262
DNDLISLPKEIGELTQLKELHIQGNR	Unmodified	2972.59	Q15404;Q15404-2	RSU1	Ras suppressor protein 1	0.072656	9.8374e-05	72.805	46.799
KDGSCGVAYVVQEPGDYEVSVKFNEEHIPDSPFVVPVASPSGDAR	Unmodified	4833.29	P21333-2;P21333;Q60FE5;A0A7P0NMY4;H0Y5C6	FLNA	Filamin-A	0.072684	2.6112e-09	64.368	47.069
TEKKLKDVLLQVDDER	Unmodified	1928.06	P35579;P35579-2	MYH9	Myosin-9	0.072701	0.00041698	96.247	71.329
GIFPVLCKDPVQEAWAEDVDLR	Unmodified	2556.27	P14618;P14618-2;A0A804F6T5;A0A804F729;B4DNK4;P14618-3;H3BR70	PKM	Pyruvate kinase PKM;Pyruvate kinase	0.072763	7.1449e-39	166.92	127.24
REILGTCKMLGQMTDQVADLR	Unmodified	2434.21	P18206-2;P18206	VCL	Vinculin	0.072789	5.8814e-07	111.09	86.426
GTKALMDEVVKATSR	Unmodified	1604.86	P00558;P00558-2	PGK1	Phosphoglycerate kinase 1	0.072805	0.00071733	90.853	55.933
QYYTKGNLVR	Unmodified	1240.66	Q9HCN6-2;Q9HCN6	GP6	Platelet glycoprotein VI	0.072842	0.030855	52.49	35.858
KPAAGLSAAPVPTAPAAGAPLMDFGNDFVPPAPR	Deamidation (NQ)	3271.67	Q9NQC3-2;Q9NQC3-5;Q9NQC3;F8W914	RTN4	Reticulon-4;Reticulon	0.072883	2.1044e-06	96.219	77.717
DGEDQTQDTELVETRPAGDGTFQKWAAVVVPSGEEQR	Unmodified	4044.89	P04439-2;Q5SRN5;P04439;Q5SRN7;A0A1W2PS24;A0A0G2JIF2;Q5SUL5;A0A0G2JI36;A0A1W2PQD0;A0A1W2PSE7;A0A0G2JL56;A0A1W2PR11;Q5QT33;A0A140T962;A0A140T9J9;A0A140T9B3;P01893	HLA-A;HLA-C;HLA-H	HLA class I histocompatibility antigen, A-3 alpha chain;Putative HLA class I histocompatibility antigen, alpha chain H	0.072924	0.0065416	44.292	0
LPGLAKQPSFR	Unmodified	1212.7	A0A7I2V4K5;X6R5C5;X6R8A1;P10619-2;P10619;A0A7I2V504;U3KQF1;U3KQ41;A0A7I2V3M2;A0A7I2V4Q9;U3KQU6;A0A7I2V2E2;A0A7I2V4R8;A0A7I2V4D1;A0A7I2YQT8;A0A7I2V3B2;Q5JZH0	CTSA	Carboxypeptidase;Lysosomal protective protein;Lysosomal protective protein 32 kDa chain;Lysosomal protective protein 20 kDa chain	0.072926	0.0008682	95.483	65.674
DDDIAALVVDNGSGMCKAGFAGDDAPR	Acetyl (N-term)	2778.22	A0A2R8Y793;G5E9R0;A0A6Q8PH58;C9JUM1;C9JZR7;C9JTX5;A0A6Q8PGD7;P60709;E7EVS6;A0A2R8YGF8	ACTB	Actin, cytoplasmic 1;Actin, cytoplasmic 1, N-terminally processed	0.073073	5.1696e-163	189.44	148.06
LQVKEHQHEEIQNVR	Unmodified	1885.98	F5H6I7;Q6DD88	ATL3	Atlastin-3	0.073076	0.00026823	101.45	60.438
LAGDKANYWWLR	Unmodified	1491.76	P31939-2;P31939;H7C1S2	ATIC	Bifunctional purine biosynthesis protein PURH;Phosphoribosylaminoimidazolecarboxamide formyltransferase;IMP cyclohydrolase	0.073142	0.0026995	81.525	32.102
LVLDSVKLEA	Unmodified	1085.63	E5RIW3;E5RJD8;E5RHG6;O75347;E5RIX8	TBCA	Tubulin-specific chaperone A	0.073252	0.012132	78.149	78.149
LKVTEGGEPYR	Unmodified	1247.65	F5H6X6;Q14697;Q14697-2;E9PKU7	GANAB	Neutral alpha-glucosidase AB	0.073554	0.00087034	96.334	58.058
EEVVQKEQE	Unmodified	1116.53	A0A7I2V3D5;A0A7I2V3E4;A0A7I2V4E4;Q15056-2;Q15056	EIF4H	Eukaryotic translation initiation factor 4H	0.073733	4.1036e-35	176.44	105.1
MAGTAFDFENMKR	Unmodified	1516.68	P31150	GDI1	Rab GDP dissociation inhibitor alpha	0.074055	0.0034207	77.597	50.499
ESKETAPGGTESQSLR	Unmodified	1675.8	Q8N392-2;Q8N392	ARHGAP18	Rho GTPase-activating protein 18	0.074165	4.2573e-37	172.42	146.44
FLNKQPY	Unmodified	908.476	A0A7I2V4K5;X6R5C5;X6R8A1;P10619-2;P10619	CTSA	Carboxypeptidase;Lysosomal protective protein;Lysosomal protective protein 32 kDa chain;Lysosomal protective protein 20 kDa chain	0.074771	0.023187	86.344	48.142
KVCFKVKTTAPR	Unmodified	1433.82	Q9P0L0;Q9P0L0-2	VAPA	Vesicle-associated membrane protein-associated protein A	0.0749	0.040051	43.544	21.913
HVFGQAVKNDQCYDDIR	Unmodified	2063.95	Q9ULV4;Q9ULV4-2;Q9ULV4-3;F8W1H8;F8VUX3;F8VSA4;F8VRE9;F8VTT6;F8VVB7	CORO1C	Coronin-1C;Coronin	0.074914	0.0037175	73.983	54.22
ADPPKTHMTHHPISDHEATLR	Oxidation (M)	2406.15	P01893	HLA-H	Putative HLA class I histocompatibility antigen, alpha chain H	0.074962	0.039381	30.652	8.3385
QASPNIVIALAGNKADLASKR	Unmodified	2136.2	P51148;P51148-2;K7ENY4;K7ERI8;K7ERQ8	RAB5C	Ras-related protein Rab-5C	0.075115	0.033015	38.665	22.266
GHYTIGKEIIDLVLDR	Unmodified	1841	F5H5D3;Q9BQE3;F8VVB9;A0A1W2PQM2;F8VRZ4;F8VS66;P68363;Q71U36-2;Q71U36;F8VQQ4	TUBA1C;TUBA1B;TUBA1A	Tubulin alpha-1C chain;Tubulin alpha-1B chain;Tubulin alpha-1A chain	0.075127	9.7437e-05	106.38	81.952
VIKDFMIQGGDFTR	Unmodified	1625.82	A0A7P0Z497;A0A7P0TB45;P23284;A0A7P0T7U3	PPIB	Peptidyl-prolyl cis-trans isomerase B	0.075166	0.001447	94.122	62.487
MQSLSLNK	Unmodified	919.48	Q13442	PDAP1	28 kDa heat- and acid-stable phosphoprotein	0.075198	0.0060033	104.06	66.963
EKALLQHKNAEYQR	Unmodified	1726.91	O75116;E9PF63	ROCK2	Rho-associated protein kinase 2	0.075254	0.00038047	118.24	65.348
DAVLLVFANKQDLPNAMNAAEITDKLGLHSLR	Unmodified	3476.84	P84077;P61204;P61204-2	ARF1;ARF3	ADP-ribosylation factor 1;ADP-ribosylation factor 3	0.075433	7.1201e-05	64.289	46.313
YIDWEKLER	Unmodified	1250.63	P05771-2;P05771;I3L148	PRKCB	Protein kinase C beta type	0.075452	0.022427	56.916	6.309
SQPRAMGPENNLYSQYEQKVR	2 Deamidation (NQ)	2496.17	P20592;C9JS04;C9JZQ9;C9JEL4;P20592-2	MX2	Interferon-induced GTP-binding protein Mx2	0.075506	0.03439	44.089	13.661
LPPGEYVVVPSTFEPNKEGDFVLR	Unmodified	2688.38	P07384	CAPN1	Calpain-1 catalytic subunit	0.075507	0.00023934	72.864	50.756
DAAKSSPAFGDR	Unmodified	1220.58	P13716;P13716-2	ALAD	Delta-aminolevulinic acid dehydratase	0.075843	0.0078558	69.352	24.489
ELCEKAIEVGR	Unmodified	1302.66	P31948;P31948-2;P31948-3	STIP1	Stress-induced-phosphoprotein 1	0.076058	0.00040157	111.27	42.64
LFKDGKLKYQVLDGEMYPPSVEEAPVLMHYPR	Unmodified	3748.9	A0A087X296;P23219-4;P23219-3;P23219-2;P23219;P23219-6;P23219-5;A0A2R8YDM0	PTGS1	Prostaglandin G/H synthase 1	0.076155	2.7194e-06	75.661	60.776
GNPTVEVDLFTSKGLFR	Unmodified	1878.98	A0A2R8Y6G6;P06733;K7EM90;A0A2R8Y798;K7ERS8;A0A2R8YEG5;A0A2R8Y879;A0A2R8YEM5	ENO1	Alpha-enolase;Enolase	0.076248	2.9685e-08	115.04	5.5595
VTLDKKEAIQGGIVR	Unmodified	1625.95	P16284-3;P16284-2;P16284;P16284-5;P16284-4;P16284-6;A0A075B727;A0A075B728	PECAM1	Platelet endothelial cell adhesion molecule	0.076422	0.0042331	74.649	46.787
KPAAGLSAAPVPTAPAAGAPLMDFGNDFVPPAPR	Unmodified	3270.69	Q9NQC3-2;Q9NQC3-5;Q9NQC3;F8W914	RTN4	Reticulon-4;Reticulon	0.076756	3.0928e-14	115.76	97.661
YDDMAAAMKAVTEQGHELSNEER	Unmodified	2594.14	P31946-2;P31946;Q4VY20;Q4VY19;A0A0J9YWE8	YWHAB	14-3-3 protein beta/alpha;14-3-3 protein beta/alpha, N-terminally processed	0.076969	5.0356e-24	146.6	114.68
EGGDQLFSICTKNRTR	Deamidation (NQ)	1881.9	H0Y8M1	NPNT		0.077004	0.037445	71.888	13.377
ELISNASDALDKIR	Unmodified	1543.82	A0A7P0TAE1;H0YIV0;A0A7P0T823;A0A7P0TAT8;P14625;A0A7P0T917;A0A087WT78;A0A7P0TAY2;A0A7P0TBC2;A0A7P0Z405;A0A7P0T8R3;A0A7P0T885;F8W026;P08238	HSP90B1;HSP90AB1	Endoplasmin;Heat shock protein HSP 90-beta	0.077014	0.00011626	106.54	57.462
LVCYNNKITASYEDR	Unmodified	1844.87	Q9Y624	F11R	Junctional adhesion molecule A	0.077022	0.030704	51.009	29.551
QEAEQLKNQIR	Unmodified	1355.72	P62873-2;P62873;F6UT28;F6X3N5;B1AKQ8	GNB1	Guanine nucleotide-binding protein G(I)/G(S)/G(T) subunit beta-1	0.077721	0.0090013	68.626	22.467
EKLKEEENTVGR	Unmodified	1430.74	Q9H479	FN3K	Fructosamine-3-kinase	0.077784	0.00035665	107.85	59.855
NAYVWTLKGR	Unmodified	1206.65	C9JEY1;C9K057;A0A1W2PNV4;O15143;F8VXW2;C9JBJ7	ARPC1B	Actin-related protein 2/3 complex subunit 1B	0.077849	0.0095581	68.893	39.975
SVETLKEMIKSGMNVAR	Unmodified	1891.99	P14618;P14618-2;A0A804F6T5;A0A804F729;H3BTN5;H3BT25;H3BUW1;H3BTJ2;H3BQ34;H3BU13	PKM	Pyruvate kinase PKM;Pyruvate kinase	0.077921	0.0023725	77.746	46.132
IGNELEKGLIPNKSR	Unmodified	1666.94	A0A3B3IRI3;A0A3B3ITE1;A0A1B0GTW1;A0A2R8YDH4;Q9UDY2-3;Q9UDY2;Q9UDY2-7;A0A3B3ISZ5;Q9UDY2-6;A0A3B3IRV6;A0A3B3ISF1;A0A3B3IU51;Q9UDY2-5;Q9UDY2-4;Q9UDY2-2;A0A3B3IT83;A0A3B3IS03	TJP2	Tight junction protein ZO-2	0.077941	0.019696	55.66	33.82
LSPQAVNSIAKR	Unmodified	1282.74	P30626;C9J0K6;P30626-2;P30626-3	SRI	Sorcin	0.078149	0.0050798	74.46	50.169
GFFKKGDVVIVLTGWRPGSGFTNTMR	Unmodified	2869.51	P14618;P14618-2;A0A804F6T5;A0A804F729;B4DNK4;P14618-3;H3BR70	PKM	Pyruvate kinase PKM;Pyruvate kinase	0.078151	0.00042507	65.365	47.632
GKKFTTDDSICVLGISKR	Unmodified	2024.07	A0A7I2V3Z0;Q01813-2;Q01813;B1APP6;H0Y757	PFKP	ATP-dependent 6-phosphofructokinase, platelet type	0.07828	0.00084586	84.859	58.311
WVWAPSFPACKGLSKGR	Unmodified	1946	O95866-2;A0A140T9L8;O95866-7;O95866-4;B7ZLJ5;O95866-6;O95866;A0A140T9V1;A0A0G2JJG8;O95866-5;O95866-3;F8WDG3	G6B;C6orf25	Protein G6b	0.078299	0.037204	41.695	23.599
SDGDPVQPAVLQVHQTS	Unmodified	1776.86	O95810	SDPR	Serum deprivation-response protein	0.078429	1.1684e-48	181.58	103.84
LFACSNKIGR	Unmodified	1164.61	A0A0A0MS51;A0A0A0MT01;P06396-2;P06396-4;P06396-3;P06396;CON__Q3SX14	GSN	Gelsolin	0.078666	3.1329e-06	119.62	80.595
VAGESAEPEPEPEADYYAKEVTR	Unmodified	2536.16	A0A499FJK2;P01137;A0A7I2YQL8;A0A7I2V5Z9	TGFB1	Transforming growth factor beta-1;Latency-associated peptide	0.078768	2.0499e-61	178.1	178.1
GHYTIGKEIVDLVLDR	Unmodified	1826.99	P0DPH8;P0DPH7;P0DPH7-2;Q6PEY2	TUBA3E	Tubulin alpha-3E chain	0.078943	2.6137e-05	110.84	80.269
EIAQDFKTDLR	Unmodified	1334.68	K7EK07;P84243;Q71DI3;Q16695;K7EMV3;A0A590UJJ6;B4DEB1;K7ES00;P68431	H3F3B;H3F3A;HIST2H3A;HIST3H3;HIST1H3A	Histone H3;Histone H3.3;Histone H3.2;Histone H3.1t;Histone H3.1	0.078995	0.0018323	76.282	5.1287
TIGTGLVTNTLAMTEEEKNIKWG	Unmodified	2505.28	P49411	TUFM	Elongation factor Tu, mitochondrial	0.079245	0.0057735	54.15	26.54
KACADATLSQITNNIDPVGR	Unmodified	2143.07	P62873-2;P62873;F6UT28;B1AKQ8	GNB1	Guanine nucleotide-binding protein G(I)/G(S)/G(T) subunit beta-1	0.079388	0.00048148	85.177	52.671
LATGSDDNCAAFFEGPPFKFKFTIGDHSR	Unmodified	3231.51	O75083;D6RD66	WDR1	WD repeat-containing protein 1	0.079572	0.03149	34.457	18.774
GAVNMPFMDFLTEDGFEKGPEELR	Unmodified	2728.25	Q16762	TST	Thiosulfate sulfurtransferase	0.079666	0.0006172	63.522	31.031
ADEIAKAQVAR	Acetyl (N-term)	1212.65	P49773;D6RC06;D6REP8;D6RE99;H0YC49;D6RD60;A0A6Q8PGQ8	HINT1	Histidine triad nucleotide-binding protein 1	0.079906	0.011147	103.22	54.161
VLLLGSQQAGTTLNLDLGGKHSPICHTTMAFLR	Unmodified	3548.86	P08514;P08514-2;P08514-3;A0A3B3IU79	ITGA2B	Integrin alpha-IIb;Integrin alpha-IIb heavy chain;Integrin alpha-IIb light chain, form 1;Integrin alpha-IIb light chain, form 2	0.080053	0.0035553	45.985	30.586
SGETEDTFIADLVVGLCTGQIKTGAPCR	Unmodified	2994.44	A0A2R8Y6G6;P06733;P06733-2;F5H0C8;P09104-2;P09104;P13929-3;P13929-2;P13929	ENO1;ENO2;ENO3	Alpha-enolase;Enolase;Gamma-enolase;Beta-enolase	0.080087	9.7409e-94	183.15	149.78
KIPKAPGFDQR	Unmodified	1255.7	Q9H479	FN3K	Fructosamine-3-kinase	0.080193	0.034189	50.791	16.831
SPGAPGPLTLKEVEELEQLTQQLMQDMEHPQR	Unmodified	3628.79	Q15942;H0Y2Y8;Q15942-2;C9JJK5	ZYX	Zyxin	0.080229	1.9242e-52	154.46	126.1
KAPSDLYQIILKALER	Unmodified	1857.07	P07384;E9PL37	CAPN1	Calpain-1 catalytic subunit	0.080267	1.0332e-05	118.5	83.548
FVLSQAKDEL	Unmodified	1148.61	Q8NBS9-2;Q8NBS9	TXNDC5	Thioredoxin domain-containing protein 5	0.080324	0.017579	75.652	45.486
AQPVQVAEGSEPDGFWEALGGKAAYR	Unmodified	2732.32	A0A0A0MS51;A0A0A0MT01;P06396-2;P06396-4;P06396-3;P06396	GSN	Gelsolin	0.080361	1.0417e-77	176.28	147.34
VTFLPTGITFKSVTR	Unmodified	1665.95	Q9Y624;A0A087WY82	F11R	Junctional adhesion molecule A	0.080409	0.00016454	107.14	75.264
DQKKTQEQLALEMAELTAR	Unmodified	2202.13	P26038	MSN	Moesin	0.080576	5.5461e-13	139.38	105.55
DHADSNIVIMLVGNKSDLR	Unmodified	2096.07	H3BMH2;H3BSC1;P62491-2;Q15907-2;P62491;Q15907;B4DQU5	RAB11A;RAB11B	Ras-related protein Rab-11A;Ras-related protein Rab-11B	0.080615	3.9248e-09	125.96	97.092
FDVSGYPTLKIFR	Unmodified	1541.82	A0A499FI48;P13667	PDIA4	Protein disulfide-isomerase A4	0.080753	0.0038363	76.24	47.913
AVTDSINQLITMCTQQAPGQKECDNALR	Deamidation (NQ)	3162.47	Q9Y490	TLN1	Talin-1	0.080756	1.3392e-55	163.04	140.64
LTAKKQELEEICHDLEAR	Unmodified	2182.11	P35579;P35579-2	MYH9	Myosin-9	0.080789	7.2474e-33	167.28	136.87
YVSSLTEEISKR	Unmodified	1410.74	P49257	LMAN1	Protein ERGIC-53	0.080802	0.00097184	92.112	65.58
KEIPAKIIFEDDR	Unmodified	1572.85	P49773;D6RC06;D6REP8;D6RE99;H0YC49;D6RD60;A0A6Q8PGQ8	HINT1	Histidine triad nucleotide-binding protein 1	0.081103	0.0053874	71.176	32.998
KQFGAQANVIGPWIQTKMEEIGR	Unmodified	2600.35	A0A804HJU8;A0A804HIN7;A0A804HK61;A0A804HII9;P12814-2;P12814-3;A0A804HLF4;A0A7I2V4Y4;A0A804HKE2;P12814-4;A0A804HLD0;H9KV75;H0YJW3;H0YJ11;P12814;A0A804HL31	ACTN1	Alpha-actinin-1	0.081176	3.7313e-24	147.49	116.21
ALAMAESTEKHAR	Unmodified	1413.7	Q7Z6Z7-2;Q7Z6Z7-3;Q7Z6Z7	HUWE1	E3 ubiquitin-protein ligase HUWE1	0.081301	0.019408	58.674	11.944
VGTKGLDFSDR	Unmodified	1193.6	A0A7I2V4Y9;Q13561;Q13561-3;Q13561-2;A0A7I2V4H4;F8VRV7;F8VW18;A0A7I2V390;F8W1I6;H0YHL1;A0A7I2V2Z2	DCTN2	Dynactin subunit 2	0.08146	0.0084416	69.346	32.281
GDACKDDFDHDSVPDIDDICPENVDISETDFR	Unmodified	3710.53	P07996;P07996-2	THBS1	Thrombospondin-1	0.081613	1.3388e-78	169.66	162.12
KCFSIDNPGYEPEVVAVHPGGDTVAIGGVDGNVR	Unmodified	3524.7	O75083;O75083-3	WDR1	WD repeat-containing protein 1	0.081677	1.1666e-42	148.63	119.47
DVFSSTGCKPNPSR	Unmodified	1550.71	Q53F23;A0A0C4DH47;P24557-2;P24557;P24557-3;A0A0A0MSK3;P24557-4	TBXAS1	Thromboxane-A synthase	0.081954	0.0013855	96.734	51.597
VYGSFLVNPESGYNVSLLYDLENLPASKDSIVHQAGMLKR	Unmodified	4423.25	O15144	ARPC2	Actin-related protein 2/3 complex subunit 2	0.082163	2.7289e-18	109.33	96.651
IQVWHEEHR	Unmodified	1232.61	P26038	MSN	Moesin	0.082172	0.0014374	128.6	80.643
KVSASVAEVQEQYTER	Unmodified	1822.91	A0A6Q8PGN3;A0A6Q8PHG2;A0A6Q8PH71;A0A6Q8PHA2;Q27J81-2;Q27J81;A0A6Q8PF29;A0A6Q8PH25;A0A6Q8PF44;A0A6Q8PFW4;A0A087X118;A0A6Q8PGC7;A0A0A0MQU1;A0A6Q8PH63;A0A6Q8PHS8	INF2	Inverted formin-2	0.082243	1.4726e-05	114.06	63.976
DAVTYTEHAKR	Unmodified	1289.64	P62805	HIST1H4A	Histone H4	0.082304	2.3156e-15	154.85	78.372
NDSDPTYGQQGHPNTWKR	Unmodified	2099.94	A0A087WZF1;Q93052;C9JXK9;C9JUT4	LPP	Lipoma-preferred partner	0.082654	5.1892e-09	127.18	92.266
ETKNVASGGGGVGDGVQEPTTGNWR	Unmodified	2472.16	O00429-3;O00429;O00429-6;O00429-7	DNM1L	Dynamin-1-like protein	0.082935	7.7207e-07	109.18	81.222
GEVIHCKLR	Unmodified	1110.6	O75558	STX11	Syntaxin-11	0.083116	0.0015395	93.374	58.566
ELVAQGKVGAIPANALDDGQWSQGLISAAR	Deamidation (NQ)	3035.57	Q9Y490	TLN1	Talin-1	0.083225	2.5288e-79	176.53	141.81
VLYPNDNFFEGKELR	Unmodified	1839.92	P11216;P11217-2;P11217;E9PK47;P06737-2;P06737	PYGB;PYGM;PYGL	Glycogen phosphorylase, brain form;Glycogen phosphorylase, muscle form;Alpha-1,4 glucan phosphorylase;Glycogen phosphorylase, liver form	0.083258	0.00043963	94.09	67.96
TTVGVDGSLYKTHPQYSR	Unmodified	2008	P19367-4;P19367-2;P19367;P19367-3	HK1	Hexokinase-1	0.083275	0.0077667	64.52	37.97
FQSLNADINKR	Unmodified	1304.68	P30740	SERPINB1	Leukocyte elastase inhibitor	0.083487	0.014134	76.843	31.863
LCNSPSPQMNGKPCEGEAR	Oxidation (M);Deamidation (NQ)	2147.9	P07996;P07996-2	THBS1	Thrombospondin-1	0.08396	0.0060258	100.69	65.743
VLQQQQKQATYR	Unmodified	1489.8	Q9Y613	FHOD1	FH1/FH2 domain-containing protein 1	0.083969	0.00092392	128.27	80.178
LITLEEEMTKYKPESEELTAER	Unmodified	2638.3	I3L0S0;A0A7P0T8J3;A0A7P0TB26;P07237;I3L3P5;A0A7P0T9U6;A0A7P0TA35;A0A7P0TA71;H0Y3Z3;I3L514;H7BZ94;A0A7P0TA97;A0A7P0T8X1;A0A7P0T8C0;A0A7P0T9D6;I3L4M2;A0A7P0T9K9	P4HB	Protein disulfide-isomerase	0.084027	0.0015756	63.447	43.472
SKTPKNQEALRMANVAENSSSDQR	3 Deamidation (NQ);Acetyl (N-term)	2705.26	H0Y4B5;B1AL00;P18075	BMP7	Bone morphogenetic protein 7	0.084044	0.032106	44.5	16.78
EENLKTAADR	Unmodified	1145.57	Q8TDZ2;Q8TDZ2-4;Q8TDZ2-2;Q8TDZ2-3	MICAL1	Protein-methionine sulfoxide oxidase MICAL1	0.084408	0.0097495	68.626	21.671
TLGLYGKDQQEAALVDMVNDGVEDLR	Unmodified	2848.39	A8MX94;P09211	GSTP1	Glutathione S-transferase P	0.084494	1.4869e-38	157.73	115.83
EQILAKIR	Unmodified	969.597	Q93084-4;Q93084;Q93084-3;Q93084-7;Q93084-1;Q93084-6;Q93084-5	ATP2A3	Sarcoplasmic/endoplasmic reticulum calcium ATPase 3	0.08459	0.011389	90.777	21.99
ISMADVKFSFQCPGR	Unmodified	1741.83	A0A0A0MTH3;Q13418;Q13418-2;Q13418-3	ILK	Integrin-linked protein kinase	0.084636	0.00022578	129.71	98.479
LPGEAQKIDR	Unmodified	1125.61	E5RIF2;Q9Y6D6;K7EKA2;K7ERV8;M0R2J0;F8W8E2;K7ENQ8;A0A286YF81;G5E9B7;A0A0D9SFG6;A0A7P0T9L9;A0A7P0TA34;A0A7P0T7Z2;Q15438-3;Q9UIA0;Q15438-2;Q15438;Q99418-2;O43739-2;Q99418;O43739;Q9Y6D5	ARFGEF1;CYTH1;CYTH2;CYTH4;CYTH3;ARFGEF2	Brefeldin A-inhibited guanine nucleotide-exchange protein 1;Cytohesin-1;Cytohesin-4;Cytohesin-2;Cytohesin-3;Brefeldin A-inhibited guanine nucleotide-exchange protein 2	0.084667	0.00021085	107.45	58.037
TSAPPSRPPPPR	Unmodified	1258.68	S4R418;Q9UBW5-2;Q9UBW5-3;Q9UBW5	BIN2	Bridging integrator 2	0.084692	4.2008e-05	107.21	70.872
RPLYKNIVLSGGSTMFR	Unmodified	1938.05	P61158;B4DXW1	ACTR3	Actin-related protein 3	0.084869	5.1787e-06	128.85	85.033
WTPVIKDVMEDAVEDR	Unmodified	1901.92	Q15833-2;Q15833;Q15833-3;R4GMY7;M0R1A1	STXBP2	Syntaxin-binding protein 2	0.084884	0.00015358	107.99	29.653
TMTTVLDPKR	Unmodified	1160.62	Q9Y613;J3KTH7	FHOD1	FH1/FH2 domain-containing protein 1	0.08535	0.0047327	76.228	35.731
LKNSCISEEER	Unmodified	1363.64	Q13576;D6R939;E7EWC2;F5H7S7	IQGAP2	Ras GTPase-activating-like protein IQGAP2	0.085514	0.0070893	71.085	35.49
KELQAAGKSPEDLER	Unmodified	1669.86	A0A2U3TZU2;P06744;P06744-2	GPI	Glucose-6-phosphate isomerase	0.085584	0.0011381	87.566	48.767
AALLEAGMPECTEDK	Unmodified	1633.73	Q9C0C9;K7ES11	UBE2O	E2/E3 hybrid ubiquitin-protein ligase UBE2O	0.085655	0.014628	74.611	39.916
QGSKDPAEGDGAQPEETPR	Unmodified	1967.88	Q14697-2;E9PKU7;E9PNH1	GANAB	Neutral alpha-glucosidase AB	0.085687	0.00025058	98.391	69.758
EAPIDKKGNFNYVEFTR	Unmodified	2027.01	P24844;P24844-2	MYL9	Myosin regulatory light polypeptide 9	0.085869	0.0082039	65.528	36.9
YDDMAAAMKNVTELNEPLSNEER	Unmodified	2639.18	P61981	YWHAG	14-3-3 protein gamma;14-3-3 protein gamma, N-terminally processed	0.086396	4.253e-39	161.68	131.27
INALKQLQVR	Unmodified	1181.72	E9PNW0;E9PJJ2;E9PS34;E9PNJ7;A8MXH2;C9J6D1;Q99733;Q99733-2;E9PKI2;E9PKT8;C9JZI7;C9J1B1	NAP1L4	Nucleosome assembly protein 1-like 4	0.086483	0.00098312	94.85	55.975
MQEAMTQEVSDVFSDTTTPIKLLAVAATAPPDAPNR	Unmodified	3814.88	P18206-2;P18206	VCL	Vinculin	0.086863	7.205e-121	189.35	164.77
GEYFWEKR	Unmodified	1113.52	P04275	VWF	von Willebrand factor;von Willebrand antigen 2	0.086999	0.014784	64.207	64.207
TAYQKAGGDSGNVDDDCER	Unmodified	2056.84	Q96K76-2;Q96K76-4;Q96K76	USP47	Ubiquitin carboxyl-terminal hydrolase 47	0.08708	0.00053874	92.563	66.973
TQLASWSDPTEETGPVAGILDTETLEKVSITEAMHR	Unmodified	3911.91	H0YDN1;Q15149-4;Q15149-7;Q15149-8;Q15149-9;Q15149-5;Q15149-6;Q15149-2;Q15149;Q15149-3	PLEC	Plectin	0.087129	4.3367e-18	120.33	89.099
NAESAIEALKEYEPEMGKVIR	Unmodified	2376.2	Q93084-4;Q93084;Q93084-3;Q93084-7;Q93084-1;Q93084-6;Q93084-5	ATP2A3	Sarcoplasmic/endoplasmic reticulum calcium ATPase 3	0.087497	4.9208e-14	126.91	100.5
TWKPTLVILR	Unmodified	1225.75	C9JEY1;C9K057;A0A1W2PNV4;O15143;F8VXW2;C9JBJ7	ARPC1B	Actin-related protein 2/3 complex subunit 1B	0.087618	5.9443e-05	130.01	72.658
LVPNPDQKDSDGDGRGDACKDDFDHDSVPDIDDICPENVDISETDFR	Unmodified	5304.26	P07996;P07996-2	THBS1	Thrombospondin-1	0.087653	0.0010121	42.456	37.121
VANILHDDCAFLSAFGDVSKPER	Unmodified	2560.24	Q9BS26	ERP44	Endoplasmic reticulum resident protein 44	0.087725	0.00033232	73.405	43.639
LISVWVMTNYKVRAAGNDNVVFFQIR	3 Deamidation (NQ)	3042.56	E7ERY8	ZNF609		0.08776	0.029043	37.56	10.64
MSMKEVDEQMLNVQNKNSSYFVEWIPNNVKTAVCDIPPR	Unmodified	4610.21	P68371;P07437;Q5ST81;Q5JP53;Q9BVA1;Q13885	TUBB4B;TUBB;TUBB2B;TUBB2A	Tubulin beta-4B chain;Tubulin beta chain;Tubulin beta-2B chain;Tubulin beta-2A chain	0.08785	1.4694e-05	60.527	49.111
KYCEHDFQMLFAPCCHQCGEFIIGR	Unmodified	3202.37	P48059;P48059-4;P48059-2;P48059-5;P48059-3;A0A0J9YXC7;C9JF46;P0CW19-2	LIMS1	LIM and senescent cell antigen-like-containing domain protein 1	0.087869	0.00019191	93.388	76.312
ETDIEDSDDIPEDTTYKKVVFR	Unmodified	2614.23	A0A0A0MRJ7;P12259	F5	Coagulation factor V;Coagulation factor V heavy chain;Coagulation factor V light chain	0.088002	0.00027098	93.342	64.692
KELNIEPTDLMNR	Unmodified	1571.8	O76074;O76074-2;G5E9C5;H0YA14	PDE5A	cGMP-specific 3',5'-cyclic phosphodiesterase	0.088147	0.00058631	93.348	56.931
DPENFPFVVLGNKIDLENR	Unmodified	2215.13	C9J592;C9IZZ0;A0A6Q8PGE6;A0A6Q8PG52;A0A6Q8PH84;P51149	RAB7A	Ras-related protein Rab-7a	0.08832	4.1611e-13	140.89	95.031
ADLEEQLSDEEKVR	Acetyl (N-term)	1701.81	C9JUG7;F8W9N7;P47755-2;P47755	CAPZA2	F-actin-capping protein subunit alpha-2	0.088778	0.004929	107.09	60.248
ALPFWNEEIVPQIKEGKR	Unmodified	2153.16	P18669;Q8N0Y7	PGAM1;PGAM4	Phosphoglycerate mutase 1;Probable phosphoglycerate mutase 4	0.089	0.0032672	71.545	42.446
ATGKAYHPHCFTCVVCAR	Unmodified	2133.97	Q15942;H0Y2Y8;Q15942-2;C9JJK5	ZYX	Zyxin	0.089236	0.036606	40.962	18.808
DNIQGITKPAIR	Unmodified	1324.75	P62805	HIST1H4A	Histone H4	0.089484	0.00048359	95.618	54.454
IKEDEDDKTVLDLAVVLFETATLR	Unmodified	2732.45	A0A7P0TAE1;H0YIV0;A0A7P0T823;A0A7P0TAT8;P14625;A0A7P0T917	HSP90B1	Endoplasmin	0.089516	0.00012703	98.002	71.525
EPMQTGIKAVDSLVPIGR	Unmodified	1910.03	P25705-2;P25705;P25705-3;K7EK77;K7ERX7;K7ENJ4	ATP5A1	ATP synthase subunit alpha, mitochondrial	0.089587	0.00037893	97.823	72.265
SVIRPATQQAQKQSASTLQGEPR	Unmodified	2480.31	Q13976-2;B1ALS0;A0A2R8Y507;A0A2R8YE50;A0A2R8YH74	PRKG1	cGMP-dependent protein kinase 1	0.089645	0.00083918	77.969	57.226
EDPNLVPSISNKR	Unmodified	1467.77	P10606	COX5B	Cytochrome c oxidase subunit 5B, mitochondrial	0.08967	0.0019801	98.754	58.881
VCSEVLQMEPDNVNALKDR	Unmodified	2216.06	X6R9L0;Q13217	DNAJC3	DnaJ homolog subfamily C member 3	0.089842	0.00058683	89.311	46.014
FPSHFSSDLKDLLR	Unmodified	1660.86	P22694-2;A0A087WVC4;A0A0A0MS54;P22694-4;P22694-3;P22694;P22694-5;P22694-7;P22694-6;P22694-9;P22694-10;A0A7I2V5J4;P17612-2;P17612	PRKACB;PRKACA	cAMP-dependent protein kinase catalytic subunit beta;cAMP-dependent protein kinase catalytic subunit alpha	0.089883	0.00067704	91.202	52.023
YFEITDESPYVHYLNTFSSKEPQR	Unmodified	2949.38	Q9ULV4;Q9ULV4-2;Q9ULV4-3;B4E3S0	CORO1C	Coronin-1C;Coronin	0.090017	6.6408e-07	111.4	95.702
DIKEKLCYVALDFEQEMATAASSSSLEKSYELPDGQVITIGNER	Oxidation (M)	4950.38	A0A2R8Y793;P60709;E7EVS6;P63261;A0A804GS07;I3L4N8;A0A2R8YEA7;A0A6Q8PFE4;Q6S8J3	ACTB;ACTG1;POTEE	Actin, cytoplasmic 1;Actin, cytoplasmic 1, N-terminally processed;Actin, cytoplasmic 2;Actin, cytoplasmic 2, N-terminally processed;POTE ankyrin domain family member E	0.090217	5.3616e-16	104.57	87.874
SHLIDKGMLTSTTEDE	Unmodified	1775.82	O95674	CDS2	Phosphatidate cytidylyltransferase 2	0.09061	0.00026672	101.2	75.225
DNGKHALIIYDDLSKQAVAYR	Unmodified	2389.24	P25705-2;P25705;P25705-3	ATP5A1	ATP synthase subunit alpha, mitochondrial	0.090679	0.0040711	60.09	33.201
AKFYPEDVSEELIQDITQR	Unmodified	2280.13	P26038;V9GZ54	MSN	Moesin	0.090767	5.0658e-42	164.53	111.15
VIKVITEPIPVSDLR	Unmodified	1678	A0A087WTK0;A0A087WVC6;Q12913;Q12913-3;Q12913-2	PTPRJ	Protein-tyrosine-phosphatase;Receptor-type tyrosine-protein phosphatase eta	0.090854	0.00033386	100.4	83.411
IAAKFITHAPPGEFNEVFNDVR	Unmodified	2471.26	P52907	CAPZA1	F-actin-capping protein subunit alpha-1	0.090941	0.00049486	74.698	47.474
LESKYAPLHLVPLIER	Unmodified	1877.08	Q7L576;Q7L576-3;Q7L576-2;H0YL50	CYFIP1	Cytoplasmic FMR1-interacting protein 1	0.090988	0.0022429	81.346	62.271
VEEIIKKQGEGVPDLVHVMR	Unmodified	2275.24	P35813;P35813-3	PPM1A	Protein phosphatase 1A	0.091022	0.0013093	72.207	39.905
AASKPVEAAVVAAAVPSSGSGVGGGGTAGPGTGGLPR	Acetyl (N-term)	3158.63	O94826	TOMM70A	Mitochondrial import receptor subunit TOM70	0.091067	0.0002207	60.815	37.324
ALTQTGGPHVKAR	Deamidation (NQ)	1335.73	P21333-2;P21333;Q60FE5	FLNA	Filamin-A	0.0913	6.5663e-06	138.63	90.535
LMKELEEIR	Unmodified	1159.63	P68036;A0A1B0GUS4	UBE2L3	Ubiquitin-conjugating enzyme E2 L3	0.091512	0.00034336	112.71	46.991
YYTSASGDEMVSLKDYCTR	Unmodified	2244.97	P07900;P07900-2	HSP90AA1	Heat shock protein HSP 90-alpha	0.091668	1.0218e-06	110.37	91.731
WECLRVASMEKQSNLHR	Acetyl (N-term)	2185.05	A0A5H1ZRP8;A0A075B6G3;P11532-4;P11532-11;P11532;A0A804HIY5;A0A804HKZ5;Q4G0X0	DMD	Dystrophin	0.091692	0.040421	79.804	28.997
QEMTLTCEKPIKELEVKQTHLEGALEQEHSR	Unmodified	3690.83	Q13201;E7EPG1	MMRN1	Multimerin-1;Platelet glycoprotein Ia*;155 kDa platelet multimerin	0.091728	0.0154	39.399	18.807
AAAMTPPEEELKR	Unmodified	1441.72	Q15042-4;Q15042	RAB3GAP1	Rab3 GTPase-activating protein catalytic subunit	0.091769	0.015341	61.48	36.545
KSDLHPTLPAGR	Unmodified	1290.7	Q9NV96-2;Q9NV96;A0A669KBF5;A0A669KBE6;Q9NV96-3	TMEM30A	Cell cycle control protein 50A	0.09195	0.0048586	74.987	40.237
DDDIAALVVDNGSGMCKAGFAGDDAPR	Oxidation (M);Deamidation (NQ);Acetyl (N-term)	2795.2	A0A2R8Y793;G5E9R0;A0A6Q8PH58;C9JUM1;C9JZR7;C9JTX5;A0A6Q8PGD7;P60709;E7EVS6;A0A2R8YGF8	ACTB	Actin, cytoplasmic 1;Actin, cytoplasmic 1, N-terminally processed	0.091997	2.2016e-24	135.76	113.23
GVKYNQATPNFHQWR	Unmodified	1844.91	P50552	VASP	Vasodilator-stimulated phosphoprotein	0.092065	1.5005e-05	135.81	96.867
ALEHFTDLYDIKR	Unmodified	1619.83	A0A087WVQ6;Q00610;Q00610-2	CLTC	Clathrin heavy chain;Clathrin heavy chain 1	0.092366	0.0025177	79.633	59.509
TLSDYNIQKESTLHLVLR	Unmodified	2129.15	J3QS39;J3QTR3;M0R1M6;F5H6Q2;F5GYU3;F5H2Z3;M0R2S1;F5H265;B4DV12;F5H388;A0A2R8Y422;F5H747;F5GXK7;J3QKN0;Q5PY61;Q96C32;P62987;P62979;P0CG47;P0CG48	UBB;RPS27A;UBA52;UBC	Ubiquitin-60S ribosomal protein L40;Ubiquitin;60S ribosomal protein L40;Ubiquitin-40S ribosomal protein S27a;Ubiquitin;40S ribosomal protein S27a;Polyubiquitin-B;Ubiquitin;Polyubiquitin-C;Ubiquitin	0.092486	1.7322e-05	107.63	83.356
KTTVLAMDQVPR	Unmodified	1357.74	D6RHU2;A0A590UJA4;A0A590UKC7;D6RAI5;A0A590UJM2;A0A590UK29;A0A590UK15;Q13423;D6RCR6;A0A590UJI3;E9PCX7	NNT	NAD(P) transhydrogenase, mitochondrial	0.092856	0.0033726	78.529	43.844
KLAGEKEELLSQIR	Unmodified	1612.91	Q9Y608-4;Q9Y608;Q9Y608-2;Q9Y608-5;H7C3N9	LRRFIP2	Leucine-rich repeat flightless-interacting protein 2	0.093037	0.018047	59.294	31.63
ANVDKVFFDLMR	Unmodified	1453.74	P11234;P11234-3;P11234-2;P11233	RALB;RALA	Ras-related protein Ral-B;Ras-related protein Ral-A	0.093122	0.0004879	114.72	79.225
WAPNENKFAVGSGSR	Unmodified	1618.79	C9JEY1;C9K057;A0A1W2PNV4;O15143;F8VXW2	ARPC1B	Actin-related protein 2/3 complex subunit 1B	0.093146	0.021521	56.46	17.661
EKLAPVPFFSLLQYE	Unmodified	1779.94	P07741;H3BQZ9	APRT	Adenine phosphoribosyltransferase	0.093199	0.00098778	102.4	64.379
FMEQVIFKYLR	Unmodified	1472.79	P61158;B4DXW1;F8WDR7	ACTR3	Actin-related protein 3	0.093639	0.00081155	101.65	77.795
NELKKKASLF	Unmodified	1176.69	Q08495-3;Q08495-4;Q08495-2;Q08495	DMTN	Dematin	0.093646	0.026594	54.722	54.722
YDDMAACMKSVTEQGAELSNEER	Unmodified	2633.1	P63104;E9PD24;E7EVZ2;E7ESK7;E7EX29;E5RIR4;E5RGE1	YWHAZ	14-3-3 protein zeta/delta	0.093784	1.2733e-126	206.63	175.67
KTTCNPCPLGYKEENNTGECCGR	Unmodified	2744.14	P04275	VWF	von Willebrand factor;von Willebrand antigen 2	0.093803	0.0075999	51.234	37.199
ELTDYLMKILTER	Unmodified	1623.85	P0CG38;P0CG39;Q9BYX7	POTEI;POTEJ;POTEKP	POTE ankyrin domain family member I;POTE ankyrin domain family member J;Putative beta-actin-like protein 3;Putative beta-actin-like protein 3, N-terminally processed	0.093876	0.010218	65.809	21.51
FMCAQLPNPVLDSISIIDTPGILSGEKQR	Unmodified	3198.64	C9JC03;A0A024R571;Q9H4M9	EHD1	EH domain-containing protein 1	0.09401	1.4554e-07	109.5	83.674
AKQIVWNGPVGVFEWEAFAR	Unmodified	2303.19	P00558;P00558-2	PGK1	Phosphoglycerate kinase 1	0.094027	1.2033e-10	131.31	95.674
NAMNKVFWR	Unmodified	1164.59	Q13011;M0QZW4;M0R248;M0QYT0	ECH1	Delta(3,5)-Delta(2,4)-dienoyl-CoA isomerase, mitochondrial	0.094245	0.032939	51.346	24.962
KVQVAALQASPPLDQDDR	Unmodified	1950.02	A0A3B3IRI3;A0A3B3ITE1;A0A1B0GTW1;A0A2R8YDH4;Q9UDY2-3;Q9UDY2;Q9UDY2-7;A0A3B3ISZ5;Q9UDY2-6;A0A3B3IRV6;A0A3B3ISF1;A0A3B3IU51;Q9UDY2-5;Q9UDY2-4;Q9UDY2-2;U3KQJ2;A0A3B3IU26;B1AN86	TJP2	Tight junction protein ZO-2	0.094408	9.3042e-09	119.4	71.011
NLWEKQSVDKVTSPTKV	Unmodified	1958.05	E7EX44;Q05682-5;Q05682-4;Q05682-3;Q05682-6;Q05682-2;Q05682	CALD1	Caldesmon	0.094752	0.032282	47.754	7.2612
HITSLEVIKAGPHCPTAQLIATLKNGR	Deamidation (NQ)	2925.59	P10720;P02776	PF4V1;PF4	Platelet factor 4 variant;Platelet factor 4 variant(4-74);Platelet factor 4 variant(5-74);Platelet factor 4 variant(6-74);Platelet factor 4;Platelet factor 4, short form	0.094856	0.00048742	62.871	50.649
VPFDAATLHTSTAMAAQHGMDDDGTGQKQIWR	Unmodified	3455.6	A0A0A0MS51;A0A0A0MT01;P06396-2;P06396-4;P06396-3;P06396	GSN	Gelsolin	0.094958	2.1906e-06	77.169	67.021
YQKSTELLIR	Unmodified	1249.7	K7EK07;P84243;Q71DI3;Q16695;K7EMV3;A0A590UJJ6;B4DEB1;K7ES00;Q6NXT2;K7EP01;Q5TEC6;P68431	H3F3B;H3F3A;HIST2H3A;HIST3H3;H3F3C;HIST2H3PS2;HIST1H3A	Histone H3;Histone H3.3;Histone H3.2;Histone H3.1t;Histone H3.3C;Histone H3.1	0.094962	3.6157e-06	119.34	80.701
MTGSEFDFEEMKR	Unmodified	1605.68	P50395-2;P50395	GDI2	Rab GDP dissociation inhibitor beta	0.095017	0.0029852	79.283	60.007
ADHDFVVQEDFMKAVR	Unmodified	1905.9	A0A087X2I1;P62333	PSMC6	26S protease regulatory subunit 10B	0.095117	0.011802	61.409	17.596
DAGPLLISLKDGYVPPKSR	Unmodified	2025.13	P31146	CORO1A	Coronin-1A	0.095332	0.015845	54.073	37.407
VSQGSKDPAEGDGAQPEETPR	Deamidation (NQ)	2154.97	F5H6X6;Q14697	GANAB	Neutral alpha-glucosidase AB	0.095402	0.0020785	84.371	33.205
ALCTGEKGFGYKGSTFHR	Unmodified	2014.97	R4GN99;H0Y548;P30405-2;P30405	PPIF	Peptidyl-prolyl cis-trans isomerase;Peptidyl-prolyl cis-trans isomerase F, mitochondrial	0.09546	0.037124	38.889	13.524
KGLAYCETHYNQLFGDVCFHCNR	Unmodified	2888.26	P48059;P48059-4;P48059-2;P48059-5;P48059-3;A0A0J9YXC7;A0A0M3HER1	LIMS1	LIM and senescent cell antigen-like-containing domain protein 1	0.095532	1.0095e-17	137.86	122.62
DMPPAFIKVENACTKLVQAAQMLQSDPYSVPAR	Unmodified	3674.83	P18206-2;P18206	VCL	Vinculin	0.09571	1.4077e-17	104.79	84.756
VTPGSKAALANLCIGDVITAIDGENTSNMTHLEAQNR	Deamidation (NQ)	3881.89	O00151	PDLIM1	PDZ and LIM domain protein 1	0.096005	0.00037162	53.878	29.841
KVAHSDKPGSTSTASFR	Unmodified	1774.9	Q9P0L0;Q9P0L0-2	VAPA	Vesicle-associated membrane protein-associated protein A	0.096343	2.2319e-07	137.46	78.301
VSLSHACKNAVKTDAPASALWDIMRCWEKECPVKR	Oxidation (M);Acetyl (N-term)	4171.02	Q9NXH9-2;Q9NXH9	TRMT1	tRNA (guanine(26)-N(2))-dimethyltransferase	0.096409	0.039533	26.686	13.43
AAPFNNWMEGAMEDLQDTFIVHTIEEIQGLTTAHEQFKATLPDADKER	Unmodified	5457.59	A0A804HJU8;A0A804HIN7;A0A804HK61;A0A804HII9;P12814-2;P12814-3;A0A7I2V4Y4;A0A804HKE2;P12814-4;A0A804HLD0;H9KV75;H7C5W8;P12814;A0A804HL31	ACTN1	Alpha-actinin-1	0.09642	0.035056	21.982	8.1669
EEEIAALVIDNGSGMCKAGFAGDDAPR	Deamidation (NQ);Acetyl (N-term)	2835.27	P63261;A0A804GS07;I3L4N8;I3L3I0;I3L1U9;I3L3R2;J3KT65;K7EM38;A0A7P0TBL1	ACTG1	Actin, cytoplasmic 2;Actin, cytoplasmic 2, N-terminally processed	0.096603	9.702e-182	218.36	185.98
HVGDLGNVTADKDGVADVSIEDSVISLSGDHCIIGR	Unmodified	3719.81	H7BYH4;P00441	SOD1	Superoxide dismutase [Cu-Zn]	0.0967	2.7204e-09	90.435	68.354
LQVHQKQQLQGVNVCGGR	Unmodified	2048.07	Q14766;Q14766-4	LTBP1	Latent-transforming growth factor beta-binding protein 1	0.097009	2.6339e-30	152.11	117.84
GQDKPESLQPR	Unmodified	1253.64	P32019-3;P32019-2;P32019;E7ESY0;P32019-4	INPP5B	Type II inositol 1,4,5-trisphosphate 5-phosphatase	0.097019	0.002807	80.737	38.399
GASYILKLANR	Unmodified	1204.69	P30740	SERPINB1	Leukocyte elastase inhibitor	0.097029	0.0030388	79.489	27.234
KGAGDGSDEEVDGKADGAEAKPAE	Unmodified	2302.02	P35579;P35579-2	MYH9	Myosin-9	0.097345	0.00021101	72.676	53.422
NFDIPKEMTGIWR	Unmodified	1605.8	Q9Y696	CLIC4	Chloride intracellular channel protein 4	0.097537	0.033369	50.467	50.467
KDLYANTVLSGGSTMYPGIADR	Unmodified	2328.14	Q562R1	ACTBL2	Beta-actin-like protein 2	0.097596	0.00082285	94.532	45.109
AVLLGPPGAGKGTQAPR	Unmodified	1588.9	A0A5F9ZHP2;F8VZG5;P54819-3;G3V213;P54819-5;P54819-2;F8W1A4;P54819	AK2	Adenylate kinase 2, mitochondrial;Adenylate kinase 2, mitochondrial, N-terminally processed;Adenylate kinase 2, mitochondrial	0.097737	0.0030027	76.759	44.236
KSEAPFTHKVNMKAR	Unmodified	1742.92	H7BXY5;Q0ZGT2-4;Q0ZGT2-2;Q0ZGT2;Q0ZGT2-3	NEXN	Nexilin	0.097784	0.00038043	94.023	60.227
VFQQVAQASKDR	Unmodified	1375.72	P05121	SERPINE1	Plasminogen activator inhibitor 1	0.098079	0.0030363	80.014	46.697
MEAMLKEQRER	2 Oxidation (M)	1451.69	A0A0J9YYF7;Q86T65-4;Q86T65	DAAM2	Disheveled-associated activator of morphogenesis 2	0.098096	0.026377	55.353	17.413
KYEEVAR	Unmodified	893.461	A0A2R8YGX3;A0A2R8Y5V9;P67936;A0A2R8YH90;A0A2R8YEU4;A0A2R8YE05;K7ENT6;A0A2R8YHD2;P67936-2;Q5TCU3;P07951;A0A5F9UN72;U3KQK2;A0A087WWU8;P06753-2;P06753-3;P06753-5;P06753-6;P06753-4;J3KN67;A0A494C0P6;A0A2R2Y2Q3;P06753;P06753-7;F5H7S3;H7BYY1;B7Z596;H0YKJ4;H0YK48;A0A494BZZ2;P09493-5;P09493-2;P09493-4;P09493-3;P09493-10;A0A0S2Z4G6;P09493-9;P09493;H0YL42;A0A494C0V8;H0YKX5;P09493-8;P09493-7;P09493-6;Q6ZN40…	TPM4;TPM2;TPM3;TPM1;TPM2b	Tropomyosin alpha-4 chain;Tropomyosin beta chain;Tropomyosin alpha-3 chain;Tropomyosin alpha-1 chain	0.098345	0.006571	134.81	52.506
EKSEKFAFQAEVNR	Unmodified	1681.84	A0A7P0TAE1;H0YIV0;A0A7P0T823;A0A7P0TAT8;P14625;A0A087WT78;A0A7P0TAY2;A0A7P0TBC2;A0A7P0Z405;A0A7P0T8R3;A0A7P0T885	HSP90B1	Endoplasmin	0.098402	0.010872	63.185	63.185
VLEDRPLSDKGSGDSSQVTQVSPQR	Deamidation (NQ)	2685.32	P05106;H3BM21;P05106-2;P05106-3;I3L4X8	ITGB3	Integrin beta-3;Integrin beta	0.098484	0.00072886	65.438	41.521
VAPEEHPVLLTEAPLNPKANR	Unmodified	2294.24	A0A2R8Y793;G5E9R0;A0A6Q8PH58;P60709;E7EVS6;A0A2R8YGF8;P63261;A0A804GS07;I3L3I0;I3L1U9;I3L3R2;J3KT65;A0A6Q8PFE4	ACTB;ACTG1	Actin, cytoplasmic 1;Actin, cytoplasmic 1, N-terminally processed;Actin, cytoplasmic 2;Actin, cytoplasmic 2, N-terminally processed	0.099228	6.172e-49	173.34	154.67
GLKMAVTFIGNSTAIQELFKR	Unmodified	2323.27	P07437;Q5ST81;Q5JP53	TUBB	Tubulin beta chain	0.099232	3.5551e-05	101.54	80.536
DVLENKLLPLR	Unmodified	1308.78	P50570-3;P50570-2;P50570-5;P50570-4;P50570;E5RIK2;E5RHK8;Q9UQ16-5;Q9UQ16-2;Q9UQ16-3;Q9UQ16;Q9UQ16-4;A0A0D9SFB1;A0A0U1RQP1;A0A0D9SFE4;Q05193-5;Q05193-3;Q05193-2;Q05193;A0A1B0GUX5;A0A1B0GU67	DNM2;DNM3;DNM1	Dynamin-2;Dynamin-3;Dynamin-1	0.099374	0.00066541	103.31	62.028
HHCPNTPIILVGTKLDLR	Unmodified	2083.14	P63000;P63000-2	RAC1	Ras-related C3 botulinum toxin substrate 1	0.099511	0.018773	52.569	25.043
AYDTDAGPVFVKVNR	Unmodified	1650.84	Q9H479	FN3K	Fructosamine-3-kinase	0.099732	0.0026422	81.565	60.215
DVTFSPATIENELIKFCR	Unmodified	2139.07	H7C2D6;P55145	MANF	Mesencephalic astrocyte-derived neurotrophic factor	0.099758	9.4655e-24	155.26	122.12
LLQSGQQQRQHKELLR	2 Deamidation (NQ)	1963.06	Q8N2Y8	RUSC2	Iporin	0.099863	0.036199	50.158	22.896
KAGTQIENIDEDFR	Unmodified	1634.79	F5GXS2;O43707;H7C144;O43707-3;K7EP19	ACTN4	Alpha-actinin-4	0.099887	0.00012453	130.66	94.894
ASLSLAPVNIFKAGADEER	Acetyl (N-term)	2029.05	P78371;F5GWF6;F8VQ14	CCT2	T-complex protein 1 subunit beta	0.099889	4.3123e-66	186.42	119.03
SAEEAPLYSKVTPR	Unmodified	1546.8	E7EMB8;Q99952-2;Q99952	PTPN18	Tyrosine-protein phosphatase non-receptor type 18	0.10006	0.0029635	79.089	41.725
AMEWITAKLKEAR	Unmodified	1545.83	A0A7I2V3Z0;Q01813-2;Q01813;B1APP6;H0Y757	PFKP	ATP-dependent 6-phosphofructokinase, platelet type	0.10017	0.0092691	65.234	37.028
AQLYIDCEKMENAELDVPIQSVFTR	Unmodified	2968.43	P07996;P07996-2	THBS1	Thrombospondin-1	0.10102	4.7351e-38	156.92	132.14
LDVPKQSSQR	Unmodified	1156.62	C9JEY1;C9K057;A0A1W2PNV4;O15143	ARPC1B	Actin-related protein 2/3 complex subunit 1B	0.10115	0.0068197	72.928	27.248
AVDDGVNTFKVLTR	Unmodified	1533.82	P50990-2;P50990;P50990-3	CCT8	T-complex protein 1 subunit theta	0.10168	0.0030724	78.529	44.94
AAPLIPLSQQIPTGNSLYESYYKQVDPAYTGR	Acetyl (N-term)	3581.8	M0R165;Q9UBC2-4;Q9UBC2-3;Q9UBC2;Q9UBC2-2;K7EJR2;M0R330;M0R1V5	EPS15L1	Epidermal growth factor receptor substrate 15-like 1	0.10178	0.0085652	54.683	34.991
THMQDLKDVTNNVHYENYR	Unmodified	2376.09	E7ES33;G3V1Q4;E7EPK1;Q16181-2;Q16181	2022-09-07	Septin-7	0.10182	4.589e-24	156.08	127.6
ALASQLQDSLKDLKAR	Deamidation (NQ)	1756.97	P18206-2;P18206	VCL	Vinculin	0.10188	0.034203	51.771	29.884
LIAEGNKEELR	Unmodified	1270.69	Q96G03;E9PD70;E7ENQ8	PGM2	Phosphoglucomutase-2	0.10204	0.0013505	89.679	48.955
YFEITSEAPFLHYLSMFSSKESQR	Unmodified	2896.37	P31146;H3BRY3	CORO1A	Coronin-1A;Coronin	0.10218	0.00023801	70.121	50.046
AGIKVTVAGLAGKDPVQCSR	Unmodified	2026.1	K7ELW0;Q99497	PARK7	Protein deglycase DJ-1	0.10237	0.00043767	71.434	71.434
LSIQSSPKCIVGKFR	Unmodified	1718.95	P00488	F13A1	Coagulation factor XIII A chain	0.10249	0.0046149	72.891	40.824
CQKICDQWDALGSLTHSR	Unmodified	2174	F5GXS2;O43707;H7C144;O43707-2;O43707-3	ACTN4	Alpha-actinin-4	0.1025	0.00078805	85.362	54.274
YVENNKNADNDWFR	Unmodified	1783.79	Q9Y3C8	UFC1	Ubiquitin-fold modifier-conjugating enzyme 1	0.1025	0.032793	50.108	31.377
GLKMSATFIGNSTAIQELFKR	Unmodified	2311.24	P68371;Q9BVA1;Q13885	TUBB4B;TUBB2B;TUBB2A	Tubulin beta-4B chain;Tubulin beta-2B chain;Tubulin beta-2A chain	0.10254	0.0059268	56.553	0
KLDLSDTKSIR	Unmodified	1274.72	Q8TC12-3;Q8TC12-2;Q8TC12;Q96NR8	RDH11;RDH12	Retinol dehydrogenase 11;Retinol dehydrogenase 12	0.10259	0.037083	49.28	23.894
AYGPGIEPTGNMVKKR	Oxidation (M)	1732.89	P21333-2;P21333;Q60FE5;A0A7P0NMY4;F8WE98;A0A087WWY3;A0A7I2V3E6	FLNA	Filamin-A	0.10262	0.034516	49.298	20.666
LVGTPGAELLKKISSESAR	Unmodified	1955.11	B4E0K5;Q16539-3;Q16539	MAPK14	Mitogen-activated protein kinase 14	0.10274	0.033368	41.412	17.359
KGNYAER	Unmodified	836.414	Q93077;Q99878;Q96KK5;Q16777;Q6FI13;P0C0S8;Q96QV6;Q9BTM1;Q8IUE6;Q9BTM1-2	HIST1H2AC;HIST1H2AJ;HIST1H2AH;HIST2H2AC;HIST2H2AA3;HIST1H2AG;HIST1H2AA;H2AFJ;HIST2H2AB	Histone H2A type 1-C;Histone H2A type 1-J;Histone H2A type 1-H;Histone H2A type 2-C;Histone H2A type 2-A;Histone H2A type 1;Histone H2A type 1-A;Histone H2A.J;Histone H2A type 2-B	0.10283	0.00044717	106.36	46.715
SFAGNLNTYKR	Unmodified	1269.65	A0A7I2V3Z0;Q01813-2;Q01813;B1APP6	PFKP	ATP-dependent 6-phosphofructokinase, platelet type	0.10306	0.00087007	96.229	74.471
KIPNPDFFEDLEPFR	Unmodified	1862.92	D6RGY2;A0A7P0TB65;A0A7P0T937;A0A7P0TAE9;P27824-3;P27824;P27824-2;A0A7P0Z4D6;A0A7P0T9L0;A0A7P0T8G1;A0A7P0T840	CANX	Calnexin	0.10316	0.00013645	125.67	96.882
DFTVKNIQTSESHPLR	Unmodified	1870.95	A0A087WTK0;A0A087WVC6;Q12913;Q12913-3	PTPRJ	Protein-tyrosine-phosphatase;Receptor-type tyrosine-protein phosphatase eta	0.10356	0.015617	58.159	25.535
ICNLTRPQEGYLMVQQFQYLGWASHREVPGSKR	Oxidation (M);Deamidation (NQ)	3964.95	Q5TG12;E9PGC5;Q15262;Q15262-2;Q15262-3;Q15262-4	PTPRK	Protein-tyrosine-phosphatase;Receptor-type tyrosine-protein phosphatase kappa	0.10369	0.036732	35.153	20.78
VEDFGNAWKLHGDCQDLQKQHSDPCALNPR	Unmodified	3534.62	P04275	VWF	von Willebrand factor;von Willebrand antigen 2	0.10376	0.0043643	47.376	32.097
FKIPGSPPESMGR	Unmodified	1401.71	P50395-2;P50395;Q5SX87;V9GYJ7;V9GYF8;Q5SX90;Q5SX86	GDI2	Rab GDP dissociation inhibitor beta	0.10394	0.024656	55.291	32.571
GVSKIIGGDPKGNNFLYTNGKCVILR	Unmodified	2819.51	O75083;O75083-3;D6RD66	WDR1	WD repeat-containing protein 1	0.10394	0.00014512	68.705	43.448
LPKMVGVPAALDMMLTGR	Unmodified	1899.01	H0YFD6;P40939;A0A2R8Y688;A0A2R8YG21	HADHA	Trifunctional enzyme subunit alpha, mitochondrial;Long-chain enoyl-CoA hydratase;Long chain 3-hydroxyacyl-CoA dehydrogenase	0.10399	0.019228	54.171	28.305
NTTIPTKQTQTFTTYSDNQPGVLIQVYEGER	Unmodified	3528.74	P11142;E9PKE3;P11142-2;E9PNE6;A8K7Q2;E9PS65	HSPA8	Heat shock cognate 71 kDa protein	0.10401	3.1375e-58	153.64	131.91
EDSENKDHAGEISSLPFPGVVLKPAASR	Unmodified	2949.48	O15117;O15117-2;O15117-3	FYB	FYN-binding protein	0.10427	0.00012505	93.388	64.229
VVLELKADVVPKTAENFR	Unmodified	2027.14	R4GN99;H0Y548;P30405-2;P30405	PPIF	Peptidyl-prolyl cis-trans isomerase;Peptidyl-prolyl cis-trans isomerase F, mitochondrial	0.10434	0.0035204	72.489	50.381
KLALQLHPDR	Unmodified	1189.69	Q9UBS4;A0A7P0T9E8	DNAJB11	DnaJ homolog subfamily B member 11	0.10443	0.0026416	82.831	54.033
QAAPCVLFFDELDSIAKAR	Unmodified	2150.08	C9JUP7;A0A7P0T8A3;A0A7I2V540;P55072;A0A7P0TAW3;A0A7P0T8Q5;A0A7P0TAQ1;A0A7P0Z4C6	VCP	Transitional endoplasmic reticulum ATPase	0.10452	3.66e-14	145.04	120.92
SSFYVNGLTLGGQKCSVIR	Deamidation (NQ)	2086.05	P07737;K7EJ44;I3L3D5	PFN1	Profilin-1	0.1047	2.4174e-23	156.72	111.6
MVQSQKSSSPLSSTR	Unmodified	1621.81	O94919	ENDOD1	Endonuclease domain-containing 1 protein	0.10496	0.00039574	96.707	40.138
DQYELLCLDNTR	Unmodified	1538.7	P02787;C9JVG0	TF	Serotransferrin	0.10498	6.9197e-240	231.42	165.23
QKLGELTDLHGLR	Unmodified	1478.82	Q70J99;Q70J99-3;Q70J99-2;K7EN81;K7EQ37	UNC13D	Protein unc-13 homolog D	0.10514	0.00049673	95.273	69.156
FLENVAAAETEKQVALAQGR	Unmodified	2144.12	Q9Y613	FHOD1	FH1/FH2 domain-containing protein 1	0.10518	0.00042124	89.344	63.521
MPSGKVAQPTITDNKDGTVTVR	Oxidation (M)	2330.19	P21333-2;P21333;Q60FE5;H0Y5F3	FLNA	Filamin-A	0.10568	0.00061444	74.657	52.981
SKPHSEAGTAFIQTQQLHAAMADTFLEHMCR	Deamidation (NQ);Acetyl (N-term)	3555.63	P14618;P14618-2;B4DNK4;H3BTN5;H3BR70;H3BT25;H3BUW1;H3BTJ2;H3BQ34;H3BU13;H3BN34;H3BQZ3	PKM	Pyruvate kinase PKM;Pyruvate kinase	0.10593	0.026661	36.364	10.644
AGKDLVSSLTSGLLTIGDR	Unmodified	1902.04	P53396-3;P53396-2;P53396	ACLY	ATP-citrate synthase	0.10604	0.00817	61.276	27.963
YLAEVATGEKR	Unmodified	1235.65	P61981	YWHAG	14-3-3 protein gamma;14-3-3 protein gamma, N-terminally processed	0.10604	2.4965e-07	143.5	115.27
ALSTGEKGFGYKGSCFHR	Unmodified	2000.95	P62937;F8WE65;C9J5S7	PPIA	Peptidyl-prolyl cis-trans isomerase A;Peptidyl-prolyl cis-trans isomerase A, N-terminally processed;Peptidyl-prolyl cis-trans isomerase	0.1061	0.018221	54.811	21.953
TPFHTSLHQGTSKSSSLPAYGR	Unmodified	2358.17	Q08495-3;Q08495-4;Q08495-2;Q08495	DMTN	Dematin	0.10617	0.00060765	71.872	50.513
IEDLPTMVTLGNSFLHKLCSGFVR	Unmodified	2733.4	P04275	VWF	von Willebrand factor;von Willebrand antigen 2	0.10618	0.00031644	68.134	46.016
SWTAADMAAQITKR	Unmodified	1548.77	P04439-2;Q5SRN5;P04439;Q5SRN7;A0A1W2PS24;A0A0G2JIF2;Q5SUL5;A0A0G2JI36;A0A1W2PQD0;A0A1W2PSE7;A0A0G2JL56;P01893	HLA-A;HLA-H	HLA class I histocompatibility antigen, A-3 alpha chain;Putative HLA class I histocompatibility antigen, alpha chain H	0.10628	0.00064832	92.039	57.032
IPLIFQKLISR	Unmodified	1326.84	Q8N392-2;Q8N392	ARHGAP18	Rho GTPase-activating protein 18	0.10632	0.0004925	112.85	61.4
INFDVNGYIVGANIETYLLEKSR	Unmodified	2627.36	P35579;P35579-2	MYH9	Myosin-9	0.10635	0.00037658	74.364	36.547
YKEEFEKNKGKGFSVVADTPELQR	Unmodified	2798.42	Q14847;C9J9W2;Q14847-3;Q14847-2	LASP1	LIM and SH3 domain protein 1	0.10705	0.016981	43.841	18.836
RQKQLLNQR	3 Deamidation (NQ);Acetyl (N-term)	1227.66	Q9BYV2;Q9BYV2-2	TRIM54	Tripartite motif-containing protein 54	0.10724	0.0068939	71.877	17.872
AGMKTASGDYIDSSWELR	Acetyl (N-term)	2027.93	Q86UX7-2;Q86UX7;F5H1C6	FERMT3	Fermitin family homolog 3	0.10726	1.2731e-137	215.93	162.4
AMKELSEAAEAQHGPHSAVAR	Unmodified	2189.06	O75558	STX11	Syntaxin-11	0.10751	2.6932e-07	109.42	84.637
ELKGELYCLPCHDKMGVPICGACR	Unmodified	2862.31	P48059;P48059-4;P48059-2;P48059-5;P48059-3;A0A0M3HER1;Q7Z4I7-4;Q7Z4I7-3;Q7Z4I7-5;Q7Z4I7-2;Q7Z4I7	LIMS1;LIMS2	LIM and senescent cell antigen-like-containing domain protein 1;LIM and senescent cell antigen-like-containing domain protein 2	0.10774	0.00048513	63.606	36.852
TVKSVGMIAGGTGITPMLQVIR	Unmodified	2228.24	P00387-2;P00387;P00387-3	CYB5R3	NADH-cytochrome b5 reductase 3;NADH-cytochrome b5 reductase 3 membrane-bound form;NADH-cytochrome b5 reductase 3 soluble form	0.10787	1.2298e-15	133.65	104.83
GDACKDDFDHDSVPDIDDICPENVDISETDFR	Deamidation (NQ)	3711.51	P07996;P07996-2	THBS1	Thrombospondin-1	0.10808	7.1071e-05	67.744	57.964
HSSLIDIDSVPTYKWKR	Unmodified	2044.07	Q7LDG7;Q7LDG7-4;Q7LDG7-2;E7EM78	RASGRP2	RAS guanyl-releasing protein 2	0.10836	0.0031392	74.296	48.931
SLAKHELAPALR	Unmodified	1304.76	Q9Y613	FHOD1	FH1/FH2 domain-containing protein 1	0.10842	0.00083204	96.82	73.903
VVSEIPVLKTNAGPR	Unmodified	1578.91	Q9Y3C8	UFC1	Ubiquitin-fold modifier-conjugating enzyme 1	0.10843	0.027098	53.136	28.623
DHSGTLGPEEFKACLISLGYDIGNDPQGEAEFAR	Unmodified	3692.71	P12814;A0A804HL31	ACTN1	Alpha-actinin-1	0.10848	3.5518e-68	161.04	138.92
KGVAINMVTEEDKR	Unmodified	1588.82	P60842	EIF4A1	Eukaryotic initiation factor 4A-I	0.1086	0.0026897	80.507	36.516
NPCTDGTHDCNKNAKCNYLGHYSDPMYR	Unmodified	3387.39	CON__Q28194;P07996;P07996-2	THBS1	Thrombospondin-1	0.1086	3.1726e-05	72.302	62.141
TILNKIDSGELDPER	Unmodified	1698.88	M0R0X1;P61018;P61018-2	RAB4B	Ras-related protein Rab-4B	0.10872	0.004949	71.354	29.529
VLDPFTIKPLDR	Unmodified	1412.8	A0A0B4J1R6;P29401;P29401-2	TKT	Transketolase	0.109	0.00035402	109.39	85.317
EADDIVNWLKKR	Unmodified	1485.79	I3L0S0;A0A7P0T8J3;A0A7P0TB26;P07237;I3L3P5;A0A7P0T9U6;A0A7P0TA35;A0A7P0TA71;I3L514;A0A7P0TA97;A0A7P0T8X1;A0A7P0T9D6;I3L4M2;A0A7P0T9K9;A0A7P0TAX9;A0A7P0Z4J0;A0A7P0Z4S2	P4HB	Protein disulfide-isomerase	0.10906	0.019991	56.548	27.22
AAASTDYYKR	Unmodified	1144.55	P08559-3;P08559;P08559-2;P08559-4	PDHA1	Pyruvate dehydrogenase E1 component subunit alpha, somatic form, mitochondrial	0.10914	0.00077439	100.02	60.869
PLLQAAKGLAGAVSELLR	Unmodified	1806.07	Q9Y490	TLN1	Talin-1	0.10922	2.273e-11	137.79	105.07
GQHVPGSPFQFTVGPLGEGGAHKVR	Unmodified	2558.31	Q14315-2;Q14315	FLNC	Filamin-C	0.10924	0.00035995	82.146	57.942
DETLQDGCDTHFCKVNER	Unmodified	2222.93	P04275	VWF	von Willebrand factor;von Willebrand antigen 2	0.10939	0.0059379	67.646	53.032
KHEAFESDLAAHQDR	Deamidation (NQ)	1753.8	F5GXS2;O43707;H7C144;O43707-2	ACTN4	Alpha-actinin-4	0.10942	0.0060068	71.354	56.563
KLNTTTMSNATANSSIR	Oxidation (M);2 Deamidation (NQ);Acetyl (N-term)	1868.88	G3V3N7;O43663-3;O43663-2;O43663-4;O43663	PRC1	Protein regulator of cytokinesis 1	0.10965	0.025133	48.177	22.195
KLEAMTNSKQSIAKKIDAAQNWLADPNGGPEGEEQIR	Unmodified	4037.03	P18206-2;P18206	VCL	Vinculin	0.10979	0.017112	35.072	21.388
WGAKTVQGSGHQEHINIHKLR	Unmodified	2395.26	Q14247-3;Q14247;Q14247-2	CTTN	Src substrate cortactin	0.10984	0.036054	35.678	14.673
LAKVDATEESDLAQQYGVR	Unmodified	2092.04	I3L0S0;A0A7P0T8J3;A0A7P0TB26;P07237;A0A7P0T9U6;A0A7P0TA35;A0A7P0TA71;H0Y3Z3;I3L514;H7BZ94;A0A7P0TA97;A0A7P0T8X1;A0A7P0T8C0;A0A7P0T9D6;I3L4M2;A0A7P0TAX9;A0A7P0Z4J0;A0A7P0Z4S2;I3NI03;A0A7P0TBP8;A0A7P0Z476;I3L3U6;A0A7P0T9S9	P4HB	Protein disulfide-isomerase	0.1099	1.1527e-17	148.52	116.18
GLFIIDDKGILR	Unmodified	1358.79	Q13162;H7C3T4;A0A0A0MSI0;Q06830;A0A0A0MRQ5	PRDX4;PRDX1	Peroxiredoxin-4;Peroxiredoxin-1	0.10998	0.00037908	110.39	83.681
KTVLGTPEVLLGALPGAGGTQR	Unmodified	2134.21	H0YFD6;P40939;A0A2R8Y688;A0A2R8YG21	HADHA	Trifunctional enzyme subunit alpha, mitochondrial;Long-chain enoyl-CoA hydratase;Long chain 3-hydroxyacyl-CoA dehydrogenase	0.11017	0.00021054	95.591	66.317
VQVQDNEGCPVEALVKDNGNGTYSCSYVPR	2 Deamidation (NQ)	3356.49	P21333-2;P21333;Q60FE5;A0A7P0NMY4	FLNA	Filamin-A	0.11018	4.7953e-34	139.67	123.4
MPMGLSTGIISDSQIKASEFLGYWEPR	Unmodified	3012.47	A0A0A0MRJ7;P12259	F5	Coagulation factor V;Coagulation factor V heavy chain;Coagulation factor V light chain	0.11026	2.9648e-05	105.22	70.209
ALDELFEAIEQKQR	Unmodified	1688.87	A0A6Q8PGN3;A0A6Q8PHG2;A0A6Q8PH71;A0A6Q8PHA2;Q27J81-2;Q27J81;A0A6Q8PF29;A0A6Q8PH25;A0A6Q8PF44;A0A6Q8PFW4;A0A087X118;A0A6Q8PGC7;A0A0A0MQU1;A0A6Q8PHS8	INF2	Inverted formin-2	0.11031	0.00034112	114.87	76.207
ILKHNMDFGKCPR	Unmodified	1614.81	A0A087WU05;A0A087WY48;Q8IY22-3;Q8IY22-2;Q8IY22	CMIP	C-Maf-inducing protein	0.11031	0.023287	54.005	23.007
TVEALYKFVVPKPR	Unmodified	1645.96	F8VVM2;Q00325-2;Q00325	SLC25A3	Phosphate carrier protein, mitochondrial	0.11031	0.017092	58.04	44.25
SLDNFFAKR	Unmodified	1096.57	Q9UKY7-2;Q9UKY7	CDV3	Protein CDV3 homolog	0.11047	0.0033056	82.75	28.334
HENAIKYLGQDYEQLR	Unmodified	1975.98	P07384;E9PLX0;E9PJJ3;E9PLC9;E9PMC6;E9PJA6;E9PSA6;E9PQB3;E9PRM1;E9PIA9	CAPN1	Calpain-1 catalytic subunit	0.11058	5.7142e-05	107.61	84.382
SQNKEDYAGLKEEFR	Unmodified	1812.86	P78417;Q5TA02;P78417-3	GSTO1	Glutathione S-transferase omega-1	0.11059	0.013595	60.55	19.798
YIPFTHGKR	Unmodified	1117.6	O15258	RER1	Protein RER1	0.11061	0.0091226	71.379	52.707
LEVNLQAMKAQFER	Deamidation (NQ)	1676.86	P35579;P35579-2	MYH9	Myosin-9	0.11073	0.0037956	87.001	51.528
KEWSGLLEELAR	Unmodified	1429.76	A0A7I2V3Z0;Q01813-2;Q01813;Q5VSR5;V9GYV7;A0A7I2V5S1	PFKP	ATP-dependent 6-phosphofructokinase, platelet type	0.1109	0.00084049	98.592	39.175
EDEISPPPPNPVVKGR	Unmodified	1729.9	P10644;P10644-2;K7EPB2;K7EMU2;K7EMZ6;K7EIE5;K7EID3;K7EJ40;K7EK41	PRKAR1A	cAMP-dependent protein kinase type I-alpha regulatory subunit;cAMP-dependent protein kinase type I-alpha regulatory subunit, N-terminally processed	0.11113	0.00044166	95.428	75.756
VQVQDNEGCPVEALVKDNGNGTYSCSYVPR	Unmodified	3354.52	P21333-2;P21333;Q60FE5;A0A7P0NMY4	FLNA	Filamin-A	0.11133	4.3515e-48	156.47	131.48
VKDPNSGLPKFVLINWTGEGVNDVR	Unmodified	2753.45	Q9UJU6;F8WBG8;Q9UJU6-2;Q9UJU6-3;Q9UJU6-6	DBNL	Drebrin-like protein	0.1114	0.0061396	49.618	31.62
MVNHFIAEFKR	Unmodified	1390.72	P11142;E9PKE3;P11142-2;E9PN89;A8K7Q2	HSPA8	Heat shock cognate 71 kDa protein	0.11157	0.0021433	84.31	84.31
HQGVMVGMGQKDSYVGDEAQSKR	2 Oxidation (M)	2538.16	A0A2R8Y793;G5E9R0;A0A6Q8PH58;C9JUM1;C9JZR7;C9JTX5;F8WB63;B8ZZJ2;C9JFL5;F6UVQ4;F6QUT6;P60709;E7EVS6;A0A2R8YGF8;P63261;I3L4N8;I3L3I0;I3L1U9;I3L3R2;J3KT65;K7EM38;P68032;P62736;A6NL76;P63267;P68133	ACTB;ACTG2;ACTA2;ACTG1;ACTC1;ACTA1	Actin, cytoplasmic 1;Actin, cytoplasmic 1, N-terminally processed;Actin, cytoplasmic 2;Actin, cytoplasmic 2, N-terminally processed;Actin, alpha cardiac muscle 1;Actin, aortic smooth muscle;Actin, gamma-enteric smooth muscle;Actin, alpha skeletal muscle	0.1118	0.0082314	55.536	40.96
LALETALMYGAKKPLNTEGVMKSR	Unmodified	2620.41	P00488	F13A1	Coagulation factor XIII A chain	0.11197	0.014369	44.848	24.773
KGLVGPELHDR	Unmodified	1219.67	H0YDN1;Q15149-4;Q15149-7;Q15149-8;Q15149-9;Q15149-5;Q15149-6;Q15149-2;Q15149;Q15149-3	PLEC	Plectin	0.11201	0.00087316	97.463	65.429
KEAESSPFVER	Unmodified	1277.63	A0A7P0TAE1;H0YIV0;A0A7P0T823;A0A7P0TAT8;P14625;A0A7P0T917;A0A087WT78;A0A7P0TAY2	HSP90B1	Endoplasmin	0.11207	0.00094444	92.792	55.838
QLVEQVEQIQKEQNYQR	Unmodified	2159.1	Q9BVK6	TMED9	Transmembrane emp24 domain-containing protein 9	0.11207	0.00024143	100.54	70.569
GVSKIIGGDPKGNNFLYTNGKCVILR	Deamidation (NQ)	2820.5	O75083;O75083-3;D6RD66	WDR1	WD repeat-containing protein 1	0.11218	0.020617	42.254	21.44
LLGPCMEIMKR	Unmodified	1346.69	P31323	PRKAR2B	cAMP-dependent protein kinase type II-beta regulatory subunit	0.11225	0.0033224	78.342	40.402
NGDTASPKEYTAGR	Deamidation (NQ)	1466.66	I3L0S0;A0A7P0T8J3;A0A7P0TB26;P07237;I3L3P5;A0A7P0T9U6;A0A7P0TA71;I3L514;A0A7P0TA97;A0A7P0T8X1;A0A7P0T9D6;I3L4M2;A0A7P0TAX9;A0A7P0Z4J0	P4HB	Protein disulfide-isomerase	0.1123	0.001753	91.858	38.824
MDSVTWQEGKGPVR	Unmodified	1588.77	Q5SQ64;A0A140T8Z4;A0A0G2JK05;Q5SQ64-2	LY6G6F	Lymphocyte antigen 6 complex locus protein G6f	0.11234	0.0013885	96.604	61.336
ALQATVGNSYKCNAEEHVR	Unmodified	2146.02	P11279-2;P11279	LAMP1	Lysosome-associated membrane glycoprotein 1	0.11237	0.0018128	75.877	39.848
DLKYTIENPR	Unmodified	1247.65	Q7KZF4	SND1	Staphylococcal nuclease domain-containing protein 1	0.11284	0.00095778	95.477	54.762
DLQQYQSQAKQLFR	Unmodified	1751.9	O75396	SEC22B	Vesicle-trafficking protein SEC22b	0.11286	0.00056218	119.39	52.052
IIHGSGYSDEDKR	Unmodified	1475.7	P50148;B1AM21	GNAQ	Guanine nucleotide-binding protein G(q) subunit alpha	0.11289	0.00032506	106.79	76.85
TDAAVSFAKDFLAGGVAAAISKTAVAPIER	Acetyl (N-term)	2988.59	P05141	SLC25A5	ADP/ATP translocase 2;ADP/ATP translocase 2, N-terminally processed	0.113	3.4298e-79	177.12	140.19
KQPQEAAVWR	Unmodified	1211.64	E7EVZ5;Q8NBM8	PCYOX1L	Prenylcysteine oxidase-like	0.11317	0.013801	63.32	32.756
AHIAQLCEKAGLLQR	Unmodified	1706.92	A0A087WVQ6;Q00610;Q00610-2	CLTC	Clathrin heavy chain;Clathrin heavy chain 1	0.11336	0.036489	47.621	18.809
FYQDLKDR	Unmodified	1083.53	H7C2D6;P55145	MANF	Mesencephalic astrocyte-derived neurotrophic factor	0.11369	0.010179	93.374	60.764
VDQSILTGESVSVIKHTDPVPDPR	Unmodified	2588.34	P16615-5;P16615-2;P16615-3;P16615	ATP2A2	Sarcoplasmic/endoplasmic reticulum calcium ATPase 2	0.11397	0.00022155	70.538	39.224
IVSQLLTLMDGLKQR	Unmodified	1713.98	C9JUP7;A0A7P0T8A3;A0A7I2V540;A0A7P0TAY0;P55072;A0A7P0TAW3;A0A7P0T8Q5;A0A7P0TAQ1;A0A7P0Z4C6;A0A7I2V2Y2	VCP	Transitional endoplasmic reticulum ATPase	0.11399	0.0014471	86.699	57.062
VQPEAQAKVDVFR	Unmodified	1485.79	Q06323-3;Q06323;Q06323-2	PSME1	Proteasome activator complex subunit 1	0.1141	0.033812	50.222	13.544
KLQEAESNLR	Unmodified	1186.63	Q92619;K7ES98;K7EM85;Q92619-2;F5H1R4	HMHA1	Minor histocompatibility protein HA-1;Minor histocompatibility antigen HA-1	0.1142	0.00027169	121.36	72.62
HTLGENIADNGGLKAAYR	Unmodified	1898.96	B4DKB2;A0A3B3ISF9;P42892-3;P42892-4;P42892;P42892-2	ECE1	Endothelin-converting enzyme 1	0.11421	0.037669	43.557	27.434
GPSAAFAPAAAEPKLFGGFNSSDTVTSPQR	Unmodified	2977.46	P12931;P12931-2	SRC	Proto-oncogene tyrosine-protein kinase Src	0.11425	2.5281e-05	96.41	78.411
ANFENLAKEKEQEDR	Unmodified	1819.87	Q14247-3;Q14247;Q14247-2;H0YCD9	CTTN	Src substrate cortactin	0.11457	0.0054197	70.628	45.307
TLCTLGPNETAPFKPEGELHELSTR	Unmodified	2796.38	Q6ZNJ1-2;Q6ZNJ1-3;Q6ZNJ1;A0A494C1V1;H0Y764	NBEAL2	Neurobeachin-like protein 2	0.11462	0.017512	42.384	17.488
TYLLDGIAYR	Unmodified	1183.62	A0A0D9SGF6	SPTAN1		0.11463	0.020092	46.819	21.581
NFDDATMKAGQCVIGLQMGTNKCASQSGMTAYGTR	Unmodified	3768.68	B4DDF4;B4DUT8;Q99439;A0A087X271;H3BVI6;A0A087X1X5	CNN2	Calponin;Calponin-2	0.11466	5.2981e-09	79.884	63.221
GMKGSEVTAMLEKGER	Unmodified	1721.84	P43405;P43405-2	SYK	Tyrosine-protein kinase SYK	0.1148	0.014954	58.723	22.092
LDLAGRDLTDYLMKILTER	Unmodified	2235.19	A0A2R8Y793;P60709;E7EVS6;P63261;A0A804GS07;I3L4N8;I3L3I0;I3L1U9;P68032;P62736;A6NL76;P63267;P63267-2;P68133;A0A2R8YEA7;A0A6Q8PFE4;Q562R1	ACTB;ACTG1;ACTC1;ACTA2;ACTA1;ACTG2;ACTBL2	Actin, cytoplasmic 1;Actin, cytoplasmic 1, N-terminally processed;Actin, cytoplasmic 2;Actin, cytoplasmic 2, N-terminally processed;Actin, alpha cardiac muscle 1;Actin, aortic smooth muscle;Actin, gamma-enteric smooth muscle;Actin, alpha skeletal muscle;Beta-actin-like protein 2	0.11501	0.014038	64.298	37.461
HGKYMACCLLYR	Unmodified	1570.72	P68366-2;P68366;F5H5D3;Q9BQE3;A0A1W2PQM2;P68363;P68363-2;Q71U36-2;Q71U36	TUBA4A;TUBA1C;TUBA1B;TUBA1A	Tubulin alpha-4A chain;Tubulin alpha-1C chain;Tubulin alpha-1B chain;Tubulin alpha-1A chain	0.11565	0.0059909	72.289	34.739
GILTLKYPIEHGIITNWDDMEKIWHHTFYNELR	Oxidation (M)	4098.05	P68032;A6NL76;P68133	ACTC1;ACTA1	Actin, alpha cardiac muscle 1;Actin, alpha skeletal muscle	0.11571	0.012222	40.112	21.245
VNTELMKAAAR	Unmodified	1202.64	A0A2R8YGD1;A0A804HJ17;O14773-2;O14773;A0A2R8Y7U1;A0A2R8Y7I4;A0A2R8YD72	TPP1	Tripeptidyl-peptidase 1	0.11593	0.012031	64.73	33.236
ALVSTKWLAESIR	Unmodified	1472.84	Q16762;B1AH48	TST	Thiosulfate sulfurtransferase	0.11597	0.0039435	75.89	43.323
LGIFGDTEDVAGKAYTGR	Unmodified	1868.93	Q93084-4;Q93084;Q93084-3;Q93084-7;Q93084-1;Q93084-6;Q93084-5	ATP2A3	Sarcoplasmic/endoplasmic reticulum calcium ATPase 3	0.11601	0.00010728	103.77	75.829
SYSKLLCGLLAER	Unmodified	1508.8	P14174	MIF	Macrophage migration inhibitory factor	0.11604	1.4037e-06	138.55	101.39
EHQISPGDFPNLKR	Unmodified	1636.83	Q9NZN3	EHD3	EH domain-containing protein 3	0.11605	0.0035656	73.877	48.942
KNVAYHNWR	Unmodified	1186.6	O76074;O76074-2;G5E9C5	PDE5A	cGMP-specific 3',5'-cyclic phosphodiesterase	0.11628	0.00098591	98.582	53.424
DEQSNPAPQVQKPR	4 Deamidation (NQ);Acetyl (N-term)	1638.74	O00329	PIK3CD	Phosphatidylinositol 4,5-bisphosphate 3-kinase catalytic subunit delta isoform	0.11634	0.031304	52.821	23.016
KEIQPPYKPKACGR	Unmodified	1670.89	P05771-2	PRKCB	Protein kinase C beta type	0.11638	0.032864	47.201	19.525
GLFIIDPNGVIKHLSVNDLPVGR	Unmodified	2472.39	P30048-2;P30048	PRDX3	Thioredoxin-dependent peroxide reductase, mitochondrial	0.11682	0.00041764	81.788	65.281
KYLDSTFTKR	Unmodified	1257.67	A0A0A0MRJ7;P12259	F5	Coagulation factor V;Coagulation factor V heavy chain;Coagulation factor V light chain	0.11716	0.010638	67.385	39.18
FTGSQPFGQGVEHATANKQVCKPR	Deamidation (NQ)	2644.28	P07996;P07996-2	THBS1	Thrombospondin-1	0.11739	0.022234	46.786	24.391
QLYAQKLLPLEEHYR	Unmodified	1900.02	C9JC03;A0A024R571;Q9H4M9;C9JIJ3;C9IZH1	EHD1	EH domain-containing protein 1	0.1176	0.013086	60.968	36.742
LGDVISIQPCPDVKYGKR	Unmodified	2044.08	C9JUP7;A0A7P0T8A3;A0A7I2V540;P55072;A0A7P0TAW3;A0A7P0T8Q5;A0A7P0TAQ1;A0A7P0Z4C6;A0A7I2V2Y2;A0A7I2V5G8	VCP	Transitional endoplasmic reticulum ATPase	0.11775	0.0018998	77.191	36.335
QNLPLSSGKSQPAPAEFR	Unmodified	1926	P25325;P25325-2;B1AH49	MPST	3-mercaptopyruvate sulfurtransferase;Sulfurtransferase	0.11782	0.034763	45.084	6.5729
LLSKYDPQKEAELR	Unmodified	1688.91	B4DDF4;B4DUT8;Q99439;Q99439-2;A0A087X271;H3BVI6;K7ES69	CNN2	Calponin;Calponin-2	0.11786	0.0015073	86.756	58.787
NLQNLLILTAIKADR	Unmodified	1695	A0A087WVQ6;Q00610;Q00610-2;A0A087WX41;P53675-2;P53675	CLTC;CLTCL1	Clathrin heavy chain;Clathrin heavy chain 1;Clathrin heavy chain 2	0.11792	0.0027915	80.96	56.684
VPFLEFKAPGIPSGMETLKDTPAPR	Unmodified	2697.42	H3BRY5;P50225	SULT1A1	Sulfotransferase;Sulfotransferase 1A1	0.11807	0.020489	40.88	19.752
ALTQTGGPHVKAR	Unmodified	1334.74	P21333-2;P21333;Q60FE5	FLNA	Filamin-A	0.11808	2.6066e-144	221.5	151.24
MSVIEEGDCKR	Unmodified	1322.6	P11216	PYGB	Glycogen phosphorylase, brain form	0.11856	0.00021282	123.96	90.957
LCNSPSPQMNGKPCEGEAR	Unmodified	2130.92	P07996;P07996-2	THBS1	Thrombospondin-1	0.11871	5.678e-09	120.99	94.502
LPLMECVQMTQDVQKAMDER	Unmodified	2421.12	A0A7I2V3Z0;Q01813-2;Q01813;B1APP6	PFKP	ATP-dependent 6-phosphofructokinase, platelet type	0.11916	4.0571e-07	110.12	85.529
LIHHVKGKSYPFR	Unmodified	1580.89	P27338;P27338-2	MAOB	Amine oxidase [flavin-containing] B	0.11921	0.017843	57.802	35.604
VTIMPKDIQLAR	Unmodified	1383.79	K7EK07;P84243;Q71DI3;Q16695;Q6NXT2;P68431	H3F3B;H3F3A;HIST2H3A;HIST3H3;H3F3C;HIST1H3A	Histone H3;Histone H3.3;Histone H3.2;Histone H3.1t;Histone H3.3C;Histone H3.1	0.11923	0.00021076	130.44	107.94
NGSLICTASKDKKVR	Unmodified	1675.9	Q9ULV4;Q9ULV4-2;Q9ULV4-3;B4E3S0;F8VV53	CORO1C	Coronin-1C;Coronin	0.11928	0.00013888	112.42	87.488
EGNDLYHEMIESGVINLKDATSKVALVYGQMNEPPGAR	Unmodified	4145.02	P06576;H0YH81;F8W0P7	ATP5B	ATP synthase subunit beta, mitochondrial;ATP synthase subunit beta	0.1194	0.001904	44.107	21.91
EKVGEQAQVVIIDMNDPSNPIR	Unmodified	2451.24	A0A087WVQ6;Q00610;Q00610-2;J3KS13;J3QL20;J3KSQ2	CLTC	Clathrin heavy chain;Clathrin heavy chain 1	0.11947	1.2912e-18	139.25	99.602
CVPGEVEKTR	Unmodified	1173.58	P14543	NID1	Nidogen-1	0.12062	0.026813	54.608	20.221
DISPVLKDPASFR	Unmodified	1443.77	P07741;H3BQF1;H3BQZ9;P07741-2;H3BQB1;H3BSW3	APRT	Adenine phosphoribosyltransferase	0.12072	0.021012	57.567	24.621
DELADEIANSSGKGALALEEKR	Unmodified	2315.16	P35579;P35579-2	MYH9	Myosin-9	0.12086	0.00020972	95.622	63.072
LAEISDVWEEMKTTLKNR	Unmodified	2162.1	Q01082;A0A087WUZ3;Q01082-2;Q01082-3	SPTBN1	Spectrin beta chain, non-erythrocytic 1	0.12111	0.025001	48.131	22.789
VSGSFPEDSSKER	Unmodified	1423.66	O15400-2;O15400	STX7	Syntaxin-7	0.12127	0.0005749	96.745	50.039
ELAEDDSILK	Unmodified	1131.57	P56385	ATP5I	ATP synthase subunit e, mitochondrial	0.12131	0.00010125	133.86	86.781
SRPPPTGKMPGAPETAPGDGAGASR	Acetyl (N-term)	2403.16	O75116;D6REE7	ROCK2	Rho-associated protein kinase 2	0.12137	1.8872e-09	118.05	96.745
LFVSGACDASAKLWDVR	Unmodified	1893.94	P62873-2;P62873;B3KVK2	GNB1	Guanine nucleotide-binding protein G(I)/G(S)/G(T) subunit beta-1	0.12138	0.029724	49.223	24.065
VDQSILTGESVSVTKHTEAIPDPR	Unmodified	2578.32	Q93084-4;Q93084;Q93084-3;Q93084-7;Q93084-1;Q93084-6;Q93084-5	ATP2A3	Sarcoplasmic/endoplasmic reticulum calcium ATPase 3	0.12143	0.00075794	62.589	37.383
VGFQYEGTYKWVNPHKL	Unmodified	2065.04	P11413;P11413-3;P11413-2	G6PD	Glucose-6-phosphate 1-dehydrogenase	0.12143	0.022145	51.727	30.727
SEFYKHIVLSGGSTMYPGLPSR	Unmodified	2425.21	P61160;P61160-2;F5H6T1	ACTR2	Actin-related protein 2	0.12149	1.4253e-24	152.38	106.46
KATDAEADVASLNR	Unmodified	1459.73	H0YKX5	TPM1		0.12238	0.00035944	116.58	74.366
DSAGQKGTGKWTAISALEYGVPVTLIGEAVFAR	Unmodified	3391.78	P52209-2;P52209;K7ELN9	PGD	6-phosphogluconate dehydrogenase, decarboxylating	0.12239	2.8644e-06	78.757	61.137
ASGVAVSDGVIKVFNDMKVR	Deamidation (NQ);Acetyl (N-term)	2134.11	P23528;E9PS23;E9PP50	CFL1	Cofilin-1	0.12261	2.3336e-08	119.23	87.35
CLMQQGIKAGDALWLR	Unmodified	1858.95	Q86UX7-2;Q86UX7;F5H1C6;F5H3I6	FERMT3	Fermitin family homolog 3	0.1227	1.7995e-14	141.73	91.582
KFDVNTSAVQVLIEHIGNLDR	Unmodified	2367.25	A0A087WVQ6;Q00610;Q00610-2	CLTC	Clathrin heavy chain;Clathrin heavy chain 1	0.1232	7.8788e-91	196.83	139.66
QKEFDPTITDASLSLPSR	Unmodified	2004.02	E7EX44;Q05682-5;Q05682-4;Q05682-3;Q05682-6;Q05682-2;Q05682;C9J813;E9PGZ1	CALD1	Caldesmon	0.12322	0.0014084	81.639	51.952
KGTDIMYTGTLDCWR	Unmodified	1815.83	P05141	SLC25A5	ADP/ATP translocase 2;ADP/ATP translocase 2, N-terminally processed	0.12339	4.2533e-05	131.72	91.757
FKYYSFFDLDPKTDPVR	Unmodified	2137.05	Q86UX7-2;Q86UX7;F5H1C6	FERMT3	Fermitin family homolog 3	0.12341	0.0010703	85.28	60.487
KNGFVVLKGR	Deamidation (NQ)	1117.66	I3L397;I3L504;P63241;P63241-2;F8WCJ1;C9J7B5;C9J4W5;Q9GZV4	EIF5A;EIF5A2	Eukaryotic translation initiation factor 5A;Eukaryotic translation initiation factor 5A-1;Eukaryotic translation initiation factor 5A-2	0.12355	0.00032263	125.71	86.691
IHKELNDLAR	Unmodified	1207.67	P62837	UBE2D2	Ubiquitin-conjugating enzyme E2 D2	0.12372	0.0012222	92.239	48.931
EVMSPLQAMSSYTVAGRNVLRWDLSPEQIKTR	2 Oxidation (M);2 Deamidation (NQ);Acetyl (N-term)	3737.84	Q9BYT8	NLN	Neurolysin, mitochondrial	0.12393	0.039444	30.602	7.9403
VDFNVPMKNNQITNNQR	Unmodified	2031	P00558	PGK1	Phosphoglycerate kinase 1	0.12423	1.9455e-05	122.12	66.029
FQSAAIGALQEASEAYLVGLFEDTNLCAIHAKR	Unmodified	3592.8	K7EK07;P84243	H3F3B;H3F3A	Histone H3;Histone H3.3	0.12428	3.0144e-08	107.7	84.925
SPDTILQKDTR	Unmodified	1272.67	P20042	EIF2S2	Eukaryotic translation initiation factor 2 subunit 2	0.12437	0.0097181	67.704	30.513
ACSTPHVQVAGKAER	Unmodified	1609.8	O43182-4;O43182	ARHGAP6	Rho GTPase-activating protein 6	0.12503	0.017519	57.328	29.646
KAAALEFLNR	Unmodified	1131.64	P31948;P31948-2;F5H783;F5GXD8	STIP1	Stress-induced-phosphoprotein 1	0.12523	0.0013149	91.636	43.353
GQVGLVPKNYVVVLSDGPALHPAHAPQISYTGPSSSGR	Unmodified	3855.01	O43639	NCK2	Cytoplasmic protein NCK2	0.12533	1.5524e-09	83.562	69.403
VYGALMWSLGKIVNTPEVIR	Unmodified	2245.23	Q9NZN3	EHD3	EH domain-containing protein 3	0.12551	0.002341	69.111	1.2088
HVFGQPAKADQCYEDVR	Unmodified	2018.93	P31146;H3BRY3;H3BTU6;H3BRJ0;H3BNA2;H3BU76;H3BSL1	CORO1A	Coronin-1A;Coronin	0.12565	0.0021815	80.411	62.359
ESGCSFVLALMQKHR	Unmodified	1761.87	P07384	CAPN1	Calpain-1 catalytic subunit	0.12669	0.0025473	80.312	55.258
LLGITKECVMR	Unmodified	1318.71	Q9Y490	TLN1	Talin-1	0.12672	0.00087461	98.04	56.039
STTKVGNIEIKDLMVGDEASELR	Unmodified	2504.28	P61160	ACTR2	Actin-related protein 2	0.12685	3.6679e-05	105.51	73.201
KDLYANTVLSGGSTMYPGIADR	Oxidation (M)	2344.14	Q562R1	ACTBL2	Beta-actin-like protein 2	0.12686	0.00059518	93.416	49.311
AESGTQGYESFSYGGVDPYMWEPQELGAVRSHLSDFKKHR	Deamidation (NQ);Acetyl (N-term)	4588.1	Q9H1K0;Q9H1K0-2	RBSN	Rabenosyn-5	0.12691	0.03765	23.34	11.615
TALDKIEEMEMTNSHLAKR	Unmodified	2216.09	Q9Y608-4;Q9Y608;Q9Y608-2;Q9Y608-5;Q9Y608-3	LRRFIP2	Leucine-rich repeat flightless-interacting protein 2	0.12693	0.019615	49.425	26.097
GDSQSSWKSVGSQWASPENPCLINECVR	Unmodified	3177.42	P04275	VWF	von Willebrand factor;von Willebrand antigen 2	0.12717	4.0577e-47	152.88	131.86
EGETIIELKYR	Unmodified	1349.72	A0A2R8Y484;Q08722-2;Q08722-3;Q08722-4;Q08722	CD47	Leukocyte surface antigen CD47	0.12718	0.011605	65.278	17.274
FTNIGPDTMR	Unmodified	1150.54	P02751-10;P02751-9;P02751-14;P02751-13;P02751-8;P02751-17;P02751-3;P02751-1;P02751-7;P02751;P02751-6;P02751-5;P02751-4;H0Y7Z1	FN1	Fibronectin;Anastellin;Ugl-Y1;Ugl-Y2;Ugl-Y3	0.12736	3.5695e-06	120.99	96.095
SIEKIWAR	Acetyl (N-term)	1043.58	F5H0C8;P09104-2;P09104;F5H1C3	ENO2	Enolase;Gamma-enolase	0.12748	0.02881	104.06	49.28
DVEKGELVAKEIQTTTGNQQVLVR	Unmodified	2654.42	Q8TC12-3;Q8TC12-2;Q8TC12	RDH11	Retinol dehydrogenase 11	0.12771	0.0002101	72.564	43.253
HVLVTLGEKMTEEEVEMLVAGHEDSNGCINYEELVR	Unmodified	4128.94	P60660-2;G8JLA2;F8VXL3;F8VZU9;F8W180	MYL6	Myosin light polypeptide 6	0.1281	4.1463e-105	177.44	153.11
SDSLVVCEVDPELTEKLR	Acetyl (N-term)	2130.05	O60234;M0QYJ8;M0QX47;M0QXC2;M0QXZ6;M0R2P2	GMFG	Glia maturation factor gamma	0.12823	1.5868e-53	182.33	126.1
HLENGKETLQR	Deamidation (NQ)	1324.67	S6AU73;A0A140T9S9;A0A140TA02;A0A1W2PNR7	HLA-B		0.12826	3.9981e-06	140.45	69.067
QWLLQTHWTLDKYGILADAR	Unmodified	2427.27	Q86UX7-2;Q86UX7;F5H1C6	FERMT3	Fermitin family homolog 3	0.12836	0.031772	40.798	24.047
AMEKLLASVEER	Unmodified	1374.72	Q9Y6C2	EMILIN1	EMILIN-1	0.12859	0.00049059	105.95	83.896
VKEEVFIQQR	Unmodified	1274.7	P04275	VWF	von Willebrand factor;von Willebrand antigen 2	0.12904	0.0027815	81.865	41.798
TQSNLPTSLEGLSNLADVDLSCNDLTR	Unmodified	2932.41	Q13045;Q13045-2;Q13045-3;J3KS54;J3QQU5;J3QQQ2	FLII	Protein flightless-1 homolog	0.12905	7.5084e-05	78.752	42.811
YAPVAKDLASR	Unmodified	1189.65	D6RFM5;P31040-2;P31040;A0A494C1T6;A0A087X1I3;P31040-3	SDHA	Succinate dehydrogenase [ubiquinone] flavoprotein subunit, mitochondrial	0.1291	0.003234	78.513	51.84
DNSPSLKEIR	Unmodified	1157.6	A0A087WU05;A0A087WY48;Q8IY22-3;Q8IY22-2;Q8IY22	CMIP	C-Maf-inducing protein	0.12964	0.033171	51.276	3.9744
NWDDMKHLWDYTFGPEKLNIDTR	Unmodified	2893.35	P61160;P61160-2;F5H6T1	ACTR2	Actin-related protein 2	0.12969	0.00010678	96.591	62.435
AEHPKTHVTHHPVSDHEATLR	Unmodified	2398.19	A0A1W2PR11;Q5QT33;A0A140T962;A0A140T9J9;A0A140T9B3	HLA-C		0.12994	0.00016676	96.562	63.42
LELQEGPEKPR	Unmodified	1294.69	O60496;E5RJ11;G3V114	DOK2	Docking protein 2	0.13032	0.00086854	95.618	57.901
MSLIEEEGSKR	Unmodified	1277.63	E9PK47;P06737-2;P06737	PYGL	Alpha-1,4 glucan phosphorylase;Glycogen phosphorylase, liver form	0.13075	0.0014167	89.171	23.452
MQLSGEGAKTR	Unmodified	1176.59	I3L1P8;Q02978	SLC25A11	Mitochondrial 2-oxoglutarate/malate carrier protein	0.13095	0.01452	62.166	6.7047
EEIAHNMQSTLDDATDAWGIKVER	Unmodified	2728.28	P27105	STOM	Erythrocyte band 7 integral membrane protein	0.13117	5.4569e-38	157.88	130.75
MDHYDSQQTNDYMQPEEDWDRDLLLDPAWEKQQR	Acetyl (N-term)	4336.87	A0A804HJU8;A0A804HIN7;A0A804HK61;A0A804HII9;P12814-2;P12814-3;A0A804HLF4;A0A7I2V4Y4;A0A804HKE2;P12814-4;A0A804HLD0;A0A804HJQ9;A0A804HIY0;P12814	ACTN1	Alpha-actinin-1	0.13184	3.5549e-27	135.03	120.35
LKVGLQVVAVKAPGFGDNR	Unmodified	1967.13	A0A7I2YQK6;A0A7I2V599;A0A7I2V2X6;P10809;A0A7I2V5M1	HSPD1	60 kDa heat shock protein, mitochondrial	0.1319	0.0033726	68.576	52.213
MITETEKFSGVAGEAPSNPSVPVAVSSGPGR	Unmodified	3057.51	Q9Y613	FHOD1	FH1/FH2 domain-containing protein 1	0.13212	1.598e-67	161.04	134.89
EVLEKQPVLSQTEAR	Unmodified	1725.93	P28070	PSMB4	Proteasome subunit beta type-4	0.13219	0.00014123	115.12	86.13
KYEMFAQTLQQSR	Unmodified	1628.8	C9JUP7;A0A7P0T8A3;A0A7I2V540;A0A7P0TA22;P55072;A0A7P0TAW3;A0A7P0T8Q5	VCP	Transitional endoplasmic reticulum ATPase	0.1322	0.00047225	122.64	72.551
MLDGTVKTIMVDDSKTVTDMLMTICAR	Unmodified	3044.47	Q9Y490	TLN1	Talin-1	0.13223	3.9707e-05	72.082	47.156
SLHDALCVLAQTVKDSR	Unmodified	1911.98	P78371;F5GWF6;P78371-2;F8VQ14	CCT2	T-complex protein 1 subunit beta	0.13232	0.0032491	73.802	43.473
KQQPMENGGKSLPPTR	Oxidation (M);Deamidation (NQ);Acetyl (N-term)	1825.9	B7WPH3;A0A0R4J2E1;A0A087WT21;Q9BXF3-3;Q9BXF3	CECR2	Cat eye syndrome critical region protein 2	0.13235	0.023804	45.722	9.0906
RPLILQLVHVSQEDKR	Unmodified	1930.11	O00429-3;O00429;O00429-6;O00429-5;O00429-2;O00429-8;B4DDQ3;F8VZ52;B4DPZ9;H0YHY4;F8VR28;F8VYL3;F8W1W3;O00429-4;O00429-9	DNM1L	Dynamin-1-like protein	0.13236	0.0002463	106.42	89.142
DDYKTLVGSENPPLTVIR	Unmodified	2016.05	Q13576;D6R939;E7EWC2;F5H7S7;Q13576-3;Q13576-2;E9PDT6	IQGAP2	Ras GTPase-activating-like protein IQGAP2	0.13238	0.0014078	81.643	41.464
LKKANLQIDQINTDLNLER	Deamidation (NQ)	2239.22	P35579;P35579-2	MYH9	Myosin-9	0.13238	0.010466	60.764	32.219
LKKSADTLWGIQKELQF	Unmodified	2004.1	P00338;P00338-3;P00338-4	LDHA	L-lactate dehydrogenase A chain	0.13244	0.0098274	62.055	22.302
TQLISDGGIFDKAVSTGGGGHVQLLR	Unmodified	2625.39	P18054	ALOX12	Arachidonate 12-lipoxygenase, 12S-type	0.13332	0.00040855	85.387	65.412
DASIPQFKPEIQVYENIHLAR	Unmodified	2467.29	Q5SQ64	LY6G6F	Lymphocyte antigen 6 complex locus protein G6f	0.13336	0.00035374	87.411	65.178
LPGDNALDMFQKHR	Unmodified	1640.81	P18054;K7ENN9	ALOX12	Arachidonate 12-lipoxygenase, 12S-type	0.13383	0.0016177	84.734	50.348
MEAQLKEQR	Unmodified	1131.57	Q9Y4D1-2;Q9Y4D1	DAAM1	Disheveled-associated activator of morphogenesis 1	0.1344	0.0029016	85.676	34.972
AMSTTSISSPQPGKLR	Unmodified	1659.86	Q9UJU6;H0Y5J4;Q9UJU6-5;Q9UJU6-2;Q9UJU6-3;B4DDD6;Q9UJU6-6;Q9UJU6-4	DBNL	Drebrin-like protein	0.13457	8.4025e-06	126.09	85.571
DDKCANLFEALVGTLKAAKR	Unmodified	2219.17	Q9P1F3	ABRACL	Costars family protein ABRACL	0.13521	0.00036261	89.468	66.832
YPMEHGIVKDWNDMER	Unmodified	2018.9	P61163;R4GMT0;A0A1B0GVS3	ACTR1A	Alpha-centractin	0.13532	0.0043533	71.031	51.96
LYPWGVVEVENPEHNDFLKLR	Unmodified	2553.3	Q15019;B5MCX3;Q15019-3;Q15019-2;H7C2Y0	2022-09-02	Septin-2	0.13538	0.037463	36.041	12.012
SGAPAAESKEIVR	Unmodified	1313.69	Q9NRX4-2;Q9NRX4	PHPT1	14 kDa phosphohistidine phosphatase	0.13561	0.0015389	86.911	48.277
ASGLGDHCEDINECLEDKSVCQR	Unmodified	2691.13	Q14766;Q14766-4;C9JD84;E7EV71;Q14766-3;Q14766-2;Q14766-5;H7BZ76;H7C0I7	LTBP1	Latent-transforming growth factor beta-binding protein 1	0.13562	0.00030478	77.031	63.311
VAVVEYHDGSHAYIGLKDR	Unmodified	2128.07	P04275	VWF	von Willebrand factor;von Willebrand antigen 2	0.13563	0.018364	52.372	21.074
ASGVAVSDGVIKVFNDMKVR	Oxidation (M);Acetyl (N-term)	2149.12	P23528;E9PS23;E9PP50	CFL1	Cofilin-1	0.1357	0.00087298	95.767	64.357
KKDVDDDGEEKELMER	Oxidation (M)	1950.88	Q5STZ8;Q8NE71-2;Q8NE71;A0A0G2JIC2;A0A0G2JJB9	ABCF1	ATP-binding cassette sub-family F member 1	0.13622	0.012074	77.674	27.467
LCNSPSPQMNGKPCEGEAR	Oxidation (M)	2146.92	P07996;P07996-2	THBS1	Thrombospondin-1	0.13625	0.0025452	79.88	52.18
DEFTNTCPSDKEVEIAYSDVAKR	Unmodified	2673.22	Q9Y696	CLIC4	Chloride intracellular channel protein 4	0.13637	5.2223e-11	121.47	82.539
KAFEEAEKNAPAIIFIDELDAIAPKR	Unmodified	2898.55	C9JUP7;A0A7P0T8A3;A0A7I2V540;A0A7P0TAY0;P55072;A0A7P0TAW3;A0A7P0T8Q5;A0A7P0TAQ1;A0A7P0Z4C6;A0A7I2V2Y2;A0A7I2V5G8	VCP	Transitional endoplasmic reticulum ATPase	0.13643	0.00030515	63.979	43.78
KAAITSYEKSDGVYTGLSTR	Unmodified	2146.09	P30273	FCER1G	High affinity immunoglobulin epsilon receptor subunit gamma	0.13653	0.020307	47.088	25.187
KVSAHTR	Unmodified	797.451	O95810	SDPR	Serum deprivation-response protein	0.13677	0.032314	98.629	41.177
VIPGAAEKIER	Unmodified	1181.68	Q15019;B5MCX3;Q15019-2;C9J938;C9JB25;C9IY94;C9IZU3;C9J2Q4;C9JQJ4;B5MD47;C9JZI2	2022-09-02	Septin-2	0.13694	0.00033697	107.06	67.751
STCTYVGAAKLKELSR	Unmodified	1782.93	P36959;H0YN22;H0YK13;H0YMW6;H0YK71;H0YMB3;H0YLV5;A0A087WWM4;F8WAN9;H0YNJ6;Q9P2T1-3;Q9P2T1;Q9P2T1-2	GMPR;GMPR2	GMP reductase 1;GMP reductase;GMP reductase 2	0.13696	0.021184	53.946	28.629
DLQSNVEHLTEKMKTTIQR	Unmodified	2270.17	A0A7I2V3Z0;Q01813-2;Q01813;B1APP6	PFKP	ATP-dependent 6-phosphofructokinase, platelet type	0.13751	0.021997	47.904	26.545
KAGMTKVDQLP	Unmodified	1186.64	Q9P126-2;Q9P126	CLEC1B	C-type lectin domain family 1 member B	0.13774	0.0095421	67.93	21.524
SGDPGPGPSHPAQPKAPR	Unmodified	1751.87	D3DRR9;Q86WR7	C10orf47;PROSER2	Proline and serine-rich protein 2	0.13774	0.033735	42.813	24.798
VPTANVSVVDLTCR	Unmodified	1529.79	E7EUT5;P04406-2;P04406	GAPDH	Glyceraldehyde-3-phosphate dehydrogenase	0.13791	1.0069e-106	231.66	183.24
PKFDMIVPILEKMQDK	Unmodified	1931.03	A0A0A0MTH3;Q13418;Q13418-2;Q13418-3	ILK	Integrin-linked protein kinase	0.13811	0.01725	56.768	27.413
GKEDFLSVSDIIDYFR	Unmodified	1902.94	Q13094;E7ESF6	LCP2	Lymphocyte cytosolic protein 2	0.13827	1.1633e-05	121.03	70.376
EFYMDKVLMEFVENSR	Unmodified	2035.94	Q8WWI5-3;Q8WWI5-2;Q8WWI5	SLC44A1	Choline transporter-like protein 1	0.13828	3.8455e-27	161.82	124.17
KLVIPSELGYGER	Unmodified	1459.8	A0A494C1N0;P26885	FKBP2	Peptidyl-prolyl cis-trans isomerase FKBP2	0.13834	0.0018153	85.271	49.271
CPEALFQPSFLGMESCGIHETTFNSIMKCDVDIR	Deamidation (NQ)	3989.78	A0A2R8Y793;P60709;E7EVS6;P63261;A0A804GS07;I3L4N8;A0A6Q8PFE4	ACTB;ACTG1	Actin, cytoplasmic 1;Actin, cytoplasmic 1, N-terminally processed;Actin, cytoplasmic 2;Actin, cytoplasmic 2, N-terminally processed	0.13859	2.174e-06	74.733	50.332
SEEIITPVYCTGVSAQVQKQR	Acetyl (N-term)	2434.22	P07384;E9PLX0;E9PJJ3;E9PLC9;E9PMC6;E9PJA6;E9PSA6;E9PQB3;E9PRM1;E9PIA9	CAPN1	Calpain-1 catalytic subunit	0.13875	1.0699e-47	173.25	140.32
CCPGYSGPKCQLR	Unmodified	1581.68	Q13201;E7EPG1;Q13201-2	MMRN1	Multimerin-1;Platelet glycoprotein Ia*;155 kDa platelet multimerin	0.13901	0.00041245	113.38	83.799
DNLTLWTSDMQGDGEEQNKEALQDVEDENQ	Unmodified	3450.46	P62258;P62258-2	YWHAE	14-3-3 protein epsilon	0.13915	1.7118e-18	129.5	109.27
KKLEQLYNR	Unmodified	1190.68	C9JRU6;C9J0B2;C9J8R4;C9JVE2;Q96GG9	DCUN1D1	DCN1-like protein;DCN1-like protein 1	0.13951	0.00064931	102.06	53.002
DEDNNLLTEKQKLR	Deamidation (NQ)	1715.87	P09486;F5GY03;E5RK62	SPARC	SPARC	0.13964	0.034692	52.576	15.484
MSGELPPNINIKEPR	2 Deamidation (NQ);Acetyl (N-term)	1737.86	D6RDG7;S4R2X2;D6RFI0;Q9H9B4;D6RAE9	SFXN1	Sideroflexin-1	0.13964	0.035999	47.189	11.298
ESKVVVPPLPGKAFLR	Unmodified	1736.03	O60493-4;O60493	SNX3	Sorting nexin-3	0.13975	0.0035445	75.02	56.924
KGADIMYTGTVDCWR	Unmodified	1771.8	P12236;P12235	SLC25A6;SLC25A4	ADP/ATP translocase 3;ADP/ATP translocase 3, N-terminally processed;ADP/ATP translocase 1	0.13979	0.00013979	113.47	91.531
CTCKIGFGPDPTFSSCVPDPPVISEEKGPCYR	Unmodified	3656.64	Q14766;Q14766-4;C9JD84;E7EV71;Q14766-3;Q14766-2;Q14766-5;C9JDW2	LTBP1	Latent-transforming growth factor beta-binding protein 1	0.1404	3.4343e-06	76.711	56.977
QQPQPPPEEPAQAAMEGPQPENMQPR	3 Deamidation (NQ);Acetyl (N-term)	2926.27	Q8NHV9	RHOXF1	Rhox homeobox family member 1	0.14069	0.0089044	44.254	24.517
TPSNELYKPLR	Unmodified	1316.71	Q8WUM4;Q8WUM4-2	PDCD6IP	Programmed cell death 6-interacting protein	0.14076	0.002495	82.417	36.652
RLMNFKQNAAPLVKYFQEKGLIMTFDADR	Unmodified	3443.78	Q9Y6K8-3;Q9Y6K8	AK5	Adenylate kinase isoenzyme 5	0.14092	0.039444	31.384	5.6578
GVLKVFLENVIR	Unmodified	1385.84	P62805	HIST1H4A	Histone H4	0.14137	7.5504e-17	159.99	136.24
TDGDYDYLIKLLALGDSGVGKTTFLYR	Acetyl (N-term)	3035.55	O00194;K7ES41	RAB27B	Ras-related protein Rab-27B	0.14162	2.0978e-10	118.52	86.922
KEFAKFEEER	Unmodified	1311.65	P05106;H3BM21;P05106-2;P05106-3	ITGB3	Integrin beta-3;Integrin beta	0.14173	0.0051515	75.566	28.338
ADLAEEYSKDR	Unmodified	1295.6	P68036;P68036-3;P68036-2	UBE2L3	Ubiquitin-conjugating enzyme E2 L3	0.14224	0.0008654	94.363	65.979
VETAQNHQWMLKIARQLR	Oxidation (M);2 Deamidation (NQ)	2239.15	H0YIR4;F8W1J4;H0YHE2;Q8WYA0-3;Q8WYA0	IFT81	Intraflagellar transport protein 81 homolog	0.14233	0.035403	46.324	11.226
KAQPAQPADEPAEKADEPMEH	Unmodified	2288.04	P25786;P25786-2;F5GX11	PSMA1	Proteasome subunit alpha type-1	0.14262	4.1508e-06	107.65	83.644
GECEDMLSKCR	Unmodified	1383.56	Q13201;E7EPG1	MMRN1	Multimerin-1;Platelet glycoprotein Ia*;155 kDa platelet multimerin	0.14265	0.0056833	73.781	56.21
DYVQKAQTKEQADFALEALAKATYER	Unmodified	2986.5	Q7Z406-5;Q7Z406-4;Q7Z406;Q7Z406-6;Q7Z406-2;M0QY43	MYH14	Myosin-14	0.14276	0.00031512	63.69	0
HPYKMNLASEPQEVLHIGSAHNR	Unmodified	2627.3	O00151	PDLIM1	PDZ and LIM domain protein 1	0.14312	0.00030746	76.678	55.062
ETGVDLTKDNMALQR	Unmodified	1689.84	A0A7I2V2G2;D6RCD7;P38646;H0Y8K0;A0A7I2YQB2;A0A7I2V3F7	HSPA9	Stress-70 protein, mitochondrial	0.14344	0.027513	52.891	17.837
AMESIGLPKIFYPETTDVYDR	Unmodified	2444.19	Q13576;D6R939;E7EWC2;F5H7S7	IQGAP2	Ras GTPase-activating-like protein IQGAP2	0.14349	0.00034572	90.972	56.323
KACGDSTLTQITAGLDPVGR	Unmodified	2059.04	P62879;C9JIS1;C9JXA5;C9JZN1	GNB2	Guanine nucleotide-binding protein G(I)/G(S)/G(T) subunit beta-2	0.14349	0.00152	72.801	51.95
KFNALFAQGNYSEAAKVAANAPKGILR	Unmodified	2848.53	A0A087WVQ6;Q00610;Q00610-2	CLTC	Clathrin heavy chain;Clathrin heavy chain 1	0.14353	0.039184	31.384	18.829
LHHVSSLAWLDEHTLVTTSHDASVKEWTITY	Unmodified	3575.77	O75083;O75083-3	WDR1	WD repeat-containing protein 1	0.14387	3.6463e-05	68.657	46.576
DPPDPYVSLLLLPDKNR	Unmodified	1951.04	Q9BSJ8;Q9BSJ8-2	ESYT1	Extended synaptotagmin-1	0.14401	0.0017376	82.707	48.209
LWGTQDVSQDIQEMKDESAR	Unmodified	2335.07	P11169;Q8TDB8-4;Q8TDB8-2;Q8TDB8;Q8TDB8-5	SLC2A3;SLC2A14	Solute carrier family 2, facilitated glucose transporter member 3;Solute carrier family 2, facilitated glucose transporter member 14	0.14425	2.1179e-54	168.1	139.03
HNIAGTTHSGAEKDVDVSEDSPPPLPER	Unmodified	2954.4	Q05209;Q05209-2;Q05209-3	PTPN12	Tyrosine-protein phosphatase non-receptor type 12	0.14433	0.0013912	55.686	27.663
YADLTEDQLPSCESLKDTIAR	Unmodified	2424.15	P18669	PGAM1	Phosphoglycerate mutase 1	0.14479	2.5476e-15	132.87	107.69
WLHNEDQMAVEKLSDGIR	Unmodified	2140.04	P37837	TALDO1	Transaldolase	0.14483	0.002964	72.797	48.756
CVLKIGEHTPSALAIMENANVLAR	Unmodified	2606.37	P04075;P04075-2;H3BPS8;H3BQN4;J3KPS3;H3BR04;H3BU78	ALDOA	Fructose-bisphosphate aldolase A;Fructose-bisphosphate aldolase	0.14484	0.0002462	70.767	39.294
DKVMSEFNNNFR	Unmodified	1499.68	F8VNT9;F8VV56;F8W022;F8VWK8;P08962-3;P08962-2;P08962	CD63	Tetraspanin;CD63 antigen	0.14504	4.7264e-05	136.38	92.385
EIQKILEFVGR	Unmodified	1330.76	H3BRY5;P50225;A0A7I2V2T5;E9PKW4;P50225-2;P50226;A0A0A6YYL2;P0DMN0;P0DMM9;P0DMM9-3	SULT1A1;SULT1A2;SULT1A4;SULT1A3	Sulfotransferase;Sulfotransferase 1A1;Sulfotransferase 1A2;Sulfotransferase 1A4;Sulfotransferase 1A3	0.14509	0.0008764	98.754	75.742
VTLLHHVLEEAEKSHPDLLQLPR	Unmodified	2673.46	A0A6Q8PGN3;A0A6Q8PHG2;A0A6Q8PH71;A0A6Q8PHA2;Q27J81-2;Q27J81;A0A6Q8PF29;A0A6Q8PH25;A0A6Q8PF44;A0A6Q8PFW4;A0A087X118;A0A6Q8PGC7;A0A0A0MQU1;A0A6Q8PH63;A0A6Q8PHS8	INF2	Inverted formin-2	0.14509	0.013607	46.356	33.554
KTFTAWCNSHLR	Deamidation (NQ)	1520.72	A0A804HJU8;A0A804HIN7;A0A804HK61;A0A804HII9;P12814-2;P12814-3;A0A804HLF4;A0A7I2V4Y4;A0A804HKE2;P12814-4;A0A804HLD0;A0A804HJQ9;A0A804HIY0;A0A804HKG0;A0A494C033;A0A494C166;A0A494C0Q3;F5GXS2;O43707;H7C144;O43707-3;K7EP19;P12814;Q08043	ACTN1;ACTN4;ACTN3	Alpha-actinin-1;Alpha-actinin-4;Alpha-actinin-3	0.14539	0.022478	68.277	36.21
ISSNIQKITQCSVEIQR	Unmodified	2003.05	O15400-2;O15400	STX7	Syntaxin-7	0.14574	0.0074358	66.674	36.941
VIGSLSNSKEFSEHFR	Unmodified	1835.92	B4DKB2;A0A3B3ISF9;P42892-3;P42892-4;P42892;P42892-2	ECE1	Endothelin-converting enzyme 1	0.14614	0.03412	48.214	25.071
DMETIGFAVYEVPPELVGQPAVHLKR	Unmodified	2894.5	P07384	CAPN1	Calpain-1 catalytic subunit	0.14625	0.00013844	96.633	78.036
AWGPGLEGGVVGKSADFVVEAIGDDVGTLGFSVEGPSQAKIECDDKGDGSCDVR	Unmodified	5508.57	P21333-2;P21333;Q60FE5;A0A7P0NMY4	FLNA	Filamin-A	0.14641	6.7624e-06	50.889	33.989
PSSLSDKTQLHSR	Unmodified	1454.75	Q86UX7-2;Q86UX7;F5H1C6;F5H3I6	FERMT3	Fermitin family homolog 3	0.14645	0.00045811	117.93	78.054
AVTDSINQLITMCTQQAPGQKECDNALR	Oxidation (M)	3177.49	Q9Y490	TLN1	Talin-1	0.14662	6.4362e-18	130.19	99.607
KQDWSDHAIWWEQKR	Unmodified	2011.97	Q86UX7-2;Q86UX7;F5H1C6	FERMT3	Fermitin family homolog 3	0.14714	0.0072712	67.095	42.615
ITLSKHQNVQLPR	Unmodified	1532.88	P26599;A6NLN1;A0A7I2V621;A0A0U1RRM4;P26599-2;P26599-3;A0A087WUW5;A0A0D9SF20;K7EK45	PTBP1	Polypyrimidine tract-binding protein 1	0.14723	6.6946e-16	153.54	81.729
EEQEAHTDLKESGREETPQEQNQTEHSTAELMAMVR	2 Oxidation (M);Acetyl (N-term)	4241.87	A6NKG5	RTL1	Retrotransposon-like protein 1	0.14741	0.0065637	40.328	21.126
DGKMDKEETKDWILPSDYDHAEAEAR	Unmodified	3048.38	H0Y875;O43852-15;O43852-2;O43852;O43852-4;O43852-3	CALU	Calumenin	0.14755	0.0028192	53.381	40.133
GSNSGMDSNIDLTIVEDEEEESVALEQAQKVR	Unmodified	3491.62	O95810	SDPR	Serum deprivation-response protein	0.14756	3.0947e-161	209.17	184.18
ILGLAIESQDAGIKTITMLDEQKEQLNR	Unmodified	3126.66	O00161-2;O00161;H3BNE1;H3BR18;H3BM38;H3BPJ0	SNAP23	Synaptosomal-associated protein 23;Synaptosomal-associated protein	0.14782	0.0026905	51.938	20.98
GPTEADELMKR	Unmodified	1245.6	P11413;P11413-3;P11413-2	G6PD	Glucose-6-phosphate 1-dehydrogenase	0.14825	0.010328	66.92	42.411
VYGALMWSLGKIINTPEVVR	Unmodified	2245.23	C9JC03;A0A024R571;Q9H4M9;C9J2Z4;C9JDQ8	EHD1	EH domain-containing protein 1	0.14839	3.8811e-07	110.37	18.059
EGIIPANYVQKR	Unmodified	1386.76	P41240;H3BUM9	CSK	Tyrosine-protein kinase CSK	0.14853	0.0081214	69.01	30.376
KHHWLVDDAWFCDR	Unmodified	1883.85	P18054	ALOX12	Arachidonate 12-lipoxygenase, 12S-type	0.14888	0.0066556	68.044	30.131
VQVQDNEGCPVEALVKDNGNGTYSCSYVPR	Deamidation (NQ)	3355.51	P21333-2;P21333;Q60FE5;A0A7P0NMY4	FLNA	Filamin-A	0.14895	2.2824e-41	152.4	139.46
SKAEEWGVQYVETSAKTR	Unmodified	2068.02	P11234;P11234-3;P11234-2;C9J6B1	RALB	Ras-related protein Ral-B	0.14939	0.0059222	66.068	37.958
YGKSPYLYPLYGLGELPQGFAR	Unmodified	2488.28	P31150;P50395-2;P50395;Q5SX87;Q5SX91	GDI1;GDI2	Rab GDP dissociation inhibitor alpha;Rab GDP dissociation inhibitor beta	0.14944	4.5458e-05	103.58	72.093
GASKEILSEVER	Unmodified	1316.69	B4DUR8;P49368;P49368-2	CCT3	T-complex protein 1 subunit gamma	0.14945	0.014712	62.081	16.317
DEFEGLFKQPAENVNQYLTDPKFVER	Unmodified	3112.51	P22314-2;P22314;Q5JRR6	UBA1	Ubiquitin-like modifier-activating enzyme 1	0.14952	0.00013969	69.084	46.764
KQITMEELVR	Unmodified	1245.68	H0YDN1;Q15149-4;Q15149-7;Q15149-8;Q15149-9;Q15149-5;Q15149-6;Q15149-2;Q15149;Q15149-3	PLEC	Plectin	0.14992	6.8837e-07	143.24	112.67
KWNTTLYEGTWR	Unmodified	1553.76	P07384	CAPN1	Calpain-1 catalytic subunit	0.14992	0.0050798	74.46	41.836
VKDTDDVPMILVGNKCDLEDER	Oxidation (M)	2576.21	F5GZG1;F5H823;B7ZB78;P61224-4;P61224-3;A6NIZ1;P61224;F5GX62;E7ESV4;F5H7Y6;F5H004	RAP1B	Ras-related protein Rap-1b;Ras-related protein Rap-1b-like protein	0.15021	0.012195	50.956	21.32
GAGSAMSTDAYPKNPHLR	Unmodified	1871.89	O95721;C9JAF7	SNAP29	Synaptosomal-associated protein 29;Synaptosomal-associated protein	0.15063	0.037579	40.187	6.8823
KHMVFLGGAVLADIMKDKDNFWMTR	Unmodified	2922.47	P61160;P61160-2;F5H6T1	ACTR2	Actin-related protein 2	0.15084	0.018911	41.084	16.93
LLEEHAKLQAAVDGPMDKKEE	Unmodified	2350.18	A0A2R8Y5M6;P51572;P51572-2	BCAP31	B-cell receptor-associated protein 31	0.15118	0.034153	37.993	12.795
ISAAATFIQHECFQKSEARKRVNQLR	Deamidation (NQ)	3088.6	Q99959-2;Q99959	PKP2	Plakophilin-2	0.1512	0.0016483	61.16	37.248
QLSQSLLPAIVELAEDAKWR	Unmodified	2266.23	P30153;P30154-5;P30154-4;P30154;P30154-2;H0YDG7;B3KQV6;P30154-3	PPP2R1A;PPP2R1B	Serine/threonine-protein phosphatase 2A 65 kDa regulatory subunit A alpha isoform;Serine/threonine-protein phosphatase 2A 65 kDa regulatory subunit A beta isoform	0.15152	3.187e-07	111.33	84.888
EKNQPEVDMSDR	Oxidation (M)	1462.64	Q15404	RSU1	Ras suppressor protein 1	0.1516	0.001221	113.52	78.319
ITNQMTDSSRERPITKLNF	Oxidation (M);Deamidation (NQ)	2267.12	Q9Y4D1-2;Q9Y4D1	DAAM1	Disheveled-associated activator of morphogenesis 1	0.15197	0.020984	55.912	22.77
SKATAVALGSFPAGGPAELSLR	Unmodified	2099.14	Q9H6Q3-2;Q9H6Q3;Q9H6Q3-4;Q9H6Q3-3	SLA2	Src-like-adapter 2	0.15241	0.0010579	68.676	37.565
KFFYSDQNVDSRDPVQLNLLYVQAR	Unmodified	3014.53	Q9Y490;Q9Y4G6	TLN1;TLN2	Talin-1;Talin-2	0.15299	0.004355	57.986	33.154
KSDLFQDDLYPDTAGPEAALEAEEWFEGKNADPILISLKHGYIPGKNR	Unmodified	5357.65	Q9ULV4;Q9ULV4-2;Q9ULV4-3;B4E3S0;H0YHL7	CORO1C	Coronin-1C;Coronin	0.1532	0.0024745	36.699	17.316
DESKKTANDMIHAENMR	Unmodified	1988.9	P26038	MSN	Moesin	0.15324	0.00058677	93.738	59.902
KEFTLEFSR	Unmodified	1155.59	Q93084-4;Q93084;Q93084-3;Q93084-7;Q93084-1;Q93084-6;Q93084-5	ATP2A3	Sarcoplasmic/endoplasmic reticulum calcium ATPase 3	0.15346	0.0012572	96.015	68.002
MEDAGDYKADINTQADPYTTTKR	Unmodified	2603.18	Q9UIB8-3;Q9UIB8-2;Q9UIB8;Q9UIB8-6;Q9UIB8-5;Q9UIB8-4	CD84	SLAM family member 5	0.15353	0.039505	33.909	16.678
MDSFKVVLEGPAPWGFR	Acetyl (N-term)	1976.98	Q9NR12;Q9NR12-2;D6RF83;H7BYK4;D6RH06;Q9NR12-3;Q9NR12-5;Q9NR12-6;Q9NR12-4;D6RAN1	PDLIM7	PDZ and LIM domain protein 7	0.15377	3.1399e-05	116.96	77.813
SFKTILPAAAQDVYYR	Unmodified	1841.97	P04843;B7Z4L4	RPN1	Dolichyl-diphosphooligosaccharide--protein glycosyltransferase subunit 1	0.15385	0.0052157	70.802	40.89
AGSVADSDAVVKLDDGHLNNSLSSPVQADVYFPR	Acetyl (N-term)	3584.74	Q3ZCW2;U3KQ88;F8WF17;B9A055	LGALSL	Galectin-related protein;Galectin	0.15386	5.3069e-58	153.18	117.94
GIFETKFLSQIESDR	Unmodified	1768.9	P19367-4;P19367-2;P19367;P19367-3;Q2TB90	HK1;HKDC1	Hexokinase-1;Putative hexokinase HKDC1	0.15392	0.017569	59.261	36.769
LREDENAEPVGTTYQKTDAAVEMKR	Unmodified	2850.38	Q16643;Q16643-3;Q16643-2;D6R9W4	DBN1	Drebrin	0.15403	0.014428	47.281	16.312
KPKVEQLSNMIVR	Unmodified	1540.88	A0A499FJK2;P01137;A0A7I2YQL8	TGFB1	Transforming growth factor beta-1;Latency-associated peptide	0.15427	0.0023483	82.543	82.543
TSMKIQQNQSIR	Unmodified	1432.75	O75116;E9PF63;Q14DU5	ROCK2	Rho-associated protein kinase 2	0.15444	0.0008212	94.547	63.818
SHSAHFFEFLTKELALGQDR	Unmodified	2332.16	J3KQ18;B5MC82;P30046-2;P30046;A6NHG4	DDT;DDTL	D-dopachrome decarboxylase;D-dopachrome decarboxylase-like protein	0.15471	0.023546	45.342	11.507
WTDSPPMCEAIKCPELFAPEQGSLDCSDTR	Unmodified	3496.5	Q5R345;Q5R349;P16109;Q5R341	SELP	P-selectin	0.15477	5.2153e-06	104.89	91.868
KTAAELLQSQGSQAGGSQTLKR	Unmodified	2258.2	B1AMS2;Q14141-2;Q14141-4;Q14141	2022-09-06	Septin-6	0.15494	0.00016173	96.467	70.88
MDKNASTFEDVTQVSSAYQKTVPVEAVTSKTSNIR	Unmodified	3830.9	Q14247-3;Q14247;Q14247-2	CTTN	Src substrate cortactin	0.15511	0.0003429	53.28	38.576
SGKDGVMEMNSIEPAKETTTNV	Deamidation (NQ)	2338.07	P11169	SLC2A3	Solute carrier family 2, facilitated glucose transporter member 3	0.15537	3.1445e-10	117.31	83.646
AKWDTANNPLYKEATSTFTNITYR	Unmodified	2804.38	P05106	ITGB3	Integrin beta-3	0.15564	0.00022736	70.391	50.523
MGYAEEAPYDAIHVGAAAPVVPQALIDQLKPGGR	Unmodified	3503.79	F6S8N6;A0A3F2YNX8;A0A0A0MRJ6;P22061;P22061-2	PCMT1	Protein-L-isoaspartate O-methyltransferase;Protein-L-isoaspartate(D-aspartate) O-methyltransferase	0.15576	0.00076132	51.871	27.037
EDAVSKEVTR	Unmodified	1132.57	C9J365;C9JA28;Q9UNL2;Q9UNL2-2	SSR3	Translocon-associated protein subunit gamma	0.15584	0.012539	64.73	21.288
ELEAENYHDIKR	Unmodified	1515.73	Q01082;A0A087WUZ3;Q01082-2;F8W6C1;Q01082-3	SPTBN1	Spectrin beta chain, non-erythrocytic 1	0.15607	0.011934	64.103	34.57
TVVSGLVQFVPKEELQDR	Unmodified	2043.1	A0A6Q8PFX2;P54577	YARS	Tyrosine--tRNA ligase, cytoplasmic;Tyrosine--tRNA ligase, cytoplasmic, N-terminally processed	0.15609	0.012749	59.345	24.291
KEAAENSLVAYKAASDIAMTELPPTHPIR	Unmodified	3122.61	P62258;P62258-2;K7EM20	YWHAE	14-3-3 protein epsilon	0.1563	0.00041953	61.709	40.453
LLELGPKPEVAQQTR	Unmodified	1677.94	A0A3B3ISC6;A0A3B3IT15;A0A3B3IS84;P53621;P53621-2;A0A3B3ITI7	COPA	Coatomer subunit alpha;Xenin;Proxenin	0.15632	0.012448	62.891	25.098
ELALGSNKLGDVGMAELCPGLLHPSSR	Unmodified	2820.43	P13489;H0YCR7	RNH1	Ribonuclease inhibitor	0.15651	0.00045925	62.193	30.835
ADPPKTHVTHHPISDHEATLR	Unmodified	2358.18	D9J307;A0A140T953;A0A140T9G0;P01889;F6U0H7;Q5SS57;A0A140T951;A0A140T9D4;S6AU73;A0A140T9S9	HLA-B	HLA class I histocompatibility antigen, B-7 alpha chain	0.15655	0.036443	35.436	20.091
GCIEAFDDSGKVR	Unmodified	1452.67	Q7LDG7;Q7LDG7-4;Q7LDG7-2;E7EM78;C9JZ82;A6NHE2;E7EMB4;E7EWQ7;A6NJ28;Q7LDG7-3	RASGRP2	RAS guanyl-releasing protein 2	0.15666	0.00033896	108.98	72.313
AGQPLQLLDASWYLPKLGR	Unmodified	2125.17	P25325;P25325-2;B1AH49	MPST	3-mercaptopyruvate sulfurtransferase;Sulfurtransferase	0.15701	3.1792e-07	114.06	71.676
LALHELKNLTQYSWLLDGFPR	Unmodified	2513.34	Q9UIJ7;Q9UIJ7-2	AK3	GTP:AMP phosphotransferase AK3, mitochondrial	0.15732	3.8564e-05	100.97	64.462
EASLGEASKLQQFLR	Unmodified	1675.89	Q01082;A0A087WUZ3;Q01082-2;Q01082-3	SPTBN1	Spectrin beta chain, non-erythrocytic 1	0.15742	0.004835	71.879	41.967
QEISAAFKTLFGR	Unmodified	1466.79	P08758;E9PHT9	ANXA5	Annexin A5;Annexin	0.15752	0.001177	89.356	67.685
ALTVPELTQQVFDAKNMMAACDPR	Unmodified	2705.3	P07437;Q5ST81;Q5JP53	TUBB	Tubulin beta chain	0.15781	0.00025129	92.932	73.677
GIYAYGFEKPSAIQQR	Unmodified	1826.93	P60842;J3KT12;P60842-2;J3QL43;J3QS69;J3QKZ9;J3QLN6;J3KS25;J3QR64;J3KTB5;J3KT04;J3KS93;J3QQP0;E9PBH4;F8WE11;E7EMV8;J3KSN7;I3L3H2;P38919	EIF4A1;EIF4A2;EIF4A3	Eukaryotic initiation factor 4A-I;Eukaryotic initiation factor 4A-III;Eukaryotic initiation factor 4A-III, N-terminally processed	0.15787	0.0022163	97.86	62.215
AMHDYNQAEMKQR	Unmodified	1620.71	O75558	STX11	Syntaxin-11	0.158	0.01715	72.531	23.891
ALVILAKGAEEMETVIPVDVMR	Unmodified	2383.29	K7ELW0;Q99497	PARK7	Protein deglycase DJ-1	0.15806	0.0012487	67.214	39.536
ELAILLGMLDPAEKDEKGMPVTAR	Unmodified	2596.36	P30041	PRDX6	Peroxiredoxin-6	0.15863	5.9901e-07	111.82	77.135
GEDAAQAEKFQHPGSDMR	Deamidation (NQ);Acetyl (N-term)	2015.86	O95810	SDPR	Serum deprivation-response protein	0.15889	0.0031733	101.53	76.206
TYLDIEPITGFTLQFAKR	Unmodified	2112.13	E9PLT1;E7EU05;P16671-3;P16671;P16671-4	CD36	Platelet glycoprotein 4	0.15903	0.0025604	75.911	36.226
NQKVKYVDLGGSYVGPTQNR	Unmodified	2222.14	P27338;P27338-2	MAOB	Amine oxidase [flavin-containing] B	0.1592	0.0041938	62.438	43.678
MPKVQQTVQDLFGR	Unmodified	1645.86	A0A7I2V2G2;D6RCD7;P38646;A0A7I2YQB2;A0A7I2V2S7	HSPA9	Stress-70 protein, mitochondrial	0.15984	0.00063005	92.151	47.46
DCLPELKTR	Unmodified	1130.58	O00429-3;O00429;O00429-6;O00429-5;O00429-2;O00429-8;O00429-7;O00429-4;O00429-9	DNM1L	Dynamin-1-like protein	0.15995	0.036865	49.35	7.8106
ELVFLRSQNEIIAQEFLIKEAECRNADIELEHHR	Deamidation (NQ);Acetyl (N-term)	4192.1	A0A6Q8PGB1			0.15997	0.038991	23.776	23.776
IQEIIEQLDVTTSEYEKEKLNER	Unmodified	2806.42	A0A7I2YQK6;A0A7I2V599;A0A7I2V2X6;P10809	HSPD1	60 kDa heat shock protein, mitochondrial	0.16001	0.0017639	60.561	42.812
AAEDDEDDDVDTKKQKTDEDD	Unmodified	2395.96	B8ZZQ6;B8ZZA1;B8ZZW7;H7C2N1;P06454-2;P06454	PTMA	Prothymosin alpha;Prothymosin alpha, N-terminally processed;Thymosin alpha-1	0.16025	0.011021	51.798	38.323
GHYTVGKESIDLVLDR	Unmodified	1800.94	C9J2C0;Q9NY65;A0A7P0T945;Q9NY65-2;A0A7P0TA31	TUBA8	Tubulin alpha-8 chain	0.16027	0.0033564	75.998	42.313
TDLKGDDLEEGVTSEEFDKFLEER	Unmodified	2800.29	Q6ZVM7-2;Q6ZVM7;Q6ZVM7-3;Q6ZVM7-5;F5H3S6;Q6ZVM7-4	TOM1L2	TOM1-like protein 2	0.16045	0.022939	40.723	6.2484
DIKEHAFFR	Unmodified	1161.59	P05771-2;P05771;I3L148	PRKCB	Protein kinase C beta type	0.16059	0.0021153	90.149	54.997
VPFDAATLHTSTAMAAQHGMDDDGTGQKQIWR	Oxidation (M)	3471.59	A0A0A0MS51;A0A0A0MT01;P06396-2;P06396-4;P06396-3;P06396	GSN	Gelsolin	0.16077	7.3399e-05	65.741	49.754
AAQLCGAGMAAVVDKIR	Unmodified	1729.9	P19367-4;P19367-2;P19367;P19367-3	HK1	Hexokinase-1	0.16097	0.0041133	72.446	72.446
KINVSPTTYR	Unmodified	1177.65	J3KPQ8;Q02108;Q02108-2	GUCY1A3	Guanylate cyclase soluble subunit alpha-3	0.16106	0.032243	51.762	18.674
FKLEESYTLNSDLAR	Unmodified	1784.89	P30740;P30740-2	SERPINB1	Leukocyte elastase inhibitor	0.16129	0.0034633	78.191	20.903
YVLDDEYTSSVGSKFPVR	Unmodified	2061.01	Q5JY90;U3NG26;Q06187;Q06187-2	BTK	Non-specific protein-tyrosine kinase;Tyrosine-protein kinase BTK	0.16174	0.00068856	92.8	68.391
TDAKQKWLLLTGISAQQNR	Unmodified	2170.19	A0A087WVQ6;Q00610;Q00610-2	CLTC	Clathrin heavy chain;Clathrin heavy chain 1	0.16188	0.00014825	99.813	64.19
KTLVLIGASGVGR	Unmodified	1269.78	Q00013-3;Q00013;Q00013-2;C9J9J4	MPP1	55 kDa erythrocyte membrane protein	0.1619	0.0026993	80.746	55.893
CHPLVDPEPFVALCEKTLCECAGGLECACPALLEYAR	Unmodified	4304.95	P04275	VWF	von Willebrand factor;von Willebrand antigen 2	0.16232	5.7168e-10	99.269	85.606
QLLQANPILEAFGNAKTVKNDNSSR	Deamidation (NQ)	2728.41	P35579;P35579-2;Q7Z406-5;Q7Z406-4;Q7Z406;Q7Z406-6;Q7Z406-2;M0QY43;A0A2R8Y4C3	MYH9;MYH14	Myosin-9;Myosin-14	0.16358	0.0022053	59.918	37.333
MDNSGKEAEAMALLAEAER	Acetyl (N-term)	2076.95	M0R0Y2;P54920;M0QZM9;M0QZN5;M0R031;M0R2M1	NAPA	Alpha-soluble NSF attachment protein	0.16405	4.6631e-12	138.28	103.43
FHMYEGYPLWKVTFPVR	Unmodified	2169.09	P00491;G3V5M2;G3V393	PNP	Purine nucleoside phosphorylase	0.16431	0.031277	45.54	23.639
LELKASPNVEAPQPHR	Unmodified	1784.95	A0A494BZW2;E9PEM5;A0A494C1L5;P50851-2;P50851;A0A494C0R9	LRBA	Lipopolysaccharide-responsive and beige-like anchor protein	0.16434	0.00064863	91.355	57.739
FEVKMMLMNLISR	2 Oxidation (M);Deamidation (NQ)	1643.81	E7EW05;Q9NVU7-2;Q9NVU7	SDAD1	Protein SDA1 homolog	0.16435	0.024327	74.944	20.473
EVGIPPEQSLETAKAVKER	Unmodified	2080.12	P61158;B4DXW1	ACTR3	Actin-related protein 3	0.16447	0.0078383	60.246	35.779
ETTDTDTADQVIASFKVLAGDKNFITAEELR	Unmodified	3397.69	F5GXS2;O43707;H7C144;O43707-2;O43707-3	ACTN4	Alpha-actinin-4	0.16469	0.0015656	53.361	30.828
NCKILLTEPPMNPTKNR	Unmodified	2025.05	P61160;P61160-2;F5H6T1	ACTR2	Actin-related protein 2	0.16481	4.2589e-06	115.26	88.487
DASTLQSQKAEGTGDAK	Unmodified	1705.81	O00479	HMGN4	High mobility group nucleosome-binding domain-containing protein 4	0.16491	0.01766	56.793	22.491
MLQVASQASR	Unmodified	1089.56	K7EIN1;K7ESN4;K7EIJ0;K7EIK1;K7ENL2;A6NG10;K7EMC9;Q969T9	WBP2	WW domain-binding protein 2	0.16493	0.015235	79.148	40.357
KACNDATLVQITSNMDSVGR	Unmodified	2179.04	A0A6Q8PFE0;A0A6Q8PFV8;Q9HAV0;H7C5J5;A0A6Q8PFW8;C9JD14	GNB4	Guanine nucleotide-binding protein subunit beta-4	0.16525	2.6779e-05	104.82	77.376
VHTIPVCKEGIR	Unmodified	1407.77	O76074;O76074-2;G5E9C5;C9JGT3	PDE5A	cGMP-specific 3',5'-cyclic phosphodiesterase	0.16546	0.0084901	68.536	45.31
NGDTASPKEYTAGR	Unmodified	1465.68	I3L0S0;A0A7P0T8J3;A0A7P0TB26;P07237;I3L3P5;A0A7P0T9U6;A0A7P0TA71;I3L514;A0A7P0TA97;A0A7P0T8X1;A0A7P0T9D6;I3L4M2;A0A7P0TAX9;A0A7P0Z4J0	P4HB	Protein disulfide-isomerase	0.16551	0.00037683	100.38	77.656
ADLTEYLSTHYKAPR	Unmodified	1763.88	P31930	UQCRC1	Cytochrome b-c1 complex subunit 1, mitochondrial	0.16554	0.0031743	77.204	48.228
YLSEVASGDNKQTTVSNSQQAYQEAFEISKKEMQPTHPIR	Unmodified	4539.2	P31946-2;P31946	YWHAB	14-3-3 protein beta/alpha;14-3-3 protein beta/alpha, N-terminally processed	0.16556	0.01431	35.505	13.342
GLVVLGFPCNQFGHQENAKNEEILNSLKYVR	Unmodified	3572.82	P07203	GPX1	Glutathione peroxidase 1	0.16561	0.035578	32.409	13.444
HSASPMGVQDFDIVR	Unmodified	1657.79	Q53F23;A0A0C4DH47;P24557-2;P24557;P24557-3;A0A0A0MSK3;P24557-4	TBXAS1	Thromboxane-A synthase	0.16571	3.7341e-07	116.58	82.311
QRLTEPMVR	Oxidation (M);Deamidation (NQ)	1145.59	B4DJ81;P28331-3;P28331-4;P28331-5;P28331;P28331-2	NDUFS1	NADH-ubiquinone oxidoreductase 75 kDa subunit, mitochondrial	0.16605	0.018052	65.224	36.054
AGEAGKLEEVMQELR	Unmodified	1658.83	Q9BR76	CORO1B	Coronin-1B	0.16631	0.00035614	99.069	61.514
NDEELNKLLGR	Unmodified	1299.68	Q93077;Q7L7L0;P04908	HIST1H2AC;HIST3H2A;HIST1H2AB	Histone H2A type 1-C;Histone H2A type 3;Histone H2A type 1-B/E	0.1664	0.0062276	86.189	40.217
PAYHSSLMDPDTKLIGNMALLPIR	Unmodified	2652.38	O15145;C9JZD1	ARPC3	Actin-related protein 2/3 complex subunit 3	0.1664	0.022571	40.88	14.537
GQCDLELINVCNENSLFKSLSR	Unmodified	2595.24	A0A087WVQ6;Q00610;Q00610-2	CLTC	Clathrin heavy chain;Clathrin heavy chain 1	0.16679	8.3593e-05	100.39	68.233
TGLIPSNYVAEQAESIDNPLHEAAKR	Unmodified	2822.42	Q92882	OSTF1	Osteoclast-stimulating factor 1	0.16696	0.00013969	69.084	46.724
VTLFSDSKPLGSEDIDNQGLMMPKEEKQMDLNTGR	2 Deamidation (NQ);Acetyl (N-term)	3966.85	Q14692	BMS1	Ribosome biogenesis protein BMS1 homolog	0.16732	0.037267	25.376	7.5858
ALDTMNFDVIKGKPVR	Unmodified	1802.97	E7EQV3;H0YAR2;E7ERJ7;A0A7I2YQ88;P11940;A0A7I2V4N4;A0A7I2V649;A0A7I2YQ90;P11940-2;E5RGH3;E5RH24;E5RJB9	PABPC1	Polyadenylate-binding protein;Polyadenylate-binding protein 1	0.16742	0.024507	51.643	17.856
CAIKVEQSAER	Unmodified	1289.64	A0A087X253;P63010-3;P63010;P63010-2;C9J1E7;A0A087WYD1;A0A087WU93;A0A087WZQ6;K7EJ01;H7C034;Q10567-4;Q10567-3;Q10567-2;Q10567	AP2B1;AP1B1	AP-2 complex subunit beta;AP-1 complex subunit beta-1	0.16749	0.0017699	86.463	59.365
KQFGHPQIEAR	Unmodified	1309.69	P11277-3;P11277;P11277-2	SPTB	Spectrin beta chain, erythrocytic	0.1676	0.0013712	79.659	53.72
KELIEAQELAR	Unmodified	1298.72	H7C3M8;A0A590UJK3;Q14BN4-2;Q14BN4-3;Q14BN4;H7BZK0;A0A590UJS6;A0A590UJU9;Q14BN4-5;Q14BN4-4	SLMAP	Sarcolemmal membrane-associated protein	0.16777	0.001606	87.719	45.894
LPLAVVGSNTIIEVNGKR	Unmodified	1879.09	E7ES33;G3V1Q4;E7EPK1;Q16181-2;Q16181	2022-09-07	Septin-7	0.16802	0.0010398	84.41	67.666
IKLQLWDTAGQER	Unmodified	1556.83	Q14964	RAB39A	Ras-related protein Rab-39A	0.16803	0.00046396	119.88	0
LDKDLETQR	Unmodified	1116.58	Q7L7X3;Q7L7X3-3;Q7L7X3-2	TAOK1	Serine/threonine-protein kinase TAO1	0.16832	0.0038139	79.07	30.089
YEIEETETVTKSYQKNDWR	Unmodified	2418.13	E7EX44;Q05682-5;Q05682-4;Q05682-3;Q05682-6;Q05682-2;Q05682;C9J813;E9PGZ1	CALD1	Caldesmon	0.16836	0.00053523	92.8	65.304
IGFGSFVEKTVMPYISTTPAKLR	Unmodified	2541.37	H7C4K3;A0A7I2V348;A0A7I2V2F9;E7EUI6;C9JPK5;P05556-2;P05556;P05556-5;P05556-4;P05556-3;A0A7I2V5Z8;A0A7I2V5T3	ITGB1	Integrin beta;Integrin beta-1	0.16843	0.0097547	48.832	25.174
NLPELKTAVGR	Unmodified	1196.69	Q96T51;H0YAC8;Q96T51-2;Q96T51-3;H0Y9Y8;J3KPP6	RUFY1	RUN and FYVE domain-containing protein 1	0.16921	0.018477	59.84	23.932
MPPAFIKVENACTKLVQAAQMLQSDPYSVPAR	Oxidation (M);Acetyl (N-term)	3617.8	P18206-3	VCL	Vinculin	0.16928	0.00038558	63.128	35.605
EADKSHPEQR	Unmodified	1195.56	O14745	SLC9A3R1	Na(+)/H(+) exchange regulatory cofactor NHE-RF1	0.16945	0.016744	61.213	36.703
VLPGKYLEEIATQMR	Unmodified	1746.93	A0A7I2V3Z0;Q01813-2;Q01813;B1APP6;H0Y3Y3	PFKP	ATP-dependent 6-phosphofructokinase, platelet type	0.16945	0.0046648	72.662	32.7
TLASENIPSLPPGGELASKR	Unmodified	2036.09	P35813;P35813-3	PPM1A	Protein phosphatase 1A	0.1696	0.001253	74.732	33.791
VPMILVGNKVDLEGER	Unmodified	1767.96	P61225	RAP2B	Ras-related protein Rap-2b	0.16966	0.02064	56.286	36.107
KSSLVTSKLAGGQVE	Unmodified	1502.83	A0A1W2PRU0;O43768-5;O43768;O43768-7;O43768-3	ENSA	Alpha-endosulfine	0.16982	0.0074323	68.262	15.569
ETSGNLEQLLLAVVKSIR	Unmodified	1969.12	P08758;D6RBE9;D6RBL5	ANXA5	Annexin A5;Annexin	0.17003	7.216e-05	105.28	70.791
NIVEYIKAR	Unmodified	1104.63	Q9P126-2;Q9P126;H7BYT7	CLEC1B	C-type lectin domain family 1 member B	0.17015	0.0070891	74.165	33.45
NVMYFNGNSDASTIKENQFDPPIVAR	Deamidation (NQ)	2927.38	A0A0A0MRJ7;P12259	F5	Coagulation factor V;Coagulation factor V heavy chain;Coagulation factor V light chain	0.17041	0.00039461	74.579	47.498
EVDVEKVSAFENPYVDAIKSLWNDPGIQECYDR	Unmodified	3884.82	P50148;B1AM21	GNAQ	Guanine nucleotide-binding protein G(q) subunit alpha	0.17065	4.0897e-20	124.71	100.1
GQYFGELALVTNKPR	Unmodified	1691.9	P31323	PRKAR2B	cAMP-dependent protein kinase type II-beta regulatory subunit	0.17071	0.00367	77.24	58.451
NDNDTFTVKYTPR	Deamidation (NQ)	1570.73	P21333-2;P21333;Q60FE5;A0A7P0NMY4	FLNA	Filamin-A	0.17084	0.023959	76.165	46.691
NYDVMKDFEEMR	Unmodified	1575.67	P09669	COX6C	Cytochrome c oxidase subunit 6C	0.17115	0.0065099	71.085	57.075
NADMLYNKDSEQLR	Oxidation (M);3 Deamidation (NQ)	1714.74	A2RUR9-2;C9JT67;A2RUR9-3;Q8IYA2;A2RUR9	CCDC144A;CCDC144CP	Coiled-coil domain-containing protein 144A;Putative coiled-coil domain-containing protein 144C	0.17118	0.027412	58.63	37.597
SYDVPPPPMEPDHPFYSNISKDR	Unmodified	2687.23	P18669;Q8N0Y7	PGAM1;PGAM4	Phosphoglycerate mutase 1;Probable phosphoglycerate mutase 4	0.17155	0.0055192	53.553	33.577
VYLFTIKEGILGQHQFLEGPEGIENTR	Unmodified	3087.6	E9PB77;E7EMF1;E7ESP4	ITGA2		0.17186	9.277e-25	134.68	108.55
DFEKNYNMYIFPVHWQFGQLDQHPIDGYLSHTELAPLR	Unmodified	4618.22	P09486	SPARC	SPARC	0.17214	2.4254e-09	76.525	52.052
EDLPVNTSKTR	Unmodified	1258.65	Q86UE4;E5RJU9	MTDH	Protein LYRIC	0.17238	0.039627	47.844	7.1165
MYAPAWVAPEALQKKPEDTNR	Unmodified	2414.21	A0A0A0MTH3;Q13418;Q13418-2;Q13418-3	ILK	Integrin-linked protein kinase	0.1724	0.0044285	60.564	39.559
SEPTQALELTEDDIKEDGIVPLR	Unmodified	2567.3	K7ER96;O43396	TXNL1	Thioredoxin-like protein 1	0.17246	0.00033973	78.552	57.926
FTPTHAFLATWEQVGAYEEVKR	Unmodified	2579.28	Q14112-2;Q14112	NID2	Nidogen-2	0.17249	0.03438	36.997	7.2771
DLQYALQEKIEELR	Unmodified	1746.92	Q13976-2;B1ALS0;A0A2R8Y507;A0A2R8YE50;A0A2R8YH74	PRKG1	cGMP-dependent protein kinase 1	0.1725	0.0028906	79.466	44.412
YSKLSEGASYLDHTFPAEKMDDAVAPGR	Unmodified	3054.44	A0A0A0MRJ7;P12259	F5	Coagulation factor V;Coagulation factor V heavy chain;Coagulation factor V light chain	0.17275	0.0020619	53.751	28.538
WQAIYKQFDTDR	Unmodified	1569.76	K7ELJ7;A0A0C4DGQ5;P04632;K7EIV0;A0A075B7C0;K7EKD8;U3KQE2;U3KPR7	CAPNS1	Calpain small subunit 1	0.17295	0.0060483	72.152	46.239
NLQSEVEGVKNIMTQNVER	Unmodified	2187.1	B8ZZT4;Q9BV40	VAMP8	Vesicle-associated membrane protein 8	0.1733	0.0062381	63.46	35.746
VEHTPDGVKWLDTQVVLAMPYDTPVPGYKNNTVNTMR	Unmodified	4185.07	P11216	PYGB	Glycogen phosphorylase, brain form	0.17338	0.00065467	48.088	24.197
KFDLGQDVIDFTGHALALYR	Unmodified	2278.17	P31150	GDI1	Rab GDP dissociation inhibitor alpha	0.17364	1.1341e-67	184.97	127.47
SVQNHNNKSVNESLNNLFITEEDYQALR	Unmodified	3275.58	A0A087WVQ6;Q00610;Q00610-2;J3KS13;K7EJJ5	CLTC	Clathrin heavy chain;Clathrin heavy chain 1	0.17373	2.9571e-05	72.158	35.902
DLDKADSMIR	Unmodified	1162.57	H0YDN1;E9PMV1;Q15149-4;Q15149-7;Q15149-8;Q15149-9;Q15149-5;Q15149-6;Q15149-2;Q15149;Q15149-3	PLEC	Plectin	0.17403	0.016744	61.213	30.323
HLNTIQKMR	Unmodified	1139.62	Q7L7X3	TAOK1	Serine/threonine-protein kinase TAO1	0.17423	0.011984	66.621	35.548
GVNLQEFLNVTSVHLFKER	Deamidation (NQ)	2230.17	P00488;Q9NQP5;A6PVK5;H0Y796	F13A1	Coagulation factor XIII A chain	0.17467	0.016037	55.851	22.545
KCEPIIMTVPR	Unmodified	1342.71	Q9ULV4;Q9ULV4-2;Q9ULV4-3;B4E3S0;H0YHL7;J3KSS5;Q6QEF8-4;Q6QEF8-3;J3QLV6;Q6QEF8-2;Q6QEF8-5;Q6QEF8	CORO1C;CORO6	Coronin-1C;Coronin;Coronin-6	0.17575	0.0028469	80.522	38.491
LLVVDPETDEQLQKLGVQVR	Unmodified	2278.25	O14745;J3QRP6	SLC9A3R1	Na(+)/H(+) exchange regulatory cofactor NHE-RF1	0.17581	0.00064448	80.738	58.321
QLAGEDMEISVKELR	Unmodified	1716.87	P07384	CAPN1	Calpain-1 catalytic subunit	0.17605	0.00099511	89.747	64.953
YDDMATCMKAVTEQGAELSNEER	Unmodified	2647.12	E9PG15;P27348	YWHAQ	14-3-3 protein theta	0.1761	7.3466e-33	160.25	145.85
KNGGLGHMNIALLSDLTKQISR	Unmodified	2365.29	P30048-2;P30048	PRDX3	Thioredoxin-dependent peroxide reductase, mitochondrial	0.17613	0.0026143	60.938	33.606
EDMAALEKDYEEVGIDSYEDEDEGEE	Unmodified	3008.18	P68366-2;P68366	TUBA4A	Tubulin alpha-4A chain	0.17659	4.4229e-50	163.8	151.6
DLLLKSADVEPVSASAAHILGEVCR	Unmodified	2649.38	Q14644-2;Q14644	RASA3	Ras GTPase-activating protein 3	0.177	0.00061832	62.646	38.777
IIGVDINKDKFAR	Unmodified	1487.85	H0YAG8;P11766	ADH5	Alcohol dehydrogenase class-3	0.17721	0.0061197	69.261	41.932
QATKDAGVIAGLNVLR	Unmodified	1624.93	A0A0G2JIW1;P0DMV8-2;P0DMV9;P0DMV8;Q53FA3;P34931	HSPA1A;HSPA1B;HSPA1L	Heat shock 70 kDa protein 1A;Heat shock 70 kDa protein 1B;Heat shock 70 kDa protein 1-like	0.1774	0.0010893	88.561	45.179
ASGVAVSDGVIKVFNDMKVR	Acetyl (N-term)	2133.13	P23528;E9PS23;E9PP50	CFL1	Cofilin-1	0.17749	5.5103e-52	152.32	130.96
ALTVPELTQQMFDAKNMMAACDPR	Unmodified	2737.27	P68371;A0A0B4J269;Q13509;Q13509-2;P04350	TUBB4B;TUBB3;TUBB4A	Tubulin beta-4B chain;Tubulin beta-3 chain;Tubulin beta-4A chain	0.17822	0.00023553	71.001	51.426
ERPITKLNF	Unmodified	1116.63	Q9Y4D1-2;Q9Y4D1	DAAM1	Disheveled-associated activator of morphogenesis 1	0.17838	0.02526	73.248	49.159
QDAYDGKDYIALNEDLR	Unmodified	1997.93	P04439-2;Q5SRN5;P04439;Q5SRN7;A0A1W2PS24;A0A0G2JIF2;Q5SUL5;A0A0G2JI36;A0A1W2PQD0;A0A1W2PSE7;A0A0G2JL56	HLA-A	HLA class I histocompatibility antigen, A-3 alpha chain	0.17838	0.0051279	70.117	46.248
MIDNGIGVDLVCMGEQPLHAVPLFKLHNR	2 Deamidation (NQ);Acetyl (N-term)	3316.64	A0A2R8YFS1;A0A2R8Y5P2;A0A2R8YF50;A0A2R8Y6H8;A0A2R8YF97;A0A2R8Y5E9;A0A2R8Y7U6;A0A2R8Y6V4;A0A2R8Y5T1;A0A2R8Y842;A0A2R8YEW8;A0A5F9UWT1;A0A2R8Y5K9;A0A2R8Y721;A0A2R8Y6H3;H0Y770;A0A2R8Y7U0;O75140-2;O75140-6;O75140-8;O75140-5;O75140-1;O75140-4;O75140-9;O75140	DEPDC5	DEP domain-containing protein 5	0.17841	0.035061	31.17	8.4468
PGKNVQLTENEIR	Unmodified	1496.79	A0A7I2V4F7;P62136;P62136-2;E9PMD7	PPP1CA	Serine/threonine-protein phosphatase PP1-alpha catalytic subunit;Serine/threonine-protein phosphatase	0.17856	0.0030232	79.089	20.815
HVLVTLGEKMTEEEVEMLVAGHEDSNGCINYEELVR	Deamidation (NQ)	4129.93	P60660-2;G8JLA2;F8VXL3;F8VZU9;F8W180	MYL6	Myosin light polypeptide 6	0.17901	3.5617e-42	142.34	128.16
NWMSQLQANAYCENPDIVLIGNKADLPDQR	Unmodified	3472.65	O00194;K7EJ38	RAB27B	Ras-related protein Rab-27B	0.17909	6.2642e-193	222.03	200.48
KGINTLVTYDMVPEPKIIDAALR	Unmodified	2556.4	H3BNX8;P20674	COX5A	Cytochrome c oxidase subunit 5A, mitochondrial	0.17925	0.00038723	84.371	65.448
KHNLCGETEEEKIR	Unmodified	1741.84	A6NNT0;A0A0A0MR85;Q03013-2;Q03013;H3BRM6;B9ZVX7;A0A3B3IRM5;Q5T8R1;E7EWW9;P09488-2;P46439;P09488	GSTM4;GSTM1;GSTM5	Glutathione S-transferase Mu 4;Glutathione S-transferase Mu 1;Glutathione S-transferase Mu 5	0.17983	0.0087861	65.472	47.555
DPYTGQSVSLFQALKKGLIPR	Unmodified	2317.28	H0YDN1;Q15149-4;Q15149-7;Q15149-8;Q15149-9;Q15149-5;Q15149-6;Q15149-2;Q15149;Q15149-3	PLEC	Plectin	0.181	0.014221	48.907	26.92
LLDAQLSTGGIVDPSKSHR	Unmodified	1993.06	H0YDN1;Q15149-4;Q15149-7;Q15149-8;Q15149-9;Q15149-5;Q15149-6;Q15149-2;Q15149;Q15149-3	PLEC	Plectin	0.18108	0.014363	53.536	31.549
LTTVCPTSKPQTQGLAKDAWEIPR	Unmodified	2696.4	P12931;P12931-2	SRC	Proto-oncogene tyrosine-protein kinase Src	0.18111	0.0013756	60.032	42.248
KYSVWIGGSILASLSTFQQMWISKQEYDESGPSIVHR	Unmodified	4227.11	P60709;A0A2R8YFE2;P63261;A0A804GS07;I3L4N8;A0A6Q8PFE4	ACTB;ACTG1	Actin, cytoplasmic 1;Actin, cytoplasmic 1, N-terminally processed;Actin, cytoplasmic 2;Actin, cytoplasmic 2, N-terminally processed	0.18143	6.8835e-33	136.63	35.338
VFDKDGNGYISAAELR	Unmodified	1753.86	P0DP25;P0DP24;P0DP23;Q96HY3;E7EMB3;G3V361;A0A590UJI2	CALM2;CALM1		0.18153	1.4504e-05	128.95	85.346
SPGAPGPLTLKEVEELEQLTQQLMQDMEHPQR	Oxidation (M)	3644.78	Q15942;H0Y2Y8;Q15942-2;C9JJK5	ZYX	Zyxin	0.18166	0.028889	36.3	6.9542
ILLETKESLDNR	Unmodified	1429.78	Q9NQ75;Q9NQ75-2;B4DII4	CASS4	Cas scaffolding protein family member 4	0.18219	0.019012	59.265	13.385
DDDIAALVVDNGSGMCKAGFAGDDAPR	Unmodified	2736.21	A0A2R8Y793;G5E9R0;A0A6Q8PH58;C9JUM1;C9JZR7;C9JTX5;A0A6Q8PGD7;P60709;E7EVS6;A0A2R8YGF8	ACTB	Actin, cytoplasmic 1;Actin, cytoplasmic 1, N-terminally processed	0.18224	1.6661e-05	106.58	76.858
LVIGKLPAQLAWEALEQR	Unmodified	2034.16	Q70J99;Q70J99-3	UNC13D	Protein unc-13 homolog D	0.18243	8.6167e-09	117.2	92.908
DGETLEELMKLSPEELLLR	Unmodified	2214.15	A0A0A0MSQ0;P13797-3;P13797-2;P13797	PLS3	Plastin-3	0.18254	9.683e-11	136.34	99.345
IIGLDQVAGMSETALPGAFKTR	Deamidation (NQ)	2275.19	P35579;P35579-2	MYH9	Myosin-9	0.18254	0.0039324	70.413	29.558
EKQAALEEEQAR	Unmodified	1400.69	H0YCY1;H0YEF7;H0YEH1;Q13492-4;Q13492-3;Q13492-2;Q13492-5;Q13492	PICALM	Phosphatidylinositol-binding clathrin assembly protein	0.18295	0.0032428	79.089	41.475
NLTNPNTVIILIGNKADLEAQR	Unmodified	2406.32	P61106;X6RFL8	RAB14	Ras-related protein Rab-14	0.18365	1.2785e-05	107.02	86.765
QLFHPEQLITGKEDAANNYAR	Deamidation (NQ)	2415.18	P68366-2;P68366;C9JEV8;C9JQ00;C9JJQ8;C9JDL2;C9K0S6;C9J2C0;Q9NY65;A0A7P0T945;Q9NY65-2;A0A7P0TA31;F5H5D3;Q9BQE3;F8VVB9;A0A1W2PQM2;F8VRZ4;F8VS66;F8VX09;P0DPH8;P0DPH7;P0DPH7-2;P68363;P68363-2;Q71U36-2;Q71U36;F8VQQ4;F8VWV9	TUBA4A;TUBA8;TUBA1C;TUBA1B;TUBA1A	Tubulin alpha-4A chain;Tubulin alpha-8 chain;Tubulin alpha-1C chain;Tubulin alpha-1B chain;Tubulin alpha-1A chain	0.18418	0.00060742	89.604	66.268
AYLESEVAISEELVQKYSNSALGHVNCTIKELR	Unmodified	3749.89	Q9NQC3-2;Q9NQC3-5;Q9NQC3;F8W914;Q9NQC3-4;A0A0U1RQR6;H7C106;Q9NQC3-3;Q9NQC3-6	RTN4	Reticulon-4;Reticulon	0.1844	0.00034787	59.573	37.368
FSNISAAKAVADAIR	Unmodified	1532.83	P50991-2;P50991	CCT4	T-complex protein 1 subunit delta	0.18447	0.038154	46.66	6.2868
HHCPSTPIILVGTKLDLR	Unmodified	2056.13	B1AH77;B1AH80;P15153;B1AH78	RAC2	Ras-related C3 botulinum toxin substrate 2	0.1846	0.00059432	92.8	68.747
TTDDLTEAWLQEKLSFFR	Unmodified	2199.08	M0QYG8;M0R1D2;O60234;M0R0C1;M0QX47	GMFG	Glia maturation factor gamma	0.18491	2.3413e-17	147.75	104.97
HLYDPKNHILPPMDHSTISLQMGTNKCASQVGMTAPGTR	Unmodified	4303.08	B4DDF4;B4DUT8;Q99439;Q99439-2;A0A087X1X5	CNN2	Calponin;Calponin-2	0.18538	0.011474	36.709	20.2
EEEIAALVIDNGSGMCKAGFAGDDAPR	Oxidation (M);Acetyl (N-term)	2850.28	P63261;A0A804GS07;I3L4N8;I3L3I0;I3L1U9;I3L3R2;J3KT65;K7EM38;A0A7P0TBL1	ACTG1	Actin, cytoplasmic 2;Actin, cytoplasmic 2, N-terminally processed	0.18562	1.2059e-07	115.01	77.942
ILVGNKNDDPER	Unmodified	1368.7	F5H157;Q15286	RAB35	Ras-related protein Rab-35	0.18572	0.0028856	80.69	39.001
MDHYDSQQTNDYMQPEEDWDRDLLLDPAWEKQQR	Deamidation (NQ);Acetyl (N-term)	4337.85	A0A804HJU8;A0A804HIN7;A0A804HK61;A0A804HII9;P12814-2;P12814-3;A0A804HLF4;A0A7I2V4Y4;A0A804HKE2;P12814-4;A0A804HLD0;A0A804HJQ9;A0A804HIY0;P12814	ACTN1	Alpha-actinin-1	0.18585	3.2354e-27	130.26	114.32
YTCICYEGYR	Unmodified	1383.56	Q14766;Q14766-4;C9JD84;E7EV71;Q14766-3;Q14766-2;Q14766-5	LTBP1	Latent-transforming growth factor beta-binding protein 1	0.1859	1.6511e-08	126.24	106.25
SGPFGQIFRPDNFVFGQSGAGNNWAKGHYTEGAELVDSVLDVVR	Unmodified	4737.3	P68371;P07437;Q5ST81;Q5JP53;Q9BVA1;Q13885	TUBB4B;TUBB;TUBB2B;TUBB2A	Tubulin beta-4B chain;Tubulin beta chain;Tubulin beta-2B chain;Tubulin beta-2A chain	0.18637	6.2708e-19	113.9	92.23
TQQYDDLIDEFMKAITDR	Unmodified	2201.03	A0A1W2PPH1;A0A1W2PQH3;P23368;A0A1W2PQ37;A0A1W2PQF8;A0A1W2PR68;A0A1W2PQT3;A0A1W2PQY8;P23368-2	ME2	NAD-dependent malic enzyme, mitochondrial	0.1864	9.4071e-13	139.49	103.38
DNSQVNAVTVLTLLDKLVNMLDAVQENQHKMEQR	Unmodified	3892.98	O95810	SDPR	Serum deprivation-response protein	0.18658	2.8426e-07	72.11	48.334
YICDMNFYKY	Unmodified	1415.59	G3XAN3	MCMDC2		0.18702	0.018538	75.213	27.344
SAADSISESVPVGPKVR	Unmodified	1697.89	P45974-2;P45974	USP5	Ubiquitin carboxyl-terminal hydrolase 5	0.18705	0.0082039	65.528	42.543
ENGVYLIDVKFNGTHIPGSPFKIR	Deamidation (NQ)	2701.42	P21333-2;P21333;Q60FE5;A0A7P0NMY4	FLNA	Filamin-A	0.18714	0.00047795	69.779	42.371
AWVWNTHADFADECPKPELLAIR	Unmodified	2738.33	C9JXG8;C9JJ34;C9JGV6;F6WQW2;P43487-2;P43487	RANBP1	Ran-specific GTPase-activating protein	0.18738	0.017297	44.788	28.072
AHIKEYFYTSGKCSNPAVVFVTR	Unmodified	2673.34	P13501	CCL5	C-C motif chemokine 5;RANTES(3-68);RANTES(4-68)	0.18748	0.00034231	72.09	49.972
LASTSDIEEKENR	Unmodified	1490.72	H0YHI8;O14974-5;O14974-4;O14974-3;O14974-2;O14974;H0YIS4;A0A3B3ISH4;F8VZN8	PPP1R12A	Protein phosphatase 1 regulatory subunit 12A	0.18762	0.023558	55.899	21.131
VKQKDLGDGVYGFEYYPMVPGTYIVTITWGGQNIGR	Unmodified	4021.01	P21333-2;P21333;Q60FE5;A0A7P0NMY4	FLNA	Filamin-A	0.18765	4.9579e-09	76.979	57.471
DEGGKAFFKGAWSNVLR	Unmodified	1880.95	P12236;P05141	SLC25A6;SLC25A5	ADP/ATP translocase 3;ADP/ATP translocase 3, N-terminally processed;ADP/ATP translocase 2;ADP/ATP translocase 2, N-terminally processed	0.1877	0.030749	45.883	19.335
KNVLGHMQQGGAPSPFDR	Unmodified	1937.95	A0A7I2V3Z0;Q01813-2;Q01813;B1APP6;H0Y757	PFKP	ATP-dependent 6-phosphofructokinase, platelet type	0.18793	0.0006541	93.738	45.026
LCKTVGATALPR	Unmodified	1285.72	P50990-2;P50990;P50990-3;H7C4C8	CCT8	T-complex protein 1 subunit theta	0.18793	0.000849	100.38	66.632
LNAIYQNNLTKSHIEIIR	Unmodified	2139.18	P00390-5;P00390-4;P00390-2;P00390-3;P00390	GSR	Glutathione reductase, mitochondrial	0.18793	0.034826	42.149	29.37
DKVVGKDYLLCDYNR	Unmodified	1856.91	B1AK87;P47756-2;P47756;B1AK88;B1AK85	CAPZB	F-actin-capping protein subunit beta	0.18827	0.00046103	93.348	59.552
TGDGKILYSQCGDVMR	Oxidation (M)	1814.83	P60660-2;F8W1R7;G8JLA2;G3V1V0;P60660;J3KND3;B7Z6Z4	MYL6	Myosin light polypeptide 6	0.18837	0.00048213	102.72	71.646
LSAEAEKVLALPEPSPAAPTLR	Unmodified	2259.25	H0YDN1;Q15149-4;Q15149-7;Q15149-8;Q15149-9;Q15149-5;Q15149-6;Q15149-2;Q15149;Q15149-3	PLEC	Plectin	0.18846	1.3948e-11	122.47	102.38
SGTVDPQELQKALTTMGFR	Unmodified	2078.05	P30626;C9J0K6;P30626-2;P30626-3	SRI	Sorcin	0.18862	0.00055716	91.317	53.66
EALPMDTEVYESPYADPEEIRPKEVYLDR	Unmodified	3453.63	P43405;P43405-2	SYK	Tyrosine-protein kinase SYK	0.18873	0.00062231	63.398	36.307
NFSDNQLQEGKNVIGLQMGTNR	Unmodified	2462.2	P37802;P37802-2;X6RJP6	TAGLN2	Transgelin-2	0.18886	3.8621e-74	185.59	138.79
SELELTLGKLEQVR	Unmodified	1613.9	H0YDN1;Q15149-4;Q15149-7;Q15149-8;Q15149-9;Q15149-5;Q15149-6;Q15149-2;Q15149;Q15149-3	PLEC	Plectin	0.18893	0.0013326	87.831	58.616
KDSSYELQVR	Unmodified	1223.61	Q9HBE5	IL21R	Interleukin-21 receptor	0.18914	0.02153	57.785	0.62093
GMITFESIEKAR	Unmodified	1380.71	Q9HBL7	PLGRKT	Plasminogen receptor (KT)	0.18953	0.00082923	96.229	72.857
KSSVCSSLNSVNSSDSR	Unmodified	1812.83	O43312-4;O43312;O43312-5;H0YB53;E7EWW5;O43312-2;H0YAZ8;E5RJX3	MTSS1	Metastasis suppressor protein 1	0.18969	0.0067846	67.645	35.351
MDALDASKLLDEELYSR	Acetyl (N-term)	2009.96	P41226	UBA7	Ubiquitin-like modifier-activating enzyme 7	0.18971	0.0038601	94.61	69.904
MQEAMTQEVSDVFSDTTTPIKLLAVAATAPPDAPNREEVFDER	Unmodified	4719.27	P18206-2;P18206	VCL	Vinculin	0.1898	1.1976e-13	82.453	63.249
NSQWICSNEECPGECLVTGQSHFKSFDNR	Unmodified	3485.48	P04275	VWF	von Willebrand factor;von Willebrand antigen 2	0.19035	4.1112e-05	74.627	58.966
YTFAPSVSLNKTAR	Unmodified	1553.82	Q9NR12;D6RF83;H7BYK4;D6RH06;Q9NR12-3;Q9NR12-5;Q9NR12-6;Q9NR12-4	PDLIM7	PDZ and LIM domain protein 7	0.19115	0.0026972	80.469	58.556
FLLSESGSGKGAAMVTAVAYR	Unmodified	2114.08	P19367-4;P19367-2;P19367;P19367-3	HK1	Hexokinase-1	0.19127	0.0058908	58.158	16.956
INKELSDLAR	Unmodified	1157.64	D6R9F6;D6R933;D6RGD0;D6R980;D6RIZ3;D6RA11;P61077;P61077-2	UBE2D3	Ubiquitin-conjugating enzyme E2 D3	0.19138	0.0008254	98.754	47.963
IVGLSTALANAR	Deamidation (NQ)	1185.67	Q8N3C0	ASCC3	Activating signal cointegrator 1 complex subunit 3	0.19138	0.0074362	80.737	22.852
SNGLICGGNGVCKCR	Unmodified	1650.74	H7C4K3;A0A7I2V348;A0A7I2V2F9;E7EUI6;C9JPK5;P05556-2;P05556;P05556-5;P05556-4;P05556-3;H7C4N8	ITGB1	Integrin beta;Integrin beta-1	0.19155	0.025723	53.947	11.138
LEFKLQQTSCR	Unmodified	1408.71	Q99969;C9J8S2	RARRES2	Retinoic acid receptor responder protein 2	0.19181	0.03641	49.632	4.554
QESTVSFNPYEPELAPWAADKGPQR	Unmodified	2816.34	P43405;P43405-2	SYK	Tyrosine-protein kinase SYK	0.19226	1.17e-10	117.6	90.681
SILESSPR	Unmodified	887.471	E9PQQ2;E9PJF1;E9PLN0;Q708E1;A0A087WTI6;F8W8G5;P10242-11;P10242-10;P10242-9;P10242-2;P10242;P10242-6;P10242-8;P10242-7;P10242-4	MYB	Transcriptional activator Myb	0.19226	0.012214	75.213	21.056
FISNPNSIILAVTAANTDMATSEALKISR	Unmodified	3047.6	O00429-3;O00429;O00429-6;O00429-5;O00429-2;O00429-8;B4DDQ3;F8VZ52;O00429-4;O00429-9	DNM1L	Dynamin-1-like protein	0.19228	2.185e-34	142.3	109.96
SAEAELQSKR	Unmodified	1117.57	Q15149-4;Q15149-7;Q15149-8;Q15149-9;Q15149-5;Q15149-6;Q15149-2;Q15149;Q15149-3	PLEC	Plectin	0.19236	0.0018571	114.51	51.297
AELTKVEEEIVTLR	Unmodified	1628.9	A0A087WZ51;O43399-2;O43399-4;O43399;O43399-3;O43399-5;O43399-7;A0A087WYR3;O43399-6	TPD52L2	Tumor protein D54	0.19284	0.0031492	78.191	41.344
VVMITGDNKGTAVAICR	Unmodified	1803.93	Q93084-4;Q93084;Q93084-3;Q93084-7;Q93084-1;Q93084-6;Q93084-5	ATP2A3	Sarcoplasmic/endoplasmic reticulum calcium ATPase 3	0.194	0.0076964	66.285	45.478
KVHFDTQEHGPQAITGLEPR	Deamidation (NQ)	2260.12	Q7Z5V6-2;Q7Z5V6	PPP1R32	Protein phosphatase 1 regulatory subunit 32	0.19427	0.03655	58.577	7.0112
LGLEDFESLKVIGR	Unmodified	1574.87	Q15208	STK38	Serine/threonine-protein kinase 38	0.19438	0.0091565	66.538	42.038
EEEFSPLKNAEPADR	Unmodified	1730.81	Q3KQV9-2;Q3KQV9	UAP1L1	UDP-N-acetylhexosamine pyrophosphorylase-like protein 1	0.1944	0.011123	79.201	29.094
AYAPGGPAYQPVVEAFGTDILHKDGIINR	Unmodified	3068.57	Q13057;Q13057-2	COASY	Bifunctional coenzyme A synthase;Phosphopantetheine adenylyltransferase;Dephospho-CoA kinase	0.19475	0.0011349	56.453	33.113
IEDANLIPPVPDDKFQDLVDAVR	Deamidation (NQ)	2579.31	P07996;A8MZG1	THBS1	Thrombospondin-1	0.19549	2.4297e-06	112.44	79.069
DSASFNPELLTHILDGSPEKTR	Unmodified	2426.21	I3L0T4;I3L2U4;K7ELT1;Q15067-2;Q15067	ACOX1	Peroxisomal acyl-coenzyme A oxidase 1	0.19552	5.2259e-06	107.72	76.612
NTPYKTLEPVKPPTVPNDYMTSPAR	Unmodified	2815.42	B6VEX4;A0A0A0MRT6;Q8IZP0-10;Q8IZP0-8;Q8IZP0-7;Q8IZP0-2;Q8IZP0-4;Q8IZP0-3;Q8IZP0-5;Q8IZP0-6;Q8IZP0-9;Q8IZP0;Q8IZP0-11;Q8IZP0-12	ABI1	Abl interactor 1	0.19618	0.00016294	73.461	54.429
GHNQYAYDGKDYIALNEDLR	Unmodified	2354.09	Q5SS57;A0A140T951;A0A140T9D4;A0A140TA21	HLA-B		0.19633	0.00038132	87.088	45.796
EIQVQHPAAKSMIEISR	Unmodified	1936.02	B4DUR8;P49368;Q5SZX9;E9PRC8;Q5SZX6	CCT3	T-complex protein 1 subunit gamma	0.1964	0.038731	40.515	10.407
KDLYANTVLSGGTTMYPGIADR	Oxidation (M)	2358.15	A0A2R8Y793;P60709;E7EVS6;P63261;A0A804GS07;I3L4N8;A0A6Q8PFE4	ACTB;ACTG1	Actin, cytoplasmic 1;Actin, cytoplasmic 1, N-terminally processed;Actin, cytoplasmic 2;Actin, cytoplasmic 2, N-terminally processed	0.19641	1.904e-126	208.69	168.51
ADLDQPKFFTFDSPAELPSR	Unmodified	2280.11	Q9NXH8	TOR4A	Torsin-4A	0.19642	1.7528e-09	120.71	91.897
QDHQEGPSPECLGGEEDELPGLGGAPLQGLTLPNKATLGHFYER	2 Deamidation (NQ)	4715.21	Q8IWB1	ITPRIP	Inositol 1,4,5-trisphosphate receptor-interacting protein	0.19645	0.032836	26.319	14.511
ITFTGEADQAPGVEPGDIVLLLQEKEHEVFQR	Unmodified	3564.81	O60884	DNAJA2	DnaJ homolog subfamily A member 2	0.19672	0.0079984	42.347	16.848
NPELQNLLLDDFFKSAVENCQDSWR	Unmodified	3037.42	P52209-2;P52209	PGD	6-phosphogluconate dehydrogenase, decarboxylating	0.19703	4.606e-38	157.01	133.1
EDVPTFGPPLPSPPVFQKGPEFR	Unmodified	2537.3	A0A1B0GV05;Q684P5-3;Q684P5-2;Q684P5	RAP1GAP2	Rap1 GTPase-activating protein 2	0.19787	0.00082311	65.149	33.068
KKEPELFQTVAEGLR	Unmodified	1743.95	C9JC03;A0A024R571;Q9H4M9;C9JIJ3;C9IZH1	EHD1	EH domain-containing protein 1	0.19805	0.001382	87.138	49.89
FLSNGHVTIPGQQDKDMFQETMEAMR	Oxidation (M);Deamidation (NQ)	3026.36	P35579;P35579-2	MYH9	Myosin-9	0.19818	0.00028508	75.945	55.179
EGESHAENETKSEDLPSSEQMPNDQEEESFAEGHSEASLASALVEGEIAEEAAEKATSR	Unmodified	6302.76	O95810	SDPR	Serum deprivation-response protein	0.19861	0.0001978	35.796	27.589
RPLEQQQPHHIPTSAPVYQQPQQQPVAQSYGGYKEPAAPVSIQR	Unmodified	4933.5	Q14847;C9J9W2;Q14847-3;Q14847-2;J3KSN1	LASP1	LIM and SH3 domain protein 1	0.19871	0.00072042	44.365	32.64
FKIGDQEFDHLPALLEFYKIHYLDTTTLIEPAPR	Unmodified	4030.09	P46109	CRKL	Crk-like protein	0.19886	0.012114	38.829	20.331
NCLVNDQGVVKVSDFGLSR	Unmodified	2106.05	Q5JY90;U3NG26;Q06187;Q06187-2	BTK	Non-specific protein-tyrosine kinase;Tyrosine-protein kinase BTK	0.19923	0.0027003	71.601	40.627
KCEPIVMTVPR	Unmodified	1328.69	Q9BR76	CORO1B	Coronin-1B	0.20041	0.0023612	83.137	63.46
ISIEMNGTLEDQLSHLKQYER	Unmodified	2503.24	F5GXS2;O43707;H7C144;O43707-2;O43707-3	ACTN4	Alpha-actinin-4	0.20043	0.010084	52.644	19.513
EGAAHAFAQYNMDQFTPVKIEGYEDQVLITEHGDLGNSR	Unmodified	4350.03	P52907	CAPZA1	F-actin-capping protein subunit alpha-1	0.20065	8.5906e-10	80.139	64.781
KGVEGLIDIENPNR	Unmodified	1552.82	Q13442	PDAP1	28 kDa heat- and acid-stable phosphoprotein	0.20081	0.023158	55.755	12.725
LPLAVVGSNTIIEVNGKR	Deamidation (NQ)	1880.07	E7ES33;G3V1Q4;E7EPK1;Q16181-2;Q16181	2022-09-07	Septin-7	0.20106	0.00039	101.9	83.222
RLGKYEHSISVRPQQLSGR	2 Deamidation (NQ)	2212.17	G5E9D8;C9J2H1;Q86UX2-2;Q86UX2	ITIH5	Inter-alpha-trypsin inhibitor heavy chain H5	0.20111	0.025684	48.677	12.55
YQDQAVLFIPAMKR	Unmodified	1678.89	Q9HCN6-2;Q9HCN6;Q9HCN6-3	GP6	Platelet glycoprotein VI	0.20131	0.0053165	70.54	50.017
ESQQLMDSHPEQKEDIGQR	Unmodified	2254.03	P11277-3;P11277;P11277-2	SPTB	Spectrin beta chain, erythrocytic	0.20135	0.0044524	82.259	50.251
QDNIISVFYTIVTPALNPLIYSLRNKEVMR	Oxidation (M);3 Deamidation (NQ)	3525.84	Q9H205	OR2AG1	Olfactory receptor 2AG1	0.20181	0.031005	33.265	10.858
NNLELSTPLKIETISHEDLQR	Unmodified	2449.28	G5E9F8;A0A3B3ISJ1;A0A0S2Z4L3;P07225	PROS1	Vitamin K-dependent protein S	0.20197	1.4868e-05	105.89	72.05
EEYQPATPGLGMFVEVKDPEDKVILAR	Unmodified	3030.54	Q9BVK6	TMED9	Transmembrane emp24 domain-containing protein 9	0.20266	0.00095602	58.345	22.669
FGGGNPELLTQMVSKGFLGR	Unmodified	2107.09	H0YFD6;P40939;A0A2R8Y4F5	HADHA	Trifunctional enzyme subunit alpha, mitochondrial;Long-chain enoyl-CoA hydratase;Long chain 3-hydroxyacyl-CoA dehydrogenase	0.2027	0.0076254	58.712	35.383
SPKPAAPAAPPFSSSSGVLGTGLCELDR	Unmodified	2768.38	O43294;O43294-2;H3BQC4;H3BSN4;H3BS04;H3BN49	TGFB1I1	Transforming growth factor beta-1-induced transcript 1 protein	0.20296	2.3257e-07	109.74	77.706
DAVLLVFANKQDLPNAMNAAEITDKLGLHSLR	Deamidation (NQ)	3477.83	P84077;P61204;P61204-2	ARF1;ARF3	ADP-ribosylation factor 1;ADP-ribosylation factor 3	0.2031	0.030876	36.231	13.008
TLFGLHLSQKR	Unmodified	1298.75	P31939-2;P31939;H7C1S2	ATIC	Bifunctional purine biosynthesis protein PURH;Phosphoribosylaminoimidazolecarboxamide formyltransferase;IMP cyclohydrolase	0.20321	0.010006	67.334	32.561
VTHEGSTVEKTVAPAECS	Unmodified	1900.88	A0A5H1ZRQ7;A0M8Q6	IGLC7	Ig lambda-7 chain C region	0.20373	2.0682e-12	141.65	118.13
PTLEKER	Unmodified	871.476	H0YLL1;Q14005-2;Q14005	IL16	Pro-interleukin-16;Interleukin-16	0.20406	0.00013354	146.21	44.522
NHMHEMSQK	Unmodified	1140.48	Q93084-4	ATP2A3	Sarcoplasmic/endoplasmic reticulum calcium ATPase 3	0.2044	0.039186	48.091	17.017
HNSASVENVSLRKSSEGGVGVGPGGGDEPPTSPRQLQPAPPLAPQGR	4 Deamidation (NQ)	4674.29	Q9Y4H2	IRS2	Insulin receptor substrate 2	0.20441	0.036876	26.05	13.195
KDGLVSLLTTSEGADEPQR	Unmodified	2015.02	P51570;K7ERJ9;K7ERN9;K7EII7	GALK1	Galactokinase	0.20444	0.001227	78.917	25.617
HFSVTAEGGLSPAQVTGAR	Unmodified	1883.95	Q93084-4;Q93084;Q93084-3;Q93084-7;Q93084-1;Q93084-6;Q93084-5	ATP2A3	Sarcoplasmic/endoplasmic reticulum calcium ATPase 3	0.20463	1.0235e-168	218.21	148.93
VLVGGTKTGVVR	Unmodified	1184.72	Q9UDT6-2;Q9UDT6	CLIP2	CAP-Gly domain-containing linker protein 2	0.20475	0.010256	66.262	40.324
KQEELQQLEQQR	Unmodified	1555.8	H0YDN1;Q15149-4;Q15149-7;Q15149-8;Q15149-9;Q15149-5;Q15149-6;Q15149-2;Q15149;Q15149-3	PLEC	Plectin	0.20486	0.00084497	99.531	53.615
NIDQTMLSILLFFHSASGASVVAIDNKIEQAMDLVKNHLMYAVR	3 Deamidation (NQ)	4905.48	E7EWD5;Q99576-3	TSC22D3		0.20492	0.028434	26.19	9.0706
AAAKCLDAVVSTR	Unmodified	1360.71	A0A0C4DGH5;Q86VP6-2;Q86VP6;H0YH27;Q86VP6-3	CAND1	Cullin-associated NEDD8-dissociated protein 1	0.20547	0.030122	52.265	14.179
NQETYETLKHEKPPQ	Unmodified	1840.9	P30273	FCER1G	High affinity immunoglobulin epsilon receptor subunit gamma	0.20598	0.02071	57.034	37.319
TYDETYQR	Unmodified	1074.46	H0YHI8;O14974-5;O14974-4;O14974-3;O14974-2;O14974;H0YIL7;H0YIS3	PPP1R12A	Protein phosphatase 1 regulatory subunit 12A	0.20599	0.033457	85.064	85.064
KFFLSHPAYR	Unmodified	1264.67	P50570-3;P50570-2;P50570-5;P50570-4;P50570;E5RIK2;E5RHK8;Q9UQ16-5;Q9UQ16-2;Q9UQ16-3;Q9UQ16;Q9UQ16-4;K7EMQ3	DNM2;DNM3	Dynamin-2;Dynamin-3	0.20617	0.0019068	87.789	44.154
PAILTYHDVGLNYKSCFQPLFQFEDMQEIIQNFVR	Oxidation (M);3 Deamidation (NQ);Acetyl (N-term)	4321.04	G3V239;G3V5P9;G3V5D7;G3V2S0;G3V3C3;G3V2Y3;G3V5G7;G3V552;G3V3X3;G3V3P6;H0YJ56;G3V4T9;G3V2T2;G3V5A6;G3V280;G3V3P1;G3V5V9;G3V3D5;G3V3X2;G3V285;G3V3L1;G3V4S2;G3V271;G3V358;G3V5B7;H7C0X0;G3V383;G3V5S0;G3V392;G3V5G0;G3V2I9;G3V5H8;G3V4S9;A0A0A0MS87;Q9UN36-4;Q9UN36-5;Q9UN36-2;Q9UN36-3;Q9UN36-6;Q9UN36	NDRG2	Protein NDRG2	0.20623	0.02732	32.366	13.868
IHEGCEEPATHNALAKIYIDSNNNPER	Unmodified	3091.44	A0A087WVQ6;Q00610;Q00610-2	CLTC	Clathrin heavy chain;Clathrin heavy chain 1	0.20647	8.2995e-05	69.07	50.026
DKENALMPNWLHLPVGYHGR	Unmodified	2346.17	P16930-2;P16930	FAH	Fumarylacetoacetase	0.20658	0.0057162	60.062	25.889
CPEALFQPSFLGMESCGIHETTFNSIMKCDVDIR	Unmodified	3988.79	A0A2R8Y793;P60709;E7EVS6;P63261;A0A804GS07;I3L4N8;A0A6Q8PFE4	ACTB;ACTG1	Actin, cytoplasmic 1;Actin, cytoplasmic 1, N-terminally processed;Actin, cytoplasmic 2;Actin, cytoplasmic 2, N-terminally processed	0.20672	6.8525e-59	153.76	84.923
AANILVGENLVCKVADFGLAR	Unmodified	2229.19	P12931;P12931-2	SRC	Proto-oncogene tyrosine-protein kinase Src	0.2068	0.00043634	85.636	59.72
QYMEGFNDELEAFKER	Unmodified	2004.89	K7EQA9;K7EKQ2;Q16543;K7EL68	CDC37	Hsp90 co-chaperone Cdc37;Hsp90 co-chaperone Cdc37, N-terminally processed	0.20685	0.0017822	84.508	54.875
IEGSNKVPVDPATYGQFYGGDSYIILYNYR	Unmodified	3398.65	A0A0A0MS51;A0A0A0MT01;P06396-2;P06396-4;P06396-3;P06396	GSN	Gelsolin	0.20759	8.7972e-24	114.8	95.012
LTEMETLQSQLMAEKLQLQEQLQAETELCAEAEELR	Unmodified	4233.05	P35579;P35579-2	MYH9	Myosin-9	0.20813	1.0123e-175	207.11	176.14
FLSNGHVTIPGQQDKDMFQETMEAMR	2 Deamidation (NQ)	3011.35	P35579;P35579-2	MYH9	Myosin-9	0.20815	0.00036195	67.88	51.63
GLFDEYGSKKSDYIKLYVR	Unmodified	2280.18	A0A7P0TAE1;H0YIV0;A0A7P0T823;A0A7P0TAT8;P14625;A0A7P0T917;A0A087WT78;A0A7P0TAY2;A0A7P0TBC2;Q58FF3	HSP90B1;HSP90B2P	Endoplasmin;Putative endoplasmin-like protein	0.20864	0.028826	44.005	16.328
PQLPFLNEHAYTTQIDYNPKER	4 Deamidation (NQ);Acetyl (N-term)	2719.27	Q68BL7-3;Q68BL7-2;Q68BL7	OLFML2A	Olfactomedin-like protein 2A	0.20882	0.036649	31.358	10.258
LATLNEKLTALER	Unmodified	1470.84	Q8WUW1;Q8WUW1-2	BRK1	Protein BRICK1	0.20888	0.010683	65.295	32.865
VQEGYTCDCFDGYHLDTAKMTCVDVNECDELNNR	Unmodified	4127.67	Q14766;Q14766-4;C9JD84;E7EV71;Q14766-3;Q14766-2;Q14766-5	LTBP1	Latent-transforming growth factor beta-binding protein 1	0.20898	1.4098e-05	67.675	63.4
AVIMGAPGSGKGTVSSR	Unmodified	1573.82	Q9UIJ7;Q9UIJ7-3	AK3	GTP:AMP phosphotransferase AK3, mitochondrial	0.2094	0.0065171	68.044	46.132
FQDVGPQAPVGSVYQKTNAVSEIKR	Unmodified	2717.41	Q9UJU6;H0Y5J4;Q9UJU6-5;Q9UJU6-2;Q9UJU6-3;B4DDD6;Q9UJU6-4	DBNL	Drebrin-like protein	0.21044	0.00034494	65.438	43.771
MAPYQGPDAVPGALDYKSFSTALYGESDL	Unmodified	3062.42	F5GXS2;O43707;H7C144;O43707-2;O43707-3	ACTN4	Alpha-actinin-4	0.21075	5.5682e-05	69.435	31.752
GDVIYILSKEYNR	Unmodified	1568.82	O75563	SKAP2	Src kinase-associated phosphoprotein 2	0.2109	0.01317	78.964	41.351
TAFTDLPEQVPESISNQKR	Unmodified	2159.09	A0A3B3ITC2;Q13884-2;Q13884	SNTB1	Beta-1-syntrophin	0.2109	0.015845	54.073	25.134
QSVEADINGLRKVLDDLTMTR	Oxidation (M);Deamidation (NQ)	2390.21	CON__Q2M2I5;Q2M2I5	KRT24	Keratin, type I cytoskeletal 24	0.21117	0.033213	45.469	11.048
LDYITAEIKR	Unmodified	1220.68	O15212	PFDN6	Prefoldin subunit 6	0.21147	0.0022101	85.807	52.768
ANQAIQMACQSLGEPGCTQAQVLSAATIVAKHTSALCNSCR	Unmodified	4402.07	Q9Y490	TLN1	Talin-1	0.21198	1.8707e-18	110.61	82.502
AADTNEVVKLIFR	Unmodified	1474.81	Q5T1B5;Q14642	INPP5A	Type I inositol 1,4,5-trisphosphate 5-phosphatase	0.21292	0.037483	48.188	27.331
INALTAASEAACLIVSVDETIKNPR	Unmodified	2655.39	Q99832-2;Q99832-4;Q99832-3;Q99832	CCT7	T-complex protein 1 subunit eta	0.21307	0.00018878	88.765	64.538
TMSSRDLLNALKSVINDPVYKENVMKLSR	2 Deamidation (NQ)	3322.73	A0A0G2JMZ5;P54855	UGT2B15	UDP-glucuronosyltransferase 2B15	0.21315	0.033761	34.457	13.432
KMDDKDAAAICQPSAGVHIVMPGYYSPESMGLLDPATSDGR	Unmodified	4350.01	P43304;P43304-2;F5GYK7	GPD2	Glycerol-3-phosphate dehydrogenase, mitochondrial;Glycerol-3-phosphate dehydrogenase	0.2134	3.8575e-07	61.144	43.537
EKYEKQDKSTNDADVPQGVIR	Unmodified	2419.2	Q8N392-2;Q8N392	ARHGAP18	Rho GTPase-activating protein 18	0.2135	0.020241	45.696	22.094
CVLKIGEHTPSALAIMENANVLAR	Deamidation (NQ)	2607.35	P04075;P04075-2;H3BPS8;H3BQN4;J3KPS3;H3BR04;H3BU78	ALDOA	Fructose-bisphosphate aldolase A;Fructose-bisphosphate aldolase	0.21363	0.036365	42.639	22.946
IQEKVDSIDDR	Unmodified	1316.66	Q01082;A0A087WUZ3;Q01082-2;Q01082-3	SPTBN1	Spectrin beta chain, non-erythrocytic 1	0.21368	0.0011373	91.313	33.528
KSNIHCNTIAPNAGSR	Unmodified	1738.85	A0A804HKU2;A0A2R8YD50;A0A804HK65;E7EPL9;P51659;P51659-3;P51659-2;E7ER27;A0A2R8Y7L2;E7ET17;A0A2R8Y7W2;A0A804HIG8	HSD17B4	Peroxisomal multifunctional enzyme type 2;(3R)-hydroxyacyl-CoA dehydrogenase;Enoyl-CoA hydratase 2	0.2137	2.6968e-05	126.48	68.312
DLKLDNVLLDR	Unmodified	1312.74	Q05655;Q05655-2	PRKCD	Protein kinase C delta type;Protein kinase C delta type regulatory subunit;Protein kinase C delta type catalytic subunit	0.21398	0.00087496	98.182	60.243
VLQLTSWDEDAWASKDTEAMKR	Oxidation (M)	2595.23	P18206-2;P18206	VCL	Vinculin	0.21481	0.021603	45.916	16.858
DLQVKPGESLEVIQTTDDTKVLCR	Unmodified	2743.41	O15117;O15117-2;O15117-3	FYB	FYN-binding protein	0.21504	6.3673e-31	149.32	111.42
ILSSKMGMEAVMALLEATPDTPACVVTLSGNQSVR	Deamidation (NQ)	3676.82	P17858;P17858-2	PFKL	ATP-dependent 6-phosphofructokinase, liver type	0.21509	0.00052164	57.02	36.261
AFGSGYR	Unmodified	756.355	E7EX17;P23588;P23588-2;F8VP89;F8VX11	EIF4B	Eukaryotic translation initiation factor 4B	0.21514	0.03572	55.504	37.617
VSEHFSAMFKR	Unmodified	1337.65	Q9H4B7	TUBB1	Tubulin beta-1 chain	0.21537	0.012518	64.103	38.121
VQESADELQKMLQEDELR	Unmodified	2160.04	P84085	ARF5	ADP-ribosylation factor 5	0.21576	0.015022	57.148	27.807
FLLPSQSSKPVR	Unmodified	1357.77	Q9H8W4	PLEKHF2	Pleckstrin homology domain-containing family F member 2	0.2159	0.0020829	84.289	50.203
ADIDNKEQSELDQDLDDVEEVEEEETGEETKLKAR	Acetyl (N-term)	4089.85	F8W020;F8VY35;F8W0J6;F5H4R6;P55209-2;P55209;F8VVB5;F8VXI6;F8VUX1	NAP1L1	Nucleosome assembly protein 1-like 1	0.21593	3.691e-13	114.73	100.25
EKEPSYPMPVQETQAPESPGENSEQALQTLSPR	Unmodified	3653.72	Q7Z434	MAVS	Mitochondrial antiviral-signaling protein	0.2165	4.5725e-20	124.02	95.799
DLKPSNLAVNEDCELKILDFGLAR	Unmodified	2729.41	B4E0K5;Q16539-3;Q16539;E7EX54;Q16539-5;Q16539-4;Q16539-2	MAPK14	Mitogen-activated protein kinase 14	0.21672	0.0039997	54.047	28.377
VKDTDDVPMILVGNKCDLEDER	Deamidation (NQ)	2561.2	F5GZG1;F5H823;B7ZB78;P61224-4;P61224-3;A6NIZ1;P61224;F5GX62;E7ESV4;F5H7Y6;F5H004	RAP1B	Ras-related protein Rap-1b;Ras-related protein Rap-1b-like protein	0.21682	0.0026551	64.377	33.311
VIPSFMCQAGDFTNHNGTGGKSIYGSR	Deamidation (NQ)	2901.32	R4GN99;H0Y548;P30405-2;P30405	PPIF	Peptidyl-prolyl cis-trans isomerase;Peptidyl-prolyl cis-trans isomerase F, mitochondrial	0.21695	0.024366	43.035	27.972
PATQQAQKQSASTLQGEPR	Unmodified	2025.02	Q13976-2;B1ALS0;A0A2R8Y507;A0A2R8YE50;A0A2R8YH74	PRKG1	cGMP-dependent protein kinase 1	0.21699	3.0696e-05	106.35	71.4
HSAVQTKEQYELVHR	Unmodified	1823.93	Q05209;Q05209-2;Q05209-3	PTPN12	Tyrosine-protein phosphatase non-receptor type 12	0.21713	0.015496	52.008	23.899
QIYDPKYCPQGTVADGAPSGTGDCPDPGEVPEYPPYYQEEAGY	Unmodified	4737.01	B4DDF4;B4DUT8;Q99439;Q99439-2	CNN2	Calponin;Calponin-2	0.21722	5.1562e-07	57.826	50.567
YQLEIKIPETYPFNPPKVR	Unmodified	2331.26	P61086-3;P61086	UBE2K	Ubiquitin-conjugating enzyme E2 K	0.21722	0.0059963	62.658	43.722
IAAKFIIHAPPGEFNEVFNDVR	Unmodified	2483.3	C9JUG7;F8W9N7;P47755-2;P47755;A0A0D9SET8	CAPZA2	F-actin-capping protein subunit alpha-2	0.21732	0.00083596	69.361	39.885
GLFDEEMNEILTDPSDDTKGFFDPNTEENLTYLQLMER	Unmodified	4466.01	H0YDN1;Q15149-4;Q15149-7;Q15149-8;Q15149-9;Q15149-5;Q15149-6;Q15149-2;Q15149;Q15149-3	PLEC	Plectin	0.21737	0.024985	32.035	9.4563
TFLRPSPEDEAIYGPNTKMVR	Unmodified	2420.22	A0A3B3IRI3;A0A3B3ITE1;A0A1B0GTW1;A0A2R8YDH4;Q9UDY2-3;Q9UDY2;Q9UDY2-7;A0A3B3ISZ5;Q9UDY2-6;A0A3B3IRV6;A0A3B3ISF1;A0A3B3IU51;Q9UDY2-5;Q9UDY2-4;Q9UDY2-2;A0A3B3IT83;A0A3B3IS03	TJP2	Tight junction protein ZO-2	0.21742	0.0014178	77.037	48.288
DGIEPGHIPGTVNIPFTDFLSQEGLEKSPEEIR	Deamidation (NQ)	3621.78	P25325;P25325-2	MPST	3-mercaptopyruvate sulfurtransferase	0.21777	0.011167	41.209	14.362
SHENKSVAQQASLTEQR	Unmodified	1911.94	P52306-4;P52306;P52306-5;P52306-6;P52306-2;P52306-3	RAP1GDS1	Rap1 GTPase-GDP dissociation stimulator 1	0.21787	0.00026536	100.07	57.689
NKCVPYWPEVGMQR	Unmodified	1762.83	P29350;P29350-3;P29350-4;P29350-2	PTPN6	Tyrosine-protein phosphatase non-receptor type 6	0.21812	0.032713	50.155	29.372
IMDQTLKALMAAEDKYSQKEDR	Unmodified	2583.27	F5H7S3;H7BYY1;B7Z596;P09493-4;P09493-3;P09493-10;H0YL42;P09493-8	TPM1	Tropomyosin alpha-1 chain	0.21875	0.02232	43.328	23.031
ALANSLACQGKYTPSGQAGAAASESLFVSNHAY	Unmodified	3340.58	P04075;P04075-2;J3KPS3;H3BR68	ALDOA	Fructose-bisphosphate aldolase A;Fructose-bisphosphate aldolase	0.21933	2.2746e-20	127.76	110.68
TESTPITAVKQPEKVAATR	Unmodified	2026.11	Q9Y678	COPG1	Coatomer subunit gamma-1	0.21936	0.034613	40.52	22.048
VFIPHGLIMDR	Unmodified	1296.7	P00492	HPRT1	Hypoxanthine-guanine phosphoribosyltransferase	0.22013	0.020809	51.727	29.253
APPTLLSTSSGGKSTITR	Unmodified	1772.96	A0A087WVP4;A0A087X1R1;P53814-5;P53814;P53814-6;P53814-2	SMTN	Smoothelin	0.2204	0.014559	57.595	30.884
QATKDAGTIAGLNVLR	Unmodified	1626.91	P11142;P11142-2;E9PN89;E9PQQ4;E9PQK7;E9PLF4;E9PI65;E9PK54	HSPA8	Heat shock cognate 71 kDa protein	0.22135	1.2007e-05	123.63	71.126
FKLWYTLDR	Unmodified	1240.66	P00387-2;P00387;P00387-3	CYB5R3	NADH-cytochrome b5 reductase 3;NADH-cytochrome b5 reductase 3 membrane-bound form;NADH-cytochrome b5 reductase 3 soluble form	0.2214	0.021613	57.55	23.017
FVVYSYKYVHDDGR	Unmodified	1746.84	M0QYG8;M0R1D2;O60234;M0R0C1;M0QYJ8	GMFG	Glia maturation factor gamma	0.22184	0.011079	64.534	33.645
GTFPLDEDVSYKVPSSFLIPR	Unmodified	2366.22	Q9NQ75;Q9NQ75-2;B4DII4	CASS4	Cas scaffolding protein family member 4	0.22221	0.0020953	65.924	38.993
DAKGISQEQMQEFR	Unmodified	1665.78	F5GXS2;O43707;H7C144;O43707-2;O43707-3	ACTN4	Alpha-actinin-4	0.22229	9.3177e-34	172.43	137.91
TDSREDEISPPPPNPVVKGR	Unmodified	2189.11	P10644;P10644-2;K7EPB2;K7EMU2;K7EMZ6;K7EIE5;K7EID3;K7EJ40;K7EK41	PRKAR1A	cAMP-dependent protein kinase type I-alpha regulatory subunit;cAMP-dependent protein kinase type I-alpha regulatory subunit, N-terminally processed	0.22257	0.034478	52.866	5.9764
VEWKFDQGDTTR	Unmodified	1480.69	Q9Y624;Q9Y624-2	F11R	Junctional adhesion molecule A	0.22284	0.0089438	67.952	31.667
MEDLDQSPLVSSSDSPPRPQPAFKYQFVR	Acetyl (N-term)	3362.62	Q9NQC3-2;Q9NQC3-5;Q9NQC3;Q9NQC3-4	RTN4	Reticulon-4	0.22296	0.00042846	70.593	53.795
LQFERWNVVLDKPGKVTITGTSQNWTPDLTNLMTR	3 Deamidation (NQ)	4061.06	P47874	OMP	Olfactory marker protein	0.22322	0.0229	33.234	10.462
SSFYVNGLTLGGQKCSVIR	2 Deamidation (NQ)	2087.04	P07737;K7EJ44;I3L3D5	PFN1	Profilin-1	0.22324	0.0065034	79.393	41.705
FQSSAVMALQEACEAYLVGLFEDTNLCAIHAKR	Unmodified	3741.8	P68431	HIST1H3A	Histone H3.1	0.22332	1.2815e-05	69.439	42.308
GQGSSPVAMQKAQQVSQGLDVLTAKVENAAR	Deamidation (NQ)	3168.62	P18206-2;P18206	VCL	Vinculin	0.22346	0.0010661	58.349	32.344
DNETLAELKIDNQR	Unmodified	1657.83	H0YKU1;H0YNJ8;Q9NYL9	TMOD3	Tropomodulin-3	0.22407	2.4573e-05	137.62	58.933
PAGDGTFQKWAAVVVPSGEEQR	Unmodified	2328.15	P04439-2;Q5SRN5;P04439;Q5SRN7;A0A1W2PS24;A0A0G2JIF2;Q5SUL5;A0A0G2JI36;A0A1W2PQD0;A0A1W2PSE7;A0A0G2JL56;A0A140T9X6;A0A140T9W7;A0A140T9W3;A0A140T9D9;A0A140T9C2;A0A140T939;A0A140T9V0;A0A140T8X0;D0EV57;A0A0G2JPA3;A0A140T9B7;A0A0G2JH66;Q31611;A0A0G2JNX1;Q8MH48;Q5RJ85;A0A0G2JPQ3;P17693-6;P17693-2;P17693-5;P17693;A0A1W2PR11;Q5QT33;A0A140T962;A0A140T9J9;A0A140T9B3;P13747;P01893	HLA-A;HLA-F;HLA-G2.2;HLA-G;HLA-C;HLA-E;HLA-H	HLA class I histocompatibility antigen, A-3 alpha chain;HLA class I histocompatibility antigen, alpha chain G;HLA class I histocompatibility antigen, alpha chain E;Putative HLA class I histocompatibility antigen, alpha chain H	0.2242	0.00055489	85.937	0
SEGEFKQTSSFLV	Unmodified	1457.7	Q9Y624;A0A087WY82;Q9Y624-2	F11R	Junctional adhesion molecule A	0.22431	0.0015966	119.53	83.62
TQLVLYENALKLEDGDIEEAPGAGGR	Unmodified	2757.38	Q9Y613	FHOD1	FH1/FH2 domain-containing protein 1	0.22433	0.00011288	72.755	49.622
EAEGQLQKLQEALR	Unmodified	1611.86	H0YDN1;Q15149-4;Q15149-7;Q15149-8;Q15149-9;Q15149-5;Q15149-6;Q15149-2;Q15149;Q15149-3	PLEC	Plectin	0.22437	0.020664	57.425	17.478
LPKVIGNQSLVNELAFTAR	Unmodified	2069.16	Q13011	ECH1	Delta(3,5)-Delta(2,4)-dienoyl-CoA isomerase, mitochondrial	0.22445	0.0014648	77.554	63.571
TISAGKVNLGAFR	Unmodified	1332.75	E5RHF2;E5RHH5;Q92905	COPS5	COP9 signalosome complex subunit 5	0.22486	0.0087898	67.385	24.583
SKYTTPSGEVR	Unmodified	1223.61	E9PLK3;P55786;A0A7I2V389;A0A7I2V3W8;P55786-2;A0A7I2V604;E9PPZ2;A6NEC2;E9PP11	NPEPPS;NPEPPSL1	Puromycin-sensitive aminopeptidase;Puromycin-sensitive aminopeptidase-like protein	0.22498	0.0013925	89.356	35.788
VKKLHPQQVLNR	Unmodified	1458.88	P0C7P3-2;P0C7P3	SLFN14	Schlafen family member 14	0.22502	0.0047325	73.499	52.249
VLIGEGVLTKLCR	Unmodified	1456.84	Q9H8W4	PLEKHF2	Pleckstrin homology domain-containing family F member 2	0.22524	0.0054382	71.085	26.007
KTVCDWETGHEPFNDPALR	Unmodified	2271.04	Q7L576;A0A0G2JR96;A0A0G2JQT1;A0A0G2JQH3;A0A087WVZ5	CYFIP1	Cytoplasmic FMR1-interacting protein 1	0.22537	0.028016	44.468	24.677
AVLTCSEQDGSPPSEYTWFKDGIVMPTNPKSTR	Unmodified	3697.74	Q9Y624;A0A087WY82;Q9Y624-2	F11R	Junctional adhesion molecule A	0.22539	0.00046296	57.951	57.951
TYDATTHFETTCDDIKNIYKR	Unmodified	2591.2	P50395-2;P50395	GDI2	Rab GDP dissociation inhibitor beta	0.22539	0.035822	37.009	14.891
LPACVVDCGTGYTKLGYAGNTEPQFIIPSCIAIKESAKVGDQAQR	Deamidation (NQ)	4883.39	P61158	ACTR3	Actin-related protein 3	0.22589	0.023558	29.796	9.78
DGIEPGHIPGTVNIPFTDFLSQEGLEKSPEEIR	Unmodified	3620.8	P25325;P25325-2	MPST	3-mercaptopyruvate sulfurtransferase	0.22592	2.0129e-06	76.106	38.299
AYPHVFTKGIPNVLR	Unmodified	1710.96	O14949	UQCRQ	Cytochrome b-c1 complex subunit 8	0.22611	0.018787	56.286	34.985
EIKSQQSEVTR	Deamidation (NQ)	1304.66	Q5T123;Q9H299	SH3BGRL3	SH3 domain-binding glutamic acid-rich-like protein 3	0.22616	0.015078	78.692	37.965
ASRENYLEATVWIHGDNEENKEIILQGLKHLNR	3 Deamidation (NQ)	3891.94	F2Z2C0;G3V1J5;Q9Y2L1-2;Q9Y2L1	DIS3	Exosome complex exonuclease RRP44	0.22773	0.03818	27.949	7.4975
DPQFQKLQQWYR	Unmodified	1635.82	A0A2U3TZU2;P06744;P06744-2;A0A0J9YYI8;K7EIL4;A0A0J9YXH9;K7ERK8;A0A2R8YF08;K7ELR7;K7EP41;A0A0J9YXM3;K7ENA0;K7EPY4;K7ERC6;A0A0J9YXP8;A0A0J9YX90;A0A0J9YYH3;A0A2R8Y6C7	GPI	Glucose-6-phosphate isomerase	0.22819	0.00046152	113.67	89.737
MASGLEFKSVADSVLFLR	Unmodified	1969.03	Q53F23;A0A0C4DH47;P24557-2;P24557;P24557-3;A0A0A0MSK3;P24557-4;C9JS68	TBXAS1	Thromboxane-A synthase	0.22838	0.00012491	103.01	63.256
GHYTIGKEIID	Unmodified	1244.64	F8VWV9	TUBA1B		0.22873	0.035332	50.194	13.051
NWSYLGVPIVPQSQQGKPLR	Unmodified	2266.22	O00186	STXBP3	Syntaxin-binding protein 3	0.22876	0.025525	46.159	14.697
SYGIPFIETSAKTR	Unmodified	1568.82	P01116-2;P01116	KRAS	GTPase KRas;GTPase KRas, N-terminally processed	0.22991	0.016496	60.401	31.098
KEEELQAALAR	Unmodified	1256.67	Q7Z406-5;Q7Z406-4;Q7Z406;Q7Z406-6;Q7Z406-2;A0A0C4DFM8	MYH14	Myosin-14	0.22994	0.00041648	111.52	53.353
SVKEAEDNIR	Unmodified	1159.58	O60925	PFDN1	Prefoldin subunit 1	0.23015	0.016744	61.213	29.455
KDLYANTVLSGGSTMYPGIADR	Deamidation (NQ)	2329.13	Q562R1	ACTBL2	Beta-actin-like protein 2	0.23048	0.01791	54.834	19.906
YQGVNLYVKNLDDGIDDER	Unmodified	2225.06	E7EQV3;H0YAR2;E7ERJ7;A0A7I2YQ88;P11940;A0A7I2V4N4;A0A087WTT1;A0A7I2YQE4;P11940-2;H0YAP2	PABPC1	Polyadenylate-binding protein;Polyadenylate-binding protein 1	0.23058	0.00024408	98.508	53.123
EALPAPSDDATALMTDPKLITWSPVCR	Unmodified	2954.45	P07203;A0A2R8Y6B6	GPX1	Glutathione peroxidase 1	0.23064	4.7811e-12	122.39	95.223
KGGSYSQAASSDSAQGSDVSLTACKV	Unmodified	2560.17	A0A140T9X5;A0A140T913;Q53Z42;A0A140T9I0	HLA-A		0.23073	2.1918e-38	156.52	120.26
SKPTVDIVNQAGETALDIAKR	Unmodified	2225.2	A0A0A0MRE5;Q9ULH1;Q9ULH1-2;H0YBF7;H0YBM4	ASAP1	Arf-GAP with SH3 domain, ANK repeat and PH domain-containing protein 1	0.23098	0.0055	57.366	38.895
GKLAALTNYLQPQLDWQAR	Unmodified	2185.16	C9JKN2;B7Z4A5;B7Z6W2;F8WDT9;A8MWT1;C9JDT9;A0A0A0MSI5;C9J695;Q6ICL3-6;Q6ICL3-2;Q6ICL3-3;Q6ICL3;Q6ICL3-4	TANGO2;C22orf25	Transport and Golgi organization protein 2 homolog	0.23142	1.2871e-06	108.97	73.099
KAYGQALAKLGHASDR	Unmodified	1684.9	A0A0B4J1R6;P29401;P29401-2	TKT	Transketolase	0.23149	0.025685	50.827	2.9107
GSTDDKGPVAGWINALEAYQKTGQEIPVNVR	Unmodified	3312.67	Q96KP4;J3QKT2;J3QRH4	CNDP2	Cytosolic non-specific dipeptidase	0.23194	0.00050655	60.419	34.231
NNVLVLYSKSEVAAENHLR	Unmodified	2155.14	Q14554;Q14554-2	PDIA5	Protein disulfide-isomerase A5	0.23197	8.8062e-07	111.11	67.576
EEYVLNDIGVIFYGEVNDIKTR	Unmodified	2585.3	P00488	F13A1	Coagulation factor XIII A chain	0.23219	0	278.39	233.11
NEFLGELQKKEEEMR	Unmodified	1878.91	B1AMS2;Q14141-2;Q14141-4;Q14141;H0Y961;D6RDU5;D6RGI3;D6RER5;Q9NVA2;Q9NVA2-2	SEPT6;SEPT11	Septin-6;Septin-11	0.23222	0.0012589	95.428	64.109
DDEYDYLFKVVLIGDSGVGKSNLLSR	Unmodified	2901.48	H3BMH2;H3BSC1;P62491-2;Q15907-2;P62491;Q15907	RAB11A;RAB11B	Ras-related protein Rab-11A;Ras-related protein Rab-11B	0.23251	0.00015438	95.624	44.057
KPGINVASDWSIHLR	Unmodified	1691.91	F5H6X6;Q14697;Q14697-2;E9PKU7	GANAB	Neutral alpha-glucosidase AB	0.23273	0.037957	43.297	6.1207
YDGLVGMFDPKGR	Unmodified	1453.7	A0A6Q8PHE3;B4DDD8;A0A6Q8PHA5;A0A6Q8PF47;E7ETE2;P12081-4;P12081;B4E1C5;A0A6Q8PF07;A0A6Q8PFF2;P12081-3;P12081-2	HARS	Histidine--tRNA ligase, cytoplasmic	0.23279	0.0076205	68.676	30.042
FGALTAEKLR	Unmodified	1104.63	O95372;Q5QPQ0	LYPLA2	Acyl-protein thioesterase 2	0.23296	0.0031753	79.148	50.421
KTVTAMDVVYALKR	Unmodified	1593.89	P62805	HIST1H4A	Histone H4	0.23304	0.0035665	76.358	43.928
LIFAGKQLEDGR	Deamidation (NQ)	1346.72	J3QS39;J3QTR3;M0R1M6;F5H6Q2;F5GYU3;F5H2Z3;M0R2S1;F5H265;B4DV12;F5H388;A0A2R8Y422;F5H747;F5GXK7;J3QKN0;Q5PY61;Q96C32;P62987;P62979;P0CG47;P0CG48;F5GZ39;M0R1V7	UBB;RPS27A;UBA52;UBC	Ubiquitin-60S ribosomal protein L40;Ubiquitin;60S ribosomal protein L40;Ubiquitin-40S ribosomal protein S27a;Ubiquitin;40S ribosomal protein S27a;Polyubiquitin-B;Ubiquitin;Polyubiquitin-C;Ubiquitin	0.23384	0.0068931	88.056	48.178
CLVGEFVSDALLVPDKCKFLHQER	Unmodified	2859.44	E9PG40;P05067-11;P05067-8;P05067;H7C0V9;P05067-7;P05067-9;A0A0A0MRG2;P05067-10;P05067-4;P05067-6;P05067-3;P05067-5;P05067-2	APP	Amyloid beta A4 protein;N-APP;Soluble APP-alpha;Soluble APP-beta;C99;Beta-amyloid protein 42;Beta-amyloid protein 40;C83;P3(42);P3(40);C80;Gamma-secretase C-terminal fragment 59;Gamma-secretase C-terminal fragment 57;Gamma-secretase C-terminal fragment 50;C31	0.23415	0.006587	50.226	18.605
DGTVTTDWKTLVQEWTVQR	Unmodified	2262.13	P04275	VWF	von Willebrand factor;von Willebrand antigen 2	0.23446	0.00029982	97.502	67.012
NKTEVDIYNSDPLICR	Unmodified	1935.94	A0A0C4DFN3;A0A3B3ITT3;Q99685;E7EWX8;H7C4E0	MGLL	Monoglyceride lipase	0.23462	2.1711e-09	142.57	142.57
EIVHIQIGQCGNQIGAKFWEMIGEEHGIDLAGSDR	Unmodified	3906.88	Q9H4B7	TUBB1	Tubulin beta-1 chain	0.23493	2.5887e-10	101.59	74.263
LQEYNIPGVIQSVIGWKTVR	Unmodified	2299.27	O95674	CDS2	Phosphatidate cytidylyltransferase 2	0.23495	0.00043649	87.668	55.577
DIKEKLCYVALDFEQEMATAASSSSLEKSYELPDGQVITIGNER	Deamidation (NQ)	4935.37	A0A2R8Y793;P60709;E7EVS6;P63261;A0A804GS07;I3L4N8;A0A2R8YEA7;A0A6Q8PFE4;Q6S8J3	ACTB;ACTG1;POTEE	Actin, cytoplasmic 1;Actin, cytoplasmic 1, N-terminally processed;Actin, cytoplasmic 2;Actin, cytoplasmic 2, N-terminally processed;POTE ankyrin domain family member E	0.23515	1.8816e-14	95.629	78.883
EILGTCKMLGQMTDQVADLR	Deamidation (NQ)	2279.1	P18206-2;P18206	VCL	Vinculin	0.23523	0.0065486	73.783	33.434
ILQGGAKGPGLFFILPCTDSFIKVDMR	Unmodified	2979.57	P27105;F8VSL7	STOM	Erythrocyte band 7 integral membrane protein	0.23524	0.00013789	67.552	42.531
GQKIPIFSAAGLPHNEIAAQICR	Unmodified	2490.32	P21281;C9JL73;P15313;C9JNS9	ATP6V1B2;ATP6V1B1	V-type proton ATPase subunit B, brain isoform;V-type proton ATPase subunit B, kidney isoform	0.23526	0.00031224	76.049	55.668
YEEEIKVLSDKLKEAETR	Unmodified	2179.14	F5H7S3;H7BYY1;B7Z596;H0YKJ4;H0YK48;A0A494BZZ2;P09493-5;P09493-2;P09493-4;P09493-3;P09493-10;A0A0S2Z4G6;P09493-9;P09493;A0A494C0V8;P09493-8;P09493-7;P09493-6;Q6ZN40	TPM1	Tropomyosin alpha-1 chain	0.23611	0.0066745	66.387	41.494
VQLNVFDEQGEEDSYDLKGR	Unmodified	2340.09	H9KV28;A0A2R8Y5N1;A0A140T8Z0;A0A0G2JH68;O60610-2;O60610-3;O60610	DIAPH1	Protein diaphanous homolog 1	0.23684	1.2307e-07	114.03	92.659
DGNGKLGLVEFNILWNR	Unmodified	1944.02	P07384	CAPN1	Calpain-1 catalytic subunit	0.23794	5.277e-06	120.59	70.282
LSQDILCDALQQWACNNIKYHDIPYIESEGP	Unmodified	3689.71	Q9BSF0	C2orf88	Small membrane A-kinase anchor protein	0.23825	7.0735e-06	80.082	63.682
KDKGQDDFLGNVVLR	Unmodified	1702.9	Q70J99;Q70J99-3;Q70J99-2;K7EN81;K7EQ37	UNC13D	Protein unc-13 homolog D	0.23841	0.00028608	100.54	69.999
MQNDTAENETTEKEEKSESR	Deamidation (NQ)	2356	E7EX44;Q05682-5;Q05682-4;Q05682-3;Q05682-6;Q05682-2;Q05682;C9J813;E9PGZ1	CALD1	Caldesmon	0.23885	0.02001	54.281	31.876
AIKNDSVVAGGGAIEMELSKYLR	Unmodified	2420.27	Q99832-2;Q99832-4;Q99832-3;Q99832	CCT7	T-complex protein 1 subunit eta	0.23908	0.01526	45.88	9.0238
EEEIAALVIDNGSGMCKAGFAGDDAPR	Oxidation (M);Deamidation (NQ);Acetyl (N-term)	2851.26	P63261;A0A804GS07;I3L4N8;I3L3I0;I3L1U9;I3L3R2;J3KT65;K7EM38;A0A7P0TBL1	ACTG1	Actin, cytoplasmic 2;Actin, cytoplasmic 2, N-terminally processed	0.23932	0.0039936	56.947	39.684
KGPGKQEEVCVIDALLADIR	Unmodified	2210.17	A0A6Q8PGN3;A0A6Q8PHG2;A0A6Q8PH71;A0A6Q8PHA2;Q27J81-2;Q27J81;A0A6Q8PF29;A0A6Q8PH25;A0A6Q8PF44;A0A6Q8PFW4;A0A0A0MQU1;A0A6Q8PHS8	INF2	Inverted formin-2	0.23933	0.013527	51.786	28.911
ALPKLTVPFLLLQGSADR	Unmodified	1938.13	A0A0C4DFN3;A0A3B3ITT3;Q99685-2;Q99685;E7EWX8;H7C599;H7C4E0	MGLL	Monoglyceride lipase	0.23954	1.488e-06	111.01	77.742
EQAPNLVYMVTGNPASDEIKR	Unmodified	2331.15	P04275	VWF	von Willebrand factor;von Willebrand antigen 2	0.24007	2.0291e-07	111.62	77.827
GAVGALLVYDIAKHLTYENVER	Unmodified	2430.29	H3BMH2;H3BSC1;P62491-2;Q15907-2;P62491;Q15907	RAB11A;RAB11B	Ras-related protein Rab-11A;Ras-related protein Rab-11B	0.24057	3.1912e-05	105.01	70.257
DAGYGGLSLSIEGPSKVDINTEDLEDGTCR	Unmodified	3167.46	P21333-2;P21333;Q60FE5;H0Y5C6	FLNA	Filamin-A	0.2411	5.5125e-08	109.18	78.822
SIYAVFESDVNLKGIPVYR	Unmodified	2169.15	E9PLT1;E7EU05;P16671-3;P16671;P16671-4	CD36	Platelet glycoprotein 4	0.24121	6.2608e-05	104.26	69.862
VLGPCSDILKR	Unmodified	1256.69	P10644	PRKAR1A	cAMP-dependent protein kinase type I-alpha regulatory subunit;cAMP-dependent protein kinase type I-alpha regulatory subunit, N-terminally processed	0.24121	0.00017735	125.68	79.524
TGTLQQLAKR	Unmodified	1114.65	Q9P126-2;Q9P126	CLEC1B	C-type lectin domain family 1 member B	0.24137	0.0010777	93.178	46.752
GHLAKIYAMHWGTDSR	Unmodified	1841.9	P62873-2;P62873;F6UT28;F6X3N5;B1AKQ8;P62879;E7EP32;C9JIS1;C9JXA5;C9JZN1	GNB1;GNB2	Guanine nucleotide-binding protein G(I)/G(S)/G(T) subunit beta-1;Guanine nucleotide-binding protein G(I)/G(S)/G(T) subunit beta-2	0.24153	0.0313	46.926	27.639
ILAHLTGTEFMQDPDEEHLKKSSQVPR	Unmodified	3105.56	Q9NR12;Q9NR12-2	PDLIM7	PDZ and LIM domain protein 7	0.24157	0.038047	32.04	12.326
HQYSDYDYHSSSEKLKER	Unmodified	2271.02	A0A3B3IRI3;A0A3B3ITE1;A0A1B0GTW1;A0A2R8YDH4;Q9UDY2-3;Q9UDY2;Q9UDY2-7;A0A3B3ISZ5;Q9UDY2-6;A0A3B3IRV6;A0A3B3ISF1;A0A3B3IU51;Q9UDY2-5;Q9UDY2-4;Q9UDY2-2;A0A3B3IT83	TJP2	Tight junction protein ZO-2	0.2422	0.015534	54.953	30.415
KSEEDGKEYHFISTEEMTR	Unmodified	2315.04	Q00013-3;Q00013;Q00013-2	MPP1	55 kDa erythrocyte membrane protein	0.24248	0.030016	43.326	24.93
AGSSSLEAVR	Acetyl (N-term)	1017.51	F5H7S3;H7BYY1;B7Z596;H0YKJ4;H0YK48;A0A494BZZ2;P09493-5;H0YN06	TPM1	Tropomyosin alpha-1 chain	0.24287	0.0080691	113.71	45.324
TTVVAAAAFLDAFQKVADMATNTR	Unmodified	2511.28	O43312-4;O43312;O43312-5;H0YBL3	MTSS1	Metastasis suppressor protein 1	0.24302	0.016446	45.395	15.759
LDNVPHTPSSYIETLPKAVKR	Unmodified	2364.28	E9PNW0;E9PJJ2;E9PS34;E9PNJ7;A8MXH2;C9J6D1;Q99733;Q99733-2;E9PKI2;E9PP22	NAP1L4	Nucleosome assembly protein 1-like 4	0.2431	0.00049541	76.761	48.288
KELEQVCNPIISGLYQGAGGPGPGGFGAQGPKGGSGSGPTIEEVD	Unmodified	4368.1	A0A0G2JIW1;P0DMV8-2;P0DMV9;P0DMV8;V9GZ37	HSPA1A;HSPA1B	Heat shock 70 kDa protein 1A;Heat shock 70 kDa protein 1B	0.24313	5.9088e-15	88.149	64.11
AKPLMELIER	Unmodified	1198.67	B4DKB2;A0A3B3ISF9;P42892-3;P42892-4;P42892;P42892-2	ECE1	Endothelin-converting enzyme 1	0.24367	0.00084159	98.353	53.217
LAKYNQLMR	Unmodified	1135.62	F5H0C8;P09104-2;P09104;P13929-3;P13929-2;P13929	ENO2;ENO3	Enolase;Gamma-enolase;Beta-enolase	0.2439	0.00023046	107.29	62.848
KDLQHPNEFIR	Unmodified	1395.73	E9PP73;P53618;E9PP63;E9PKQ1	COPB1	Coatomer subunit beta	0.24421	0.027388	54.343	19.658
DFKETVSNMIHNRPSLASQTNVGSHCRGR	Oxidation (M);2 Deamidation (NQ)	3315.55	H7C296;R4GN32;H7C1E9;A0A804D9U3;A0A7P0T9N2;A0A7P0T9K1;Q70EL1-6;Q70EL1-7;Q70EL1	USP54	Inactive ubiquitin carboxyl-terminal hydrolase 54	0.24449	0.038426	31.896	9.8622
DDIVKGDPELQAWCR	Unmodified	1800.85	P18054	ALOX12	Arachidonate 12-lipoxygenase, 12S-type	0.24471	0.0075123	68.168	45.522
SYGQYWTQEDSSKQAETYLTTNKR	2 Deamidation (NQ);Acetyl (N-term)	2927.31	A0A804HI60			0.24473	0.021243	52.451	22.427
SQIKNEINIDTLARDEFNLQKMMVMVTASGKVS	2 Deamidation (NQ);Acetyl (N-term)	3753.86	A0A286YEW0			0.24539	0.037321	24.192	6.1261
KLEVEANNAFDQYR	Unmodified	1695.82	B1AK87;P47756-2;P47756;B1AK88;B1AK85;A0A6I8PRV6	CAPZB	F-actin-capping protein subunit beta	0.24558	0.0011359	113.52	61.76
VALSPAGVQNLVKQGFNVVVESGAGEASKFSDDHYR	Unmodified	3774.9	D6RHU2;A0A590UJA4;A0A590UKC7;D6RAI5;A0A590UJM2;A0A590UK29;A0A590UK15;Q13423	NNT	NAD(P) transhydrogenase, mitochondrial	0.24586	0.014541	36.752	14.671
VVPFISAIASAEVKR	Unmodified	1585.92	Q14644-2;Q14644	RASA3	Ras GTPase-activating protein 3	0.24598	0.0033949	78.505	57.553
SFSIIGDFQNGKR	Deamidation (NQ)	1468.73	P04275;P04275-2	VWF	von Willebrand factor;von Willebrand antigen 2	0.246	0.016489	77.387	47.248
EIVHIQAGQCGNQIGAKFWEVISDEHGIDPTGSYHGDSDLQLER	Unmodified	4905.31	Q9BVA1;Q13885	TUBB2B;TUBB2A	Tubulin beta-2B chain;Tubulin beta-2A chain	0.24605	0.028223	26.455	0.5387
IDIPPGAVLENKIVSGNLR	Unmodified	2004.14	A0A7I2YQ74;Q16851-2;E7EUC7;Q16851	UGP2	UTP--glucose-1-phosphate uridylyltransferase	0.24624	0.019661	51.495	34.214
LSQSKASKELVER	Unmodified	1473.82	P55884;P55884-2	EIF3B	Eukaryotic translation initiation factor 3 subunit B	0.24754	0.025691	52.463	23.507
SLPSVETLGCTSVICSDKTGTLTTNQMSVCR	Unmodified	3401.59	Q93084-4;Q93084;Q93084-3;Q93084-7;Q93084-1;Q93084-6;Q93084-5;P16615-5;P16615-2;P16615-3;P16615;H7C5W9;P16615-4	ATP2A3;ATP2A2	Sarcoplasmic/endoplasmic reticulum calcium ATPase 3;Sarcoplasmic/endoplasmic reticulum calcium ATPase 2	0.24784	0.0027326	49.208	24.749
LTDYISKVKE	Unmodified	1194.65	O75915	ARL6IP5	PRA1 family protein 3	0.24828	0.0024911	83.869	83.869
LVPNPDQKDSDGDGR	Deamidation (NQ)	1612.73	CON__Q28194;P07996;P07996-2	THBS1	Thrombospondin-1	0.24861	0.0087805	78.505	50.857
DPDMVQNTVSELIKVAGHPNIVINNAAGNFISPTER	Unmodified	3859.95	E5RJD2;E5RJG7;E5RFV2;Q16698-2;Q16698	DECR1	2,4-dienoyl-CoA reductase, mitochondrial	0.24875	6.8923e-09	71.42	51.383
AGSVADSDAVVKLDDGHLNNSLSSPVQADVYFPR	Deamidation (NQ);Acetyl (N-term)	3585.72	Q3ZCW2;U3KQ88;F8WF17;B9A055	LGALSL	Galectin-related protein;Galectin	0.2496	6.5508e-09	110.46	85.252
FASENDLPEWKER	Unmodified	1619.76	C9JXG8;C9JJ34;C9JGV6;F6WQW2;P43487-2;P43487;C9JIC6;C9JDM3	RANBP1	Ran-specific GTPase-activating protein	0.2499	0.00117	89.403	63.672
EAESLIAKKIHPQTIIAGWR	Unmodified	2260.27	P78371;F5GWF6;P78371-2;F8VQ14	CCT2	T-complex protein 1 subunit beta	0.24998	0.02962	42.068	20.295
EGADMLMVKPGMPYLDIVR	Unmodified	2134.06	P13716;P13716-2	ALAD	Delta-aminolevulinic acid dehydratase	0.25013	0.00055978	91.14	62.042
GDACKDDFDHDSVPDIDDICPENVDISETDFRR	Unmodified	3866.63	P07996;P07996-2	THBS1	Thrombospondin-1	0.25013	5.4842e-05	63.728	43.959
VTPGSKAALANLCIGDVITAIDGENTSNMTHLEAQNR	Unmodified	3880.9	O00151	PDLIM1	PDZ and LIM domain protein 1	0.25054	2.1825e-09	85.242	45.842
LLKKGYEVIYLTEPVDEYCIQALPEFDGKR	Unmodified	3585.84	A0A7P0TAE1;H0YIV0;A0A7P0T823;A0A7P0TAT8;P14625;A0A7P0T917;A0A087WT78;A0A7P0TAY2	HSP90B1	Endoplasmin	0.25082	1.7211e-05	75.044	55.355
AASASSVHVPVSALGAGSAATAASEEMYVPRVVTSAQQKAGRTITAR	Oxidation (M);Deamidation (NQ);Acetyl (N-term)	4670.37	D6RDG4;Q8NA72-3;Q8NA72	POC5	Centrosomal protein POC5	0.25085	0.022296	28.647	14.222
FSQMLHPIFEEASDVIKEEFPNENQVVFAR	Unmodified	3549.72	Q9BS26	ERP44	Endoplasmic reticulum resident protein 44	0.25119	4.1041e-06	71.295	45.3
VETWDVKDVVNCVGGMGALLPLLER	Unmodified	2769.42	Q6ZNJ1-2;Q6ZNJ1-3;Q6ZNJ1;A0A494C1V1;H0Y764	NBEAL2	Neurobeachin-like protein 2	0.25146	0.00087087	61.976	31.952
LLVKLSPVYAGKTCGLCGNYNGNQGDDFLTPSGLAEPR	Deamidation (NQ)	4081.99	P04275	VWF	von Willebrand factor;von Willebrand antigen 2	0.25356	2.5386e-09	92.238	67.409
DAYEELLTQAEIQGNINKVNR	Unmodified	2417.22	Q13576;D6R939;E7EWC2;F5H7S7	IQGAP2	Ras GTPase-activating-like protein IQGAP2	0.25362	0.0050273	59.579	38.842
IKFEMEQNLR	Unmodified	1306.67	CON__P35527;P35527;K7EQQ3	KRT9	Keratin, type I cytoskeletal 9	0.25386	0.01955	72.652	40.809
IGGKSPDTNYLFMGDYVDR	Unmodified	2147	P67775;P62714;E5RHC1;E7ESG8;P67775-2;E5RFI3;E5RHP4	PPP2CA;PPP2CB	Serine/threonine-protein phosphatase 2A catalytic subunit alpha isoform;Serine/threonine-protein phosphatase 2A catalytic subunit beta isoform;Serine/threonine-protein phosphatase	0.25387	0.0083236	61.102	29.588
VTGCPPFDEHKCLAEGGKIMKIPGTCCDTCEEPECNDITAR	Unmodified	4752.05	P04275	VWF	von Willebrand factor;von Willebrand antigen 2	0.25395	0.01542	33.893	22.644
SKKISGGSVVEMQGDEMTR	Acetyl (N-term)	2079.99	C9J4N6;O75874;C9JJE5;C9JLU6	IDH1	Isocitrate dehydrogenase [NADP] cytoplasmic	0.25416	3.567e-08	117.27	82.365
YGFDQFALYKEGDPAPYKNPER	Unmodified	2604.23	Q9HCN6-2;Q9HCN6;K7EIW7;Q9HCN6-3	GP6	Platelet glycoprotein VI	0.25435	0.013889	47.814	26.923
DNIACVILTFKEPFGTEGR	Unmodified	2166.08	P11413;P11413-3;P11413-2;E9PD92;E7EM57;E7EUI8	G6PD	Glucose-6-phosphate 1-dehydrogenase	0.25501	0.00010406	101.53	74.724
FLSNGHVTIPGQQDKDMFQETMEAMR	Deamidation (NQ)	3010.36	P35579;P35579-2	MYH9	Myosin-9	0.25504	9.5504e-05	99.93	79.691
KVESELIKPINPR	Unmodified	1521.89	G5E9F8;A0A3B3ISJ1;A0A0S2Z4L3;P07225;A0A3B3IRK9;A0A3B3IUA6	PROS1	Vitamin K-dependent protein S	0.25504	0.002402	80.318	50.828
QEESQRPIQMVKGGAFEGTLHGPFGHGYGEGAGEGIDDAEWVVAR	Unmodified	4768.24	Q9NZN3	EHD3	EH domain-containing protein 3	0.25556	0.024176	30.652	16.099
QAIHVGNQTFNDGTIVEKYLR	4 Deamidation (NQ);Acetyl (N-term)	2448.18	H7C0X5;Q9H3G5	CPVL	Probable serine carboxypeptidase CPVL	0.25565	0.028362	38.271	12.863
KLNFNGEGEPEELMVDNWRPAQPLKNR	Unmodified	3180.58	P00918	CA2	Carbonic anhydrase 2	0.2557	0.0018018	60.8	31.26
YNYIEGTKMLAAYLYEVSQLKD	Unmodified	2611.29	Q96KP4;Q96KP4-2	CNDP2	Cytosolic non-specific dipeptidase	0.256	9.2211e-06	107.39	72.217
AEVQKLQMEAPHIIVGTPGR	Unmodified	2173.17	P60842;J3KT12;P60842-2;J3KSZ0;J3QL43;J3QS69;J3QKZ9;J3QLN6;J3KS25;J3QR64;J3KTB5	EIF4A1	Eukaryotic initiation factor 4A-I	0.2562	0.035705	38.205	19.667
GKNASDMPETITSR	Unmodified	1505.71	A0A0C4DGU3;A0A075B6F6;A0A0S2Z6F0;A0A3B3IT72;A0A3B3IUB5;Q8TCT9-5;Q8TCT9;Q8TCT9-4;Q8TCT9-2	HM13	Minor histocompatibility antigen H13	0.25628	0.0047139	71.316	38.877
SFVDKVGESNNMV	Unmodified	1424.66	G3V1U5;Q9Y3E0	GOLT1B	Vesicle transport protein GOT1B	0.25735	0.001986	94.465	66.452
ISMINNPAKEISYENTQISR	Unmodified	2307.15	Q9NYU2-2;Q9NYU2	UGGT1	UDP-glucose:glycoprotein glucosyltransferase 1	0.25773	1.6824e-09	122.44	79.807
EPPCNQYTGTTTALQKLEGFASR	Unmodified	2568.23	P22694-2	PRKACB	cAMP-dependent protein kinase catalytic subunit beta	0.25812	0.00084458	64.843	35.654
TNPPGGKGSGIFDESTPVQTR	Unmodified	2144.05	A6NGP5;H3BMV3;Q9H910;Q9H910-3;H3BMT0;H3BTV5;H3BU16;Q9H910-2	HN1L	Hematological and neurological expressed 1-like protein	0.25842	0.01649	48.896	30.227
CPEALFQPSFLGMESCGIHETTFNSIMKCDVDIR	Oxidation (M)	4004.79	A0A2R8Y793;P60709;E7EVS6;P63261;A0A804GS07;I3L4N8;A0A6Q8PFE4	ACTB;ACTG1	Actin, cytoplasmic 1;Actin, cytoplasmic 1, N-terminally processed;Actin, cytoplasmic 2;Actin, cytoplasmic 2, N-terminally processed	0.25879	0.00036064	58.11	24.876
DATHDEAVQALKR	Unmodified	1452.73	A0A3B3ITC2;Q13884-2;Q13884	SNTB1	Beta-1-syntrophin	0.25888	0.026947	54.023	24.479
IQNSGDFYDLYGGEKFATLTELVEYYTQQQGVLQDR	Unmodified	4188	P29350;P29350-3;P29350-4;P29350-2;F5H5H9;F5H1Z8;F5H0N8;F5GY79	PTPN6	Tyrosine-protein phosphatase non-receptor type 6	0.25932	6.4385e-09	72.725	47.068
GEFCIAKFVDGEWYR	Unmodified	1875.86	Q7KZF4	SND1	Staphylococcal nuclease domain-containing protein 1	0.25987	0.0049652	71.279	46.255
FDCKIEGYPDPEVVWFKDDQSIR	Unmodified	2842.33	Q15746-9;Q15746-11;Q15746-7;Q15746-4;Q15746-5;Q15746-2;Q15746-3;Q15746-6;Q15746;Q15746-10;Q15746-8	MYLK	Myosin light chain kinase, smooth muscle;Myosin light chain kinase, smooth muscle, deglutamylated form	0.2601	0.0017023	60.761	43.012
QAEMLDDLMEKR	Unmodified	1477.69	A0A5F9ZHP2;F8VZG5;P54819-3;P54819-4;P54819-5;P54819-2;F8W1A4;P54819;F8VY04;A0A5K1VW67;P54819-6	AK2	Adenylate kinase 2, mitochondrial;Adenylate kinase 2, mitochondrial, N-terminally processed;Adenylate kinase 2, mitochondrial	0.26069	0.035407	50.207	18.818
DFTVSAMHGDMDQKER	Unmodified	1865.8	P60842;J3KT12;P60842-2;J3KSZ0;J3QL52	EIF4A1	Eukaryotic initiation factor 4A-I	0.2607	0.0013388	86.498	60.154
KDLYANTVLSGGTTMYPGIADR	Unmodified	2342.16	A0A2R8Y793;P60709;E7EVS6;P63261;A0A804GS07;I3L4N8;A0A6Q8PFE4	ACTB;ACTG1	Actin, cytoplasmic 1;Actin, cytoplasmic 1, N-terminally processed;Actin, cytoplasmic 2;Actin, cytoplasmic 2, N-terminally processed	0.26071	0	279.12	248.68
ETLKLISGWVSR	Unmodified	1387.78	A0A7I2V488;A0A7I2V6B9;A0A7I2V3P3;A0A7I2V2H0;A0A7I2V3W6;A0A7I2YQV4;A0A7I2V2Y6;A0A7I2V461;O14980;A0A7I2V2S3	XPO1	Exportin-1	0.26091	0.00082841	96.059	66.525
CIPALDSLTPANEDQKIGIEIIKR	Unmodified	2693.44	A0A7I2YQK6;A0A7I2V599;A0A7I2V2X6;P10809	HSPD1	60 kDa heat shock protein, mitochondrial	0.26136	0.035929	35.159	11.936
DAKGISQEQMNEFR	Oxidation (M)	1667.76	A0A804HJU8;A0A804HIN7;A0A804HK61;A0A804HII9;P12814-2;P12814-3;A0A804HLF4;A0A7I2V4Y4;A0A804HKE2;P12814-4;A0A804HLD0;H9KV75;H0YJW3;H7C5W8;H0YJ11;P12814;A0A804HL31	ACTN1	Alpha-actinin-1	0.26145	0.013213	69.878	46.398
EAKGTQALYSWPYHFLR	Unmodified	2066.04	D6RAM3;Q7L591;D6RC22;Q7L591-3;Q7L591-2;Q7L591-4	DOK3	Docking protein 3	0.26161	0.0027254	76.158	47.531
KIQVLQQQADDAEER	Deamidation (NQ)	1770.87	A0A087WWU8;P06753-2;P06753-3;P06753-5;P06753-6;P06753-4;D6R904;Q5VU61	TPM3	Tropomyosin alpha-3 chain	0.26216	2.3037e-39	161.76	116.5
KLFADAEEEQR	Unmodified	1334.65	I3L0N3;P46459-2;P46459	NSF	Vesicle-fusing ATPase	0.26224	0.022303	57.225	17.645
GPFTDVVTTNLKLGNPTDR	Unmodified	2044.06	E5RK64;O95292-2;O95292	VAPB	Vesicle-associated membrane protein-associated protein B/C	0.26301	0.0039491	68.481	42.189
NSTIPTKQTQIFTTYSDNQPGVLIQVYEGER	Unmodified	3526.76	A0A0G2JIW1;P0DMV8-2;P0DMV9;P0DMV8;V9GZ37;Q53FA3;P34931	HSPA1A;HSPA1B;HSPA1L	Heat shock 70 kDa protein 1A;Heat shock 70 kDa protein 1B;Heat shock 70 kDa protein 1-like	0.26396	2.0878e-20	129.35	107.23
VCDLLKAEHPTWGDEQLFQTTR	Unmodified	2643.28	A0A087X296;P23219-4;P23219-3;P23219-2;P23219;P23219-6;P23219-5;A0A2R8YDM0	PTGS1	Prostaglandin G/H synthase 1	0.26525	0.033008	37.713	18.42
SLGPSLATDKS	Unmodified	1074.56	Q9H3N1	TMX1	Thioredoxin-related transmembrane protein 1	0.26583	0.013178	77.379	44.538
EIDYTAYPWFAGNMERQQTDNLLKSHASGTYLIRER	Oxidation (M);2 Deamidation (NQ);Acetyl (N-term)	4333.04	P52735-3;P52735-2;P52735	VAV2	Guanine nucleotide exchange factor VAV2	0.26592	0.026723	33.234	8.6898
MGHRYVEVFKSNNVEMDWVLKHTGPNSPDTANDGFVR	Oxidation (M);Deamidation (NQ);Acetyl (N-term)	4305	E5RGH4	HNRNPH1		0.26592	0.037321	31.056	8.9104
KGLFPFTHVKIFDPQNPDENE	Unmodified	2471.21	P46109	CRKL	Crk-like protein	0.26649	0.038078	35.678	3.0519
TAKGEKFVMQEEFSR	Unmodified	1785.87	P30101	PDIA3	Protein disulfide-isomerase A3	0.26681	0.0017942	85.006	54.464
VVTEKSPTDWALFTYEGNSNDIR	Unmodified	2641.27	Q9UJU6;F8WBG8;F8WC20;F8WBB2;F8WFE1;Q9UJU6-2;Q9UJU6-3;B4DDD6;Q9UJU6-6	DBNL	Drebrin-like protein	0.26733	0.0005971	84.327	52.577
DQQQKPLYHHFTTAINTENIR	Unmodified	2553.27	Q14344;Q14344-2	GNA13	Guanine nucleotide-binding protein subunit alpha-13	0.26776	0.019824	45.916	17.561
QVDQLTNDKAR	Unmodified	1286.66	P08670;B0YJC4	VIM	Vimentin	0.26827	0.011605	65.278	20.414
NAEQYKDQADKASTR	Deamidation (NQ)	1724.8	P35579;P35579-2	MYH9	Myosin-9	0.26842	0.027863	59.673	36.87
QFASQANVVGPWIQTKMEEIGR	Unmodified	2488.25	F5GXS2;O43707;H7C144;O43707-2;O43707-3	ACTN4	Alpha-actinin-4	0.26842	8.1971e-05	100.45	64.772
ADQELMTYSHDNIICGITSVSFSKSGR	Unmodified	3015.41	P62873-2;P62873;B3KVK2	GNB1	Guanine nucleotide-binding protein G(I)/G(S)/G(T) subunit beta-1	0.26862	0.0014673	55.662	36.264
AYGPGIEPTGNMVKKR	Deamidation (NQ)	1717.88	P21333-2;P21333;Q60FE5;A0A7P0NMY4;F8WE98;A0A087WWY3;A0A7I2V3E6	FLNA	Filamin-A	0.26919	0.033843	56.29	26.114
LSSEKGMGCS	Unmodified	1054.44	Q15365	PCBP1	Poly(rC)-binding protein 1	0.26921	0.00043778	125.57	111.57
KSPVAKDVDLEFLAKMTNGFSGADLTEICQR	Unmodified	3439.71	C9JUP7;A0A7P0T8A3;A0A7I2V540;P55072;A0A7P0TAW3;A0A7P0TAQ1	VCP	Transitional endoplasmic reticulum ATPase	0.26924	0.031896	33.287	3.7234
AITIAGVPQSVTECVKQICLVMLETLSQSPQGR	Unmodified	3612.87	Q15365	PCBP1	Poly(rC)-binding protein 1	0.26946	1.191e-06	97.469	76.498
LPLAVKDMGSCEIYPQTIQHNPNGR	Unmodified	2837.4	A0A7I2V258;H0Y938;H0YAC7;P35606-2;P35606	COPB2	Coatomer subunit beta'	0.26969	0.01884	41.597	22.218
QIASEKEEIER	Unmodified	1330.67	Q15311	RALBP1	RalA-binding protein 1	0.27105	0.011633	65.241	19.477
SAGLFQNPKQICSCDGLTIWEER	Unmodified	2708.27	J3KNF4;O14618	CCS	Copper chaperone for superoxide dismutase	0.27138	0.00037789	74.214	48.411
EVKCVEDVLKLIDIGNSCR	Unmodified	2246.14	A0A6Q8PFA6;A0A6Q8PH57;O00139-2;A0A6Q8PGH7;A0A6Q8PG37;O00139-1;O00139-5;O00139;O00139-4;D6R9M0;H0Y8H2	KIF2A	Kinesin-like protein KIF2A	0.27148	0.0019909	73.498	49.017
TIAQDYGVLKADEGISFR	Unmodified	1982.01	A0A0A0MSI0;Q06830	PRDX1	Peroxiredoxin-1	0.2715	0.0022011	77.191	40.746
IPENNPVKLSCAYSGFSSPR	Unmodified	2222.08	Q9Y624;A0A087WY82;Q9Y624-2	F11R	Junctional adhesion molecule A	0.27156	0.0011132	75.743	53.308
MAVQSKAFCAGGLAPGWKLLVQGHADSGEDR	Oxidation (M)	3271.59	A4D1Z8	GRIFIN	Grifin	0.2718	0.026403	37.673	10.284
EQFWEQAKKEEELR	Unmodified	1848.9	Q16643;Q16643-3;Q16643-2;D6R9W4	DBN1	Drebrin	0.27269	0.024112	55.196	31.005
ILSSCCKMSDILAEGITIVEDINKR	Unmodified	2864.44	Q15833-2;Q15833;Q15833-3;M0R0M7;M0QZ54;M0R118	STXBP2	Syntaxin-binding protein 2	0.27304	6.3967e-07	109.44	66.064
REEAALLMKQHGCLLEAAR	Oxidation (M)	2211.13	A0A2R8YEM9;O15050	TRANK1	TPR and ankyrin repeat-containing protein 1	0.2733	0.028085	41.088	14.251
MFVFKITTTKQQDHFFQAAFLEER	Unmodified	2961.48	P08567	PLEK	Pleckstrin	0.27395	0.0002234	74.214	53.988
YASICQQNGIVPIVEPEILPDGDHDLKR	Unmodified	3175.6	P04075;P04075-2;H3BPS8;H3BQN4;P09972	ALDOA;ALDOC	Fructose-bisphosphate aldolase A;Fructose-bisphosphate aldolase;Fructose-bisphosphate aldolase C	0.27409	8.4686e-94	183.1	138.17
NSLKELWLVIHGR	Unmodified	1563.89	D6RFH4;H3BUX2;O43169;J3QR91	CYB5B	Cytochrome b5 type B	0.27446	0.01918	58.831	37.58
EEIHKDLLVTGAYEISDQSGGAGGLR	Unmodified	2714.35	G3V2K7;P49755	TMED10	Transmembrane emp24 domain-containing protein 10	0.27466	1.1789e-05	88.433	56.959
LLLAGYDDFNCNVWDALKADR	Unmodified	2468.18	P62873-2;P62873;B3KVK2	GNB1	Guanine nucleotide-binding protein G(I)/G(S)/G(T) subunit beta-1	0.27519	2.3338e-07	111.01	85.396
QMVVLEEEFQNISPEELKMELPER	Unmodified	2916.42	O60234;M0R0C1;M0QYJ8;M0QXC2	GMFG	Glia maturation factor gamma	0.27655	8.665e-23	136.96	102.31
EALLSSAVDHGSDEVKFR	Unmodified	1958.97	P78371;F5GWF6;P78371-2;F8VQ14	CCT2	T-complex protein 1 subunit beta	0.2775	0.0002546	99.069	68.113
KLNFNGEGEPEELMVDNWR	Unmodified	2276.05	P00918	CA2	Carbonic anhydrase 2	0.2776	0.00013621	100.46	78.591
ALGALVDSCAPGLCPDWDSWDASKPVTNAR	Deamidation (NQ)	3229.48	P21333-2;P21333;Q60FE5;A0A7P0NMY4;F8WE98;A0A087WWY3;A0A7I2V3E6	FLNA	Filamin-A	0.27763	1.1279e-35	145.25	122.03
YSDFEWLKNELER	Unmodified	1727.82	A0A087X0R6;Q9UMY4-3;Q9UMY4;Q9UMY4-1	SNX12	Sorting nexin-12	0.27783	0.0042896	74.76	46.671
ELTNQQEASVER	Unmodified	1402.67	Q6AWB1;E7EX90;A0A7P0Z4C3;A0A804CDA6;Q14203-3;Q14203-4;Q14203-6;Q14203;Q14203-5;Q14203-2	DKFZp686E0752;DCTN1	Dynactin subunit 1	0.27799	1.7588e-54	185.08	112.15
AATASAGVPATVSEKQEFYQLLKNLINPSCMVRR	Oxidation (M)	3764.93	A0A096LNS2;A0A096LPA6;O60518	RANBP6	Ran-binding protein 6	0.27814	0.020312	34.414	11.452
GDGMYKVEYTPYEEGLHSVDVTYDGSPVPSSPFQVPVTEGCDPSR	Unmodified	4947.22	P21333-2;P21333;Q60FE5	FLNA	Filamin-A	0.27875	1.2603e-14	79.67	68.884
AYDAVQLFALTGPAESKGEITPELLGVMR	Unmodified	3075.6	P19086	GNAZ	Guanine nucleotide-binding protein G(z) subunit alpha	0.27891	1.0274e-05	71.143	40.783
KFDLNSPWEAFPVYR	Unmodified	1867.93	O75489	NDUFS3	NADH dehydrogenase [ubiquinone] iron-sulfur protein 3, mitochondrial	0.27895	0.00040031	96.435	59.838
LLLAGYDDFNCNIWDAMKGDR	Unmodified	2486.14	P62879;E7EP32;P62879-2	GNB2	Guanine nucleotide-binding protein G(I)/G(S)/G(T) subunit beta-2	0.27921	3.6487e-11	119.48	45.523
FQSVPAQPGQTSPLLQYFGILLDQGQLNKYESLELCR	Unmodified	4237.15	A0A087WVQ6;Q00610;Q00610-2	CLTC	Clathrin heavy chain;Clathrin heavy chain 1	0.27924	2.0438e-09	93.384	68.555
HPDEAAFFDTASTGKTFPGFFSPMLGEFVSETESR	Oxidation (M)	3854.74	P02671;P02671-2	FGA	Fibrinogen alpha chain;Fibrinopeptide A;Fibrinogen alpha chain	0.27996	1.1806e-07	77.719	61.752
LGVQDLFNSSKADLSGMSGAR	Unmodified	2152.06	P30740;P30740-2	SERPINB1	Leukocyte elastase inhibitor	0.28022	0.00084898	73.918	42.961
TEDSGLQTQVIAAATQCALSTSQLVACTKVVAPTISSPVCQEQLVEAGR	Unmodified	5172.57	Q9Y490	TLN1	Talin-1	0.28023	9.4669e-38	128.02	111.53
DGDFENPVPYTGAVKVGAIQR	Unmodified	2232.12	F8VY02;P30040	ERP29	Endoplasmic reticulum resident protein 29	0.28028	0.0054621	58.864	35.989
LEICNLTPDALKSR	Unmodified	1628.86	P07384	CAPN1	Calpain-1 catalytic subunit	0.28053	0.0028906	79.466	52.497
AWHPEHFVCGGCSTALGGSSFFEKDGAPFCPECYFER	Unmodified	4295.8	O43294;O43294-2	TGFB1I1	Transforming growth factor beta-1-induced transcript 1 protein	0.28057	0.010998	37.887	24.145
IEFDNDADPTSESKEDQWMGVTVQSQGPGGKVVTCAHR	Unmodified	4174.9	P23229-4;P23229-2;P23229-5;P23229-3;P23229-9;P23229-6;P23229	ITGA6	Integrin alpha-6;Integrin alpha-6 heavy chain;Integrin alpha-6 light chain;Processed integrin alpha-6	0.28078	0.012309	36.802	23.601
PEDVVNLDLKSTLR	Unmodified	1597.87	Q9HBI1-3;A0A087WZB5;Q9HBI1;Q9HBI1-2	PARVB	Beta-parvin	0.28082	0.00032779	113.35	65.634
KLAVNMVPFPR	Deamidation (NQ)	1271.71	Q9H4B7;CON__ENSEMBL:ENSBTAP00000025008;P68371;K7ESM5;A6NNZ2;Q9BUF5;P07437;Q5ST81;Q5JP53;A0A0B4J269;Q13509;Q13509-2;P04350;Q9BVA1;Q13885;Q3ZCM7;A0A075B736;Q5SQY0	TUBB1;TUBB4B;TUBB6;TUBB;TUBB3;TUBB4A;TUBB2B;TUBB2A;TUBB8	Tubulin beta-1 chain;Tubulin beta-4B chain;Tubulin beta-8 chain-like protein LOC260334;Tubulin beta-6 chain;Tubulin beta chain;Tubulin beta-3 chain;Tubulin beta-4A chain;Tubulin beta-2B chain;Tubulin beta-2A chain;Tubulin beta-8 chain	0.2816	0.031832	64.374	34.567
VKAEEDKIPLLVVGNKSDLEER	Unmodified	2480.35	P11234;P11234-3;P11234-2;C9J6B1;C9JQB3	RALB	Ras-related protein Ral-B	0.28229	0.0098592	50.397	30.227
NPLQKDPQYR	Unmodified	1257.65	Q15435;H7C003;C9J177;Q15435-2;H7C3Q5	PPP1R7	Protein phosphatase 1 regulatory subunit 7	0.28247	0.012849	64.297	32.819
KLSSAMSAAKAICDHVR	Unmodified	1843.94	B8ZZ51;B9A041;A0A5K1VW95;P40925-2;P40925;P40925-3	MDH1	Malate dehydrogenase, cytoplasmic	0.28339	0.0090473	62.813	44.492
DELNGFFNKLIR	Deamidation (NQ)	1465.76	Q53F23;A0A0C4DH47;P24557-2;P24557;P24557-3;A0A0A0MSK3;P24557-4	TBXAS1	Thromboxane-A synthase	0.2836	0.0048146	96.171	41.828
AVTGYKDPYTGQQISLFQAMQKGLIVR	Unmodified	3011.59	H0YDN1;Q15149-4;Q15149-7;Q15149-8;Q15149-9;Q15149-5;Q15149-6;Q15149-2;Q15149;Q15149-3	PLEC	Plectin	0.28432	0.038305	33.067	12.012
LIVDEAINEDNSVVSLSQPKMDELQLFR	Unmodified	3201.62	P55072;A0A7P0TAW3;A0A7P0T8Q5;A0A7P0TAQ1;A0A7P0Z4C6;A0A7I2V2Y2;A0A7I2V5G8	VCP	Transitional endoplasmic reticulum ATPase	0.28477	8.3225e-57	166.35	138.4
NFTVEKMSAEINEIIR	Deamidation (NQ)	1893.95	P18206-2;P18206;P18206-3	VCL	Vinculin	0.28507	0.00010311	108.14	73.1
GEGENEAVTPKGATPAPQAGEPSPGLGAR	Unmodified	2744.34	Q16799	RTN1	Reticulon-1	0.2864	2.4102e-56	161.04	131.91
TAKAIAVTVQEMVTKSNTSPEELGPLANQLTSDYGR	Unmodified	3818.94	Q9Y490	TLN1	Talin-1	0.2864	2.3014e-16	92.956	73.263
DGQAVLENVSEGGKELPGCLGR	Unmodified	2284.11	A6NKZ2;P51606	RENBP	N-acylglucosamine 2-epimerase	0.2867	0.00041697	81.788	64.748
MWKASAGHAVSIAQDDAGADDWETDPDFVNDVSEKEQR	Acetyl (N-term)	4231.87	Q14247-3;Q14247;Q14247-2	CTTN	Src substrate cortactin	0.28735	6.1696e-67	153.16	139.65
KFGKHGGTIPIVPTAEFQDR	Unmodified	2197.16	A0A804HKE0;A0A804HJD7;P00367;P00367-2;P00367-3	GLUD1	Glutamate dehydrogenase 1, mitochondrial	0.28766	0.0040968	62.589	23.781
ASMGTLAFDEYGRPFLIIKDQDR	Acetyl (N-term)	2684.33	E7ENZ3;P48643;D6RIZ7	CCT5	T-complex protein 1 subunit epsilon	0.28782	7.6825e-11	123	68.993
KLADQCTGLQGFLVFHSFGGGTGSGFTSLLMER	Deamidation (NQ)	3518.7	F5H5D3;Q9BQE3;P68363;Q71U36-2;Q71U36;F8VQQ4	TUBA1C;TUBA1B;TUBA1A	Tubulin alpha-1C chain;Tubulin alpha-1B chain;Tubulin alpha-1A chain	0.28805	0.0014503	52.549	12.445
ESCLEAYTGIVQGLKGDQENVHPDVMLVQPR	Unmodified	3481.7	Q14974;J3KTM9;Q14974-2	KPNB1	Importin subunit beta-1	0.28812	0.032634	33.776	10.553
NTDVPESQQNFHRPVKVR	4 Deamidation (NQ)	2154.03	Q92576-2;Q92576;D6R9X2;E9PE34;A0A1B0GX99;E7EVH3	PHF3	PHD finger protein 3	0.28841	0.037638	42.813	12.706
TEEEEEDLPDAQTAAKR	Unmodified	1930.88	O43665-2;O43665-1;O43665	RGS10	Regulator of G-protein signaling 10	0.28846	2.9882e-13	148.62	100.62
NQCFDLAR	Deamidation (NQ);Acetyl (N-term)	1065.45	A0A3B3IRK4;A0A3B3ISN1;A0A3B3IU66;A0A3B3IRX0;A0A3B3ISP2;A0A3B3IS77;A0A3B3IRT9;A0A3B3ISW5;A0A3B3IRM3;A0A3B3IRX5;A0A3B3IS61;A0A3B3ITJ8;A0A3B3IS14;A0A2R8YF72;Q9UL68-4;Q9UL68	MYT1L	Myelin transcription factor 1-like protein	0.28889	0.034406	72.789	38.786
ESVNYLVSQQNMLLIPASFSPLK	Oxidation (M)	2593.35	F2Z3L7;Q9BS92	NIPSNAP3B	Protein NipSnap homolog 3B	0.2903	0.032095	47.371	8.9918
GLALDGKLKHEDTNLASSTLLR	Unmodified	2351.28	P49407-2;P49407;H0YET9	ARRB1	Beta-arrestin-1	0.2905	0.010452	50.358	0
GNMLLVGIGGSGRQSLARLASSICDYTTFQIEVTKHYR	Deamidation (NQ);Acetyl (N-term)	4241.14	Q9P225-2;Q9P225	DNAH2	Dynein heavy chain 2, axonemal	0.29078	0.01332	37.274	20.147
KYFTCDEGHGIFVR	Unmodified	1727.81	Q6AWB1;E7EX90;A0A7P0Z4C3;A0A804CDA6;Q14203-3;Q14203-4;Q14203-6;Q14203;C9JZA4;C9JTE5;C9JJN7;C9JJD0;C9JKG6;E9PCY0	DKFZp686E0752;DCTN1	Dynactin subunit 1	0.29082	0.0029145	77.192	48.646
IHPVSTMVKGMYGIENEVFLSLPCILNAR	Unmodified	3287.69	A0A5F9ZHM4;P07195	LDHB	L-lactate dehydrogenase B chain	0.2909	0.019446	39.153	9.2353
TSTSAVPNLFVPLNTNPKEVQEMR	Unmodified	2671.36	E7EV99;E7ENY0;A0A804HL01;P35611-2;P35611-6;P35611-4;P35611;P35611-3;H0Y9H2	ADD1	Alpha-adducin	0.29103	0.00028314	76.817	42.167
IQVNNMAQVLHTQSAVMDGAPDSALR	Deamidation (NQ);Acetyl (N-term)	2808.35	Q05GC8;Q96PN7-4;Q96PN7-5;Q96PN7	BCAR2;TRERF1	Transcriptional-regulating factor 1	0.29119	0.027142	31.473	13.372
EMLEGFYEEISKGR	Unmodified	1686.79	Q9Y613;H3BVE7	FHOD1	FH1/FH2 domain-containing protein 1	0.29151	0.022912	55.899	21.932
TPFLLSGTSYKDLMPHDLAR	Unmodified	2261.15	P55084-2;P55084;B5MD38;C9JEY0;C9JE81;C9K0M0	HADHB	Trifunctional enzyme subunit beta, mitochondrial;3-ketoacyl-CoA thiolase	0.29372	0.0020609	68.952	41.44
GHMPPLTSAQQALTGTINSSMQAVQAAQATLDDFDTLPPLGQDAASKAWR	Unmodified	5206.55	Q9Y490	TLN1	Talin-1	0.29491	3.4243e-21	96.931	82.389
VTSTGNMLSHVGHTILGMNTVQLYMKVPGSR	Oxidation (M);3 Deamidation (NQ);Acetyl (N-term)	3388.65	O15054;O15054-1	KDM6B	Lysine-specific demethylase 6B	0.29516	0.025752	38.062	12.322
LDLLEDR	Unmodified	872.46	F5H6X6;Q14697;Q14697-2;E9PKU7;E9PNH1	GANAB	Neutral alpha-glucosidase AB	0.29519	0.020727	76.774	9.9749
ILMSPSAKELVLR	Unmodified	1455.85	Q5T1B5;Q14642;B1AP38;H0Y2W5	INPP5A	Type I inositol 1,4,5-trisphosphate 5-phosphatase	0.29557	0.024711	55.261	14.019
NLDLDSIIAEVKAQYEEIAQR	Unmodified	2417.24	P35908;CON__P35908;CON__P48668;CON__P04259;CON__P02538;P48668;P04259;P02538	KRT2;KRT6C;KRT6B;KRT6A	Keratin, type II cytoskeletal 2 epidermal;Keratin, type II cytoskeletal 6C;Keratin, type II cytoskeletal 6B;Keratin, type II cytoskeletal 6A	0.29622	3.4327e-12	116.13	96.713
IVAVTGAEAQKALR	Unmodified	1425.83	A0A6Q8PGR9;A0A6Q8PGE8;A0A6Q8PF33;A0A6Q8PFY2;A0A6Q8PGN5;H3BPK7;P49588;P49588-2;A0A6Q8PGB5	AARS	Alanine--tRNA ligase, cytoplasmic	0.29644	0.0020896	83.617	47.617
NFSDNQLQEGKNVIGLQMGTNR	Oxidation (M)	2478.19	P37802;P37802-2;X6RJP6	TAGLN2	Transgelin-2	0.29657	8.7351e-16	136.61	96.966
EQIKSLNNQFASFIDKVR	Unmodified	2136.13	CON__ENSEMBL:ENSBTAP00000038253;CON__P04264;P04264	KRT1	Keratin, type II cytoskeletal 1	0.29669	1.2428e-06	113.11	85.61
SIVDNWPENHVKAVVVTDGER	Unmodified	2363.19	A0A1W2PPH1;A0A1W2PQH3;P23368;A0A1W2PQ37;A0A1W2PQF8;A0A1W2PQT3;A0A1W2PQY8;P23368-2	ME2	NAD-dependent malic enzyme, mitochondrial	0.29678	0.03286	38.756	7.7997
LEKLQLEYCSLSAASCEPLASVLR	Unmodified	2736.38	P13489;E9PMJ3;E9PLZ3;E9PIM9	RNH1	Ribonuclease inhibitor	0.29696	0.00015342	97.623	66.265
DPDEPVLLEEPVVLALAEKYGR	Unmodified	2451.29	P14550	AKR1A1	Alcohol dehydrogenase [NADP(+)]	0.29702	0.00018937	96.391	67.007
EYQLSDSTKYYLNDLDR	Unmodified	2121.99	P50148;B1AM21	GNAQ	Guanine nucleotide-binding protein G(q) subunit alpha	0.29733	8.1121e-48	175.6	115.77
SIFDFSALKELLSGPNR	Unmodified	1893	A0A3B3ITK7;P36871;P36871-2;P36871-3	PGM1	Phosphoglucomutase-1	0.29757	0.00055041	94.454	63.339
LVAKAVEGCVSASQAATEDGQLLR	Unmodified	2472.26	Q9Y490	TLN1	Talin-1	0.29769	3.2066e-157	213.82	175.24
HQAENLLMGKEVGFFIIR	Unmodified	2101.11	O75791;B1AH86	GRAP2	GRB2-related adapter protein 2	0.29843	0.0079997	62.709	25.626
LVAKAVEGCVSASQAATEDGQLLR	Deamidation (NQ)	2473.25	Q9Y490	TLN1	Talin-1	0.29952	0.00098479	94.301	58.135
IFEPNCLDAFPNLKDFISR	Unmodified	2295.14	A6NNT0;A0A0A0MR85;Q03013-2;Q03013;Q03013-3	GSTM4	Glutathione S-transferase Mu 4	0.30087	0.0018128	75.877	43.548
LSGMANAFRTVYQLNGLAGYFKGIQAR	Deamidation (NQ)	2946.52	Q9NYZ2-4;Q9NYZ2	SLC25A37	Mitoferrin-1	0.30112	0.017163	44.258	17.815
LSPTVILDNQVTYVPGGKGPCGWTGGSCPQR	Unmodified	3300.6	Q13201;Q13201-2	MMRN1	Multimerin-1;Platelet glycoprotein Ia*;155 kDa platelet multimerin	0.30152	7.7473e-49	149.44	128.85
EGESLEDLMKLSPEELLLR	Unmodified	2200.13	P13796	LCP1	Plastin-2	0.30188	4.3462e-09	125.41	89.932
TIQFVDWCPTGFKVGINYQPPTVVPGGDLAKVQR	Unmodified	3786.96	C9J2C0;Q9NY65;A0A7P0T945;Q9NY65-2;V9GZ17;F5H5D3;Q9BQE3;A0A1W2PQM2;P0DPH8;P0DPH7;P0DPH7-2;Q6PEY2;Q71U36-2;Q71U36	TUBA8;TUBA1C;TUBA3E;TUBA1A	Tubulin alpha-8 chain;Tubulin alpha-1C chain;Tubulin alpha-3E chain;Tubulin alpha-1A chain	0.30194	0.003091	45.748	8.9812
LSKEETVLATVQALQTASHLSQQADLR	Unmodified	2936.56	P04844-2;P04844	RPN2	Dolichyl-diphosphooligosaccharide--protein glycosyltransferase subunit 2	0.3031	2.9904e-05	104.7	72.149
FLEQQNQVLQTKWELLQQVDTSTR	Unmodified	2931.51	CON__P04264;P04264	KRT1	Keratin, type II cytoskeletal 1	0.30351	7.0772e-13	107.56	0
KLDPGSEETQTLVR	Unmodified	1571.82	P26641;P26641-2	EEF1G	Elongation factor 1-gamma	0.30363	0.00035197	102.63	69.403
AKVEQVLSLEPQHELKFR	Acetyl (N-term)	2192.2	E5RK64;O95292-2;O95292	VAPB	Vesicle-associated membrane protein-associated protein B/C	0.30376	0.013711	73.252	53.433
SQKLDMSARLELQSALEAEIR	Oxidation (M);Acetyl (N-term)	2445.25	Q9Y5S2;H0YLY0	CDC42BPB	Serine/threonine-protein kinase MRCK beta	0.30389	0.022898	56.055	6.5923
TLKASEGESGGSMHTALSDLYLEHLLQKR	Acetyl (N-term)	3212.61	Q00013-3;Q00013;C9J9J4;F8WC84;F8WDV6;A6NFY0;C9JB34	MPP1	55 kDa erythrocyte membrane protein	0.30406	0.0019497	54.304	26.879
CVEDPETGLCLLPLTDKAAKGGELVYTDSEAR	Unmodified	3506.69	H0YDN1;Q15149-4;Q15149-7;Q15149-8;Q15149-9;Q15149-5;Q15149-6;Q15149-2;Q15149;Q15149-3	PLEC	Plectin	0.30491	0.0058513	44.648	26.55
DLFTESWDTQKAPNNYR	Unmodified	2083.96	J3QR77;Q15762	CD226	CD226 antigen	0.30563	0.0048522	70.529	29.181
ETEDVDCPGHGEPDVLKDELQLYGDAPGEVVPSGESGLR	Unmodified	4164.91	Q8WWA1-3	TMEM40	Transmembrane protein 40	0.30588	0.00010638	51.415	37.57
FLSNGHVTIPGQQDKDMFQETMEAMR	Oxidation (M)	3025.37	P35579;P35579-2	MYH9	Myosin-9	0.30602	9.5976e-05	71.696	49.573
RNVARVTNMTAKGTASR	Oxidation (M);2 Deamidation (NQ);Acetyl (N-term)	1891.95	A0A7I2V578;A0A7I2V2L4;A0A7I2V3Y5			0.30626	0.039068	42.813	11.852
QCAQVKR	Unmodified	888.46	O95810	SDPR	Serum deprivation-response protein	0.3064	0.027539	93.593	44.832
TLTGTVIDSGDGVTHVIPVAEGYVIGSCIKHIPIAGR	Unmodified	3802.01	P61158;B4DXW1	ACTR3	Actin-related protein 3	0.30846	4.0606e-09	74.429	59.723
LEKEIETYHNLLEGGQEDFESSGAGKIGLGGR	Unmodified	3432.68	CON__P35527;P35527;K7EQQ3	KRT9	Keratin, type I cytoskeletal 9	0.30884	0.00027738	61.488	44.571
LLCGKETMVTSTTEPSR	Unmodified	1908.93	K7ELL7;P14314-2;P14314;A0A0C4DGP4	PRKCSH	Glucosidase 2 subunit beta	0.3092	4.3493e-06	125.41	87.812
ICMDEDGNEKRPGDVWTLPDQCHTVTCQPDGQTLLKSHR	Unmodified	4593.09	P04275	VWF	von Willebrand factor;von Willebrand antigen 2	0.30981	0.040188	15.78	2.4368
SNLDEDIIAEENIVSR	Unmodified	1815.88	P01024	C3	Complement C3;Complement C3 beta chain;C3-beta-c;Complement C3 alpha chain;C3a anaphylatoxin;Acylation stimulating protein;Complement C3b alpha' chain;Complement C3c alpha' chain fragment 1;Complement C3dg fragment;Complement C3g fragment;Complement C3d fragment;Complement C3f fragment;Complement C3c alpha' chain fragment 2	0.31025	0	283.21	227.41
FNAHGDANTIVCNSKDGGAWGTEQR	Unmodified	2704.2	P09382	LGALS1	Galectin-1	0.31062	0.0021545	55.844	26.785
HESESCDCLQGFQIVHSLGGGTGSGMGTLLMNKIR	Unmodified	3775.75	Q9H4B7	TUBB1	Tubulin beta-1 chain	0.31129	5.5999e-33	137.36	118.6
VDLWNASNLKFGDEFLGELR	Unmodified	2322.16	Q14644-2;Q14644	RASA3	Ras GTPase-activating protein 3	0.31145	0.016534	51.166	23.651
KPLVIIAEDVDGEALSTLVLNR	Unmodified	2364.33	A0A7I2YQK6;A0A7I2V599;A0A7I2V2X6;P10809;A0A7I2V5M1;A0A7I2V5K3;A0A7I2YQ71	HSPD1	60 kDa heat shock protein, mitochondrial	0.31148	0.00015272	97.776	67.361
FQFPSHVTDVSEEAKDLIQR	Unmodified	2345.17	Q9Y5S2	CDC42BPB	Serine/threonine-protein kinase MRCK beta	0.31225	0.032049	40.616	18.813
KQGLEQFINKVAGHPLAQNER	Unmodified	2376.27	O60493-4;O60493;O60493-2	SNX3	Sorting nexin-3	0.31248	0.033503	38.377	9.2509
GVFNVQMEPKVVTDTDETELAR	Unmodified	2477.21	P05198	EIF2S1	Eukaryotic translation initiation factor 2 subunit 1	0.31274	0.00018486	96.562	61.769
GHMPPLTSAQQALTGTINSSMQAVQAAQATLDDFDTLPPLGQDAASKAWR	Deamidation (NQ)	5207.53	Q9Y490	TLN1	Talin-1	0.31361	0.003788	34.274	12.745
GEELLRIAPTPHHTPQMMNYFLENLLVTWKQVGLELKPHSSAECNFCRR	Oxidation (M)	5862.9	H7C4H7;P13196	ALAS1	5-aminolevulinate synthase, nonspecific, mitochondrial	0.31418	0.023507	24.146	11.727
LSFDKDAMVAR	Unmodified	1251.63	P37837;F2Z393	TALDO1	Transaldolase	0.31453	0.0008654	94.363	47.176
AGISEAQLTDAETSKLIYDFIEDQGGLEAVR	Unmodified	3338.65	P42768	WAS	Wiskott-Aldrich syndrome protein	0.3146	5.8339e-28	136.1	114.17
AAQKADVLTTGAGNPVGDKLNVITVGPR	Unmodified	2761.51	P04040	CAT	Catalase	0.31546	0.00056226	61.091	41.767
YTEFYHVPTHSDASKKR	Unmodified	2065	Q96HC4-7;Q96HC4-4;Q96HC4;Q96HC4-6;Q96HC4-3;Q96HC4-2;H0YBI4	PDLIM5	PDZ and LIM domain protein 5	0.31619	0.026552	47.639	33.774
ITTHFELKHLSSGDLLR	Unmodified	1966.06	Q9UIJ7;Q9UIJ7-3	AK3	GTP:AMP phosphotransferase AK3, mitochondrial	0.31643	0.014734	57.288	33.297
VLCQGLKDSPCQLEALKLESCGVTSDNCR	Unmodified	3336.56	P13489	RNH1	Ribonuclease inhibitor	0.31665	8.6529e-05	92.41	67.961
VGTIKSKVVGDR	Unmodified	1257.74	A0A087WZ51;O43399-2;O43399-4;O43399;O43399-3;O43399-5;O43399-7;O43399-6	TPD52L2	Tumor protein D54	0.317	0.0013123	89.266	46.637
KETDNAAIIMKVDKDR	Unmodified	1845.96	O60234;M0QYJ8;M0QX47;M0QXC2	GMFG	Glia maturation factor gamma	0.31739	0.0076598	65.943	31.561
SSKLGALFQPDSFVHGNSGAGNNWAKGHYTEGAELIENVLEVVR	Deamidation (NQ)	4698.31	Q9H4B7	TUBB1	Tubulin beta-1 chain	0.31744	0.00079327	45.168	13.764
LDEAGVTDEVLDAAMQAFILEVIAKHGEPAR	Unmodified	3307.68	O60704	TPST2	Protein-tyrosine sulfotransferase 2	0.31876	6.1413e-06	80.832	55.676
KEIEVDSSPSVLEILDTAGTEQFASMR	Unmodified	2951.44	P61225;F6U784;Q9Y3L5;P10114	RAP2B;RAP2A;RAP2C	Ras-related protein Rap-2b;Ras-related protein Rap-2c;Ras-related protein Rap-2a	0.31894	0.00013449	81.94	38.724
DKAPGQLECETAIAALNSCLR	Deamidation (NQ)	2317.1	Q9Y490	TLN1	Talin-1	0.31925	6.0078e-18	139.11	104.24
LAQVAKAVTQALNR	Deamidation (NQ)	1482.85	Q9Y490	TLN1	Talin-1	0.31963	0.0014384	106.58	65.336
SLPSASTSKATISDEEIER	Unmodified	2020	C9J0A7;A0A087WW88;Q9UQN3-2;Q9UQN3	CHMP2B	Charged multivesicular body protein 2b	0.31976	0.010459	58.688	27.573
TEVEQAYAKQLR	Unmodified	1434.75	W4VSQ9;Q15642-4;Q15642-2;Q15642-3;Q15642;M0R2H7;Q15642-5	TRIP10	Cdc42-interacting protein 4	0.32047	0.0093841	67.385	34.386
SRPEAVSHPLNTVTEDMYTNGSPAPGSPAQVKGQEVR	Deamidation (NQ)	3906.88	Q00013-3;Q00013	MPP1	55 kDa erythrocyte membrane protein	0.32098	8.5522e-05	60.197	42.591
DLEDADLLIQLEAFEEAKAEDEEELLR	Unmodified	3145.52	A0A6Q8PGN3;A0A6Q8PHG2;A0A6Q8PH71;A0A6Q8PHA2;Q27J81-2;Q27J81;A0A6Q8PF29;A0A6Q8PH25;A0A6Q8PF44;A0A6Q8PFW4;A0A087X118;A0A6Q8PGC7;A0A6Q8PH63;A0A6Q8PH52;A0A6Q8PGY8;A0A6Q8PFB9;A0A6Q8PGU8;A0A6Q8PFN5;A0A6Q8PH59;A0A6Q8PFY4;A0A6Q8PFJ1;A0A6Q8PG64	INF2	Inverted formin-2	0.32293	3.5681e-07	109.23	64.476
SLLAMQEDAAPGGSEKLYR	Unmodified	2035	O43182-4;O43182;H7BYE6;B4DN07;O43182-5;O43182-2	ARHGAP6	Rho GTPase-activating protein 6	0.32296	5.986e-05	104.44	79.52
DSCQKFYQAEMEELDFISAVEKSR	Unmodified	2909.32	A0A2R8Y6A7;A0A2R8YD12;A0A024QZX5;A0A087X1N8;P35237	SERPINB6	Serpin B6	0.32333	0.0070294	50.132	26.22
ASGQKDQGHSPQTSFDSDR	Unmodified	2046.9	E9PGA7;Q9Y2L6-2;Q9Y2L6	FRMD4B	FERM domain-containing protein 4B	0.32395	0.021171	48.376	25.985
DIKEKLCYVALDFEQEMATAASSSSLEKSYELPDGQVITIGNER	Acetyl (N-term)	4976.39	A0A2R8Y793;P60709;E7EVS6;P63261;A0A804GS07;I3L4N8;A0A2R8YEA7;A0A6Q8PFE4;Q6S8J3	ACTB;ACTG1;POTEE	Actin, cytoplasmic 1;Actin, cytoplasmic 1, N-terminally processed;Actin, cytoplasmic 2;Actin, cytoplasmic 2, N-terminally processed;POTE ankyrin domain family member E	0.32459	0.0074886	35.435	15.196
DASLMVTNDGATILKNIGVDNPAAKVLVDMSR	Unmodified	3327.72	P78371;F5GWF6;P78371-2;F8VQ14	CCT2	T-complex protein 1 subunit beta	0.32486	0.0012868	53.088	32.049
LLEFELAQLTKQYR	Unmodified	1750.96	Q13464;A0A0U1RQV4	ROCK1	Rho-associated protein kinase 1	0.32564	0.023949	55.291	30.097
QMFLATWKDIPNENEAQFQIR	Unmodified	2578.26	Q10567-4;Q10567-3;Q10567-2;Q10567	AP1B1	AP-1 complex subunit beta-1	0.32578	1.5011e-23	149.95	117.99
SANELLSREKSNLAHSLQVAQQQAEELR	3 Deamidation (NQ);Acetyl (N-term)	3193.59	A0A087WW81;B1AKD8;Q5TZA2	CROCC	Rootletin	0.32599	0.022538	43.523	15.378
IYGFYDECKR	Unmodified	1349.61	P62140;E7ETD8;H0Y3Y6;A0A7I2V4F7;P62136;P62136-2;F8VR82;F8VYE8;F8W0W8;P62136-3;P36873;P36873-2	PPP1CB;PPP1CA;PPP1CC	Serine/threonine-protein phosphatase PP1-beta catalytic subunit;Serine/threonine-protein phosphatase;Serine/threonine-protein phosphatase PP1-alpha catalytic subunit;Serine/threonine-protein phosphatase PP1-gamma catalytic subunit	0.32643	0.023258	56.548	38.135
GTFDIYVKCDGVGR	Unmodified	1585.76	P31323	PRKAR2B	cAMP-dependent protein kinase type II-beta regulatory subunit	0.32708	0.012447	63.292	32.725
EIVHIQAGQCGNQIGAKFWEVISDEHGIDPTGTYHGDSDLQLDR	Unmodified	4905.31	P07437	TUBB	Tubulin beta chain	0.32718	0.00042633	46.186	10.619
LIEKQAPENKAFVLSSVDELEQQR	Unmodified	2770.45	P04275	VWF	von Willebrand factor;von Willebrand antigen 2	0.32744	0.00018607	93.851	60.272
CDDLEALKKKGCPPDDIENPR	Unmodified	2469.16	H7C4K3;A0A7I2V348;A0A7I2V2F9;E7EUI6;C9JPK5;P05556-2;P05556;P05556-5;P05556-4;P05556-3;A0A7I2V5Z8;A0A7I2V5T3;Q5T3E5;E9PQJ2;Q5T3E6;E9PLR6;E7EQW5	ITGB1	Integrin beta;Integrin beta-1	0.3281	0.030779	39.983	18.282
NVMYFNGNSDASTIKENQFDPPIVAR	Unmodified	2926.39	A0A0A0MRJ7;P12259	F5	Coagulation factor V;Coagulation factor V heavy chain;Coagulation factor V light chain	0.32868	0.00017875	68.676	43.268
GHLDNISNNLLIGAINIENGKANSVR	Unmodified	2745.45	A0A7I2V3U0;A0A7I2V586;A0A7I2V5T4;A0A7I2V3F1;A2A274;Q99798;A0A7I2V614	ACO2	Aconitate hydratase, mitochondrial	0.32875	0.00092383	59.943	24.025
YTDNKFNPKFITTVGIDFR	Unmodified	2275.16	O00194;K7ES41	RAB27B	Ras-related protein Rab-27B	0.32939	0.017441	51.127	30.09
DPYSGSTISLFQAMQKGLVLR	Unmodified	2310.2	H0YDN1;Q15149-4;Q15149-7;Q15149-8;Q15149-9;Q15149-5;Q15149-6;Q15149-2;Q15149;Q15149-3	PLEC	Plectin	0.32985	0.0014626	69.188	36.998
ESYVETELIFALAKTNR	Unmodified	1983.03	A0A087WVQ6;Q00610;Q00610-2;J3KS13	CLTC	Clathrin heavy chain;Clathrin heavy chain 1	0.32988	0.0024734	78.902	55.102
CAKVDFEQLTENLGQLER	Unmodified	2149.05	Q9Y613	FHOD1	FH1/FH2 domain-containing protein 1	0.33011	0.00070243	92.133	51.277
FNHTGKVILFTMHNNRSLTIHQAMR	Oxidation (M);2 Deamidation (NQ);Acetyl (N-term)	3025.5	Q9UKX5;Q9UKX5-2	ITGA11	Integrin alpha-11	0.33036	0.037135	39.086	8.7794
EAGAGGLAIAVEGPSKAEISFEDR	Unmodified	2373.18	P21333-2;P21333;Q60FE5;A0A7P0NMY4;H0Y5C6	FLNA	Filamin-A	0.33041	1.1499e-82	185.63	125.08
DGDILGKYVD	Unmodified	1093.53	P61604;B8ZZ54	HSPE1	10 kDa heat shock protein, mitochondrial	0.3305	0.033626	68.626	46.54
ADAAGMAPHVCVFPIYKSTKCNDMR	2 Oxidation (M);Acetyl (N-term)	2912.31	Q9H9P5-6			0.33277	0.027409	33.909	15.814
FIITALPTIYHCKDGEFR	Unmodified	2180.11	Q9H3N1	TMX1	Thioredoxin-related transmembrane protein 1	0.33285	0.0077667	64.52	34.902
HIADLAGNSEVILPVPAFNVINGGSHAGNKLAMQEFMILPVGAANFR	Deamidation (NQ)	4900.52	A0A2R8Y6G6;P06733;P06733-2;K7EM90	ENO1	Alpha-enolase;Enolase	0.33314	0.0014723	40.655	30.303
FAKPVYPGQTLQTEMWKEGNR	Unmodified	2479.23	A0A804HKU2;A0A2R8YD50;A0A804HK65;E7EPL9;P51659;P51659-3;P51659-2;A0A804HIR1;A0A2R8Y7L2;E7ET17	HSD17B4	Peroxisomal multifunctional enzyme type 2;(3R)-hydroxyacyl-CoA dehydrogenase;Enoyl-CoA hydratase 2	0.33328	0.0014176	68.261	44.624
IEEFVYEKLDR	Unmodified	1439.73	A0A087WW40;Q9Y371;Q9Y371-2	SH3GLB1	Endophilin-B1	0.33381	0.01058	66.595	16.312
KEASDPQPEEADGGLKSWR	Unmodified	2098.99	P52907	CAPZA1	F-actin-capping protein subunit alpha-1	0.33447	8.7989e-10	129.98	107.56
GAVASVTFDDFHKNSAR	Unmodified	1820.88	Q14764	MVP	Major vault protein	0.33473	0.00045095	96.414	72.06
ADVKGGTLTQYEGKLR	Unmodified	1734.93	A0A7I2YQ74;Q16851-2;A0A087WYS1;E7EUC7;Q16851	UGP2	UTP--glucose-1-phosphate uridylyltransferase	0.33482	0.013885	59.634	27.807
KAIIGLYNYAHEMTHGASDR	Unmodified	2246.09	Q9Y2A7;Q9Y2A7-2	NCKAP1	Nck-associated protein 1	0.33492	0.034318	39.12	9.0372
SLGAGYPHGNGSPGPGHGEPDVLKDELQLYGDAPGEVVPSGESGLR	Deamidation (NQ)	4569.17	Q8WWA1	TMEM40	Transmembrane protein 40	0.33528	5.9581e-09	62.862	46.648
KQVVIDGETCLLDILDTAGQEEYSAMR	Unmodified	3053.47	P01116-2;P01116;A0A804HKM6;A0A804HJ06;P01112-2;P01112;P01111	KRAS;HRAS;NRAS	GTPase KRas;GTPase KRas, N-terminally processed;GTPase HRas;GTPase HRas, N-terminally processed;GTPase NRas	0.33536	6.1568e-34	141.71	96.168
ANQAIQMACQSLGEPGCTQAQVLSAATIVAKHTSALCNSCR	Deamidation (NQ)	4403.05	Q9Y490	TLN1	Talin-1	0.33574	7.1764e-14	90.18	69.462
NLTALGLNLVASGGTAKALR	Unmodified	1939.12	P31939-2;P31939;F8WEF0	ATIC	Bifunctional purine biosynthesis protein PURH;Phosphoribosylaminoimidazolecarboxamide formyltransferase;IMP cyclohydrolase	0.33705	0.0015239	72.772	46.181
GIHSAIDASQTPDVVFASILAAFSKATS	Unmodified	2803.44	P54819-5;P54819-2;F8VY04	AK2	Adenylate kinase 2, mitochondrial;Adenylate kinase 2, mitochondrial, N-terminally processed	0.33746	2.2887e-34	143.47	114.8
YFEITDESPYVHYLNTFSSKEPQR	Deamidation (NQ)	2950.37	Q9ULV4;Q9ULV4-2;Q9ULV4-3;B4E3S0	CORO1C	Coronin-1C;Coronin	0.33797	0.01047	52.095	10.82
CTLAEKLGGSAVISLEGKPL	Unmodified	2042.11	P23528;G3V1A4;E9PK25	CFL1	Cofilin-1	0.33961	1.508e-42	171.04	146.93
SIPDGSEKGDFIALDLGGSSFR	Unmodified	2267.11	P19367-4;P19367-2;P19367;P19367-3;B1AR62	HK1	Hexokinase-1	0.33962	0.00074922	71.042	37.915
YTILIKYGGDEIPFSPYR	Unmodified	2131.1	P21333-2;P21333;Q60FE5	FLNA	Filamin-A	0.3398	7.9582e-24	156.06	119.31
VQPNEAVYTKMMTKKPGMFFNPEESELDLTYGNR	Unmodified	3963.88	P11413;P11413-3;P11413-2	G6PD	Glucose-6-phosphate 1-dehydrogenase	0.34048	0.0025039	46.415	24.796
FWKGPSEAPSGQA	Unmodified	1360.64	G3V1D3;G3V180;Q9NY33-4;Q9NY33;Q9NY33-2	DPP3	Dipeptidyl peptidase 3	0.34089	0.0013918	112.85	76.085
IDHYLGKEMVQNLMVLR	Unmodified	2058.08	P11413;P11413-3;P11413-2;E9PD92;E7EM57;E7EUI8	G6PD	Glucose-6-phosphate 1-dehydrogenase	0.34114	0.0031479	74.257	40.949
KLIGDPNLEFVAMPALAPPEVVMDPALAAQYEHDLEVAQTTALPDEDDDL	Unmodified	5386.62	B5MDF5;J3KQE5;P62826;B4DV51	RAN	GTP-binding nuclear protein Ran	0.34161	4.2279e-13	67.409	53.603
DIYDLKDQIQDVEGR	Unmodified	1805.88	Q9Y608-4;Q9Y608;C9JSU1	LRRFIP2	Leucine-rich repeat flightless-interacting protein 2	0.34282	0.0012803	87.824	56.298
THSDQFLVAFKEVGR	Unmodified	1732.89	P36542;P36542-2	ATP5C1	ATP synthase subunit gamma, mitochondrial	0.34509	0.0036153	74.853	44.545
GDFIHVMDNSDPNWWKGACHGQTGMFPR	Unmodified	3259.42	P62993;P62993-2	GRB2	Growth factor receptor-bound protein 2	0.34526	0.037157	32.083	18.37
NDVAWNFEKFLVGPDGVPLR	Deamidation (NQ)	2273.15	P07203;A0A2R8Y6B6	GPX1	Glutathione peroxidase 1	0.34563	0.0014892	82.609	39.796
VIFFLPWQKMTIAGTTDTPTDVTHHPIPSEEDINFILNEVR	Unmodified	4721.38	P43304;P43304-2	GPD2	Glycerol-3-phosphate dehydrogenase, mitochondrial	0.34606	0.016574	32.87	16.947
GRIQESLDLMQLQDELPGTSQAKGKPR	2 Deamidation (NQ);Acetyl (N-term)	3038.53	P0DKV0-2;B4DYI2;P0DKV0	SPATA31C1;SPATA31C2	Spermatogenesis-associated protein 31C1;Spermatogenesis-associated protein 31C2	0.34696	0.030191	44.183	18.177
MVLVGDVKDR	Unmodified	1130.61	B1ALA9;A0A2R8Y7H4;P60891-2;P60891;A0A6Q8PHI4;A0A6Q8PEU0;A0A6Q8PG82;P11908;P11908-2	PRPS1;PRPS2	Ribose-phosphate pyrophosphokinase 1;Ribose-phosphate pyrophosphokinase 2	0.34879	0.0072529	72.243	40.485
NIIGYFEQKDSDNYR	Unmodified	1860.86	Q9BS26	ERP44	Endoplasmic reticulum resident protein 44	0.34967	0.0083058	67.234	37.911
ICFKFDHLR	Unmodified	1234.63	C9JUG7;F8W9N7;P47755-2;P47755;A0A0D9SET8	CAPZA2	F-actin-capping protein subunit alpha-2	0.34993	0.014376	63.184	22.46
TAKAIAVTVQEMVTKSNTSPEELGPLANQLTSDYGR	Deamidation (NQ)	3819.92	Q9Y490	TLN1	Talin-1	0.35091	9.4593e-30	136.24	114.54
CEPIAMTVPR	Unmodified	1172.57	P31146;H3BRY3	CORO1A	Coronin-1A;Coronin	0.35098	0.023522	72.928	44.01
LVPGPVFGSKDNFHGLAIFLDTYPNDETTER	Unmodified	3448.69	D6RIU4;D6RBV2;Q12907	LMAN2	Vesicular integral-membrane protein VIP36	0.35167	0.032548	33.816	6.651
SQAEFEKAAEEVR	Acetyl (N-term)	1534.73	P07108;P07108-6	DBI	Acyl-CoA-binding protein	0.35244	1.0296e-05	142.38	79.494
TFVSGACDASSKLWDIR	Unmodified	1911.91	A0A6Q8PFE0;A0A6Q8PFV8;Q9HAV0;H7C5J5;A0A6Q8PFW8;A0A6Q8PG88;A0A7I2S2S9	GNB4	Guanine nucleotide-binding protein subunit beta-4	0.35319	0.0027486	77.746	53.631
CDLCQEVLADIGFVKNAGR	Deamidation (NQ)	2165.02	P48059;P48059-4;P48059-2;P48059-5;P48059-3;A0A0J9YXC7;C9JF46;P0CW19-2	LIMS1	LIM and senescent cell antigen-like-containing domain protein 1	0.35416	1.7515e-53	168.67	87.768
AQPVQVAEGSEPDGFWEALGGKAAYR	Deamidation (NQ)	2733.3	A0A0A0MS51;A0A0A0MT01;P06396-2;P06396-4;P06396-3;P06396	GSN	Gelsolin	0.35445	0.00026782	103.24	82.551
ALEQQVEEMKTQLEELEDELQATEDAKLR	Deamidation (NQ)	3416.65	P35579;P35579-2	MYH9	Myosin-9	0.35508	0.013449	43.956	15.335
NMFLQAVKENQKR	Unmodified	1604.85	H9KV28;A0A2R8Y5N1;A0A140T8Z0;A0A0G2JH68;O60610-2;O60610-3;O60610	DIAPH1	Protein diaphanous homolog 1	0.35649	0.030888	51.841	34.588
LKMLGQTRPH	Unmodified	1179.65	H0YBP1;E7ESA6;Q05397-2;Q05397-7;Q05397;Q05397-5;E9PEI4;H0YB16;H0YBZ1;E5RHD8;B4DWJ1;Q05397-6	PTK2	Focal adhesion kinase 1	0.35653	0.027579	70.412	37.034
GDGMYKVEYTPYEEGLHSVDVTYDGSPVPSSPFQVPVTEGCDPSR	Deamidation (NQ)	4948.2	P21333-2;P21333;Q60FE5	FLNA	Filamin-A	0.35699	0.00055884	46.061	25.132
GPIKFNVWDTAGQEKFGGLR	Unmodified	2219.15	B5MDF5;J3KQE5;P62826;F5H018;H0YFC6	RAN	GTP-binding nuclear protein Ran	0.35759	0.019113	47.732	25.357
EDEMEENLTQVGSILGNLKDMALNIGNEIDAQNPQIKR	Unmodified	4239.08	O00161-2;O00161;H3BP15;H3BQY9	SNAP23	Synaptosomal-associated protein 23;Synaptosomal-associated protein	0.3577	0.002577	42.582	20.574
FAIQDISVEETSAKEGLLLWCQR	Unmodified	2692.35	A0A804HJU8;A0A804HIN7;A0A804HK61;A0A804HII9;P12814-2;P12814-3;A0A804HLF4;A0A7I2V4Y4;A0A804HKE2;P12814-4;A0A804HLD0;H9KV75;A0A804HJQ9;G3V2W4;G3V2N5;A0A804HKG0;A0A494C033;A0A804HJN7;A0A494C166;G3V2X9;F5GXS2;O43707;H7C144;P12814;A0A804HL31;Q08043;A0A087WSZ2	ACTN1;ACTN4;ACTN3	Alpha-actinin-1;Alpha-actinin-4;Alpha-actinin-3	0.35825	0.0001046	100.41	67.577
DVQKFLVECFR	Unmodified	1439.72	Q14344;Q14344-2	GNA13	Guanine nucleotide-binding protein subunit alpha-13	0.35869	0.0062271	72.731	43.39
SGSKFPVFNMSYNPAENAVLLCTR	Unmodified	2701.3	A0A3B3ISC6;A0A3B3IT15;A0A3B3IS84;P53621;P53621-2;A0A3B3IU89;A0A3B3ITV3;A0A3B3ISK1	COPA	Coatomer subunit alpha;Xenin;Proxenin	0.35879	0.00019737	94.955	65.972
AKHIVNHAVVNEDPNAR	Unmodified	1882.98	Q9NQT8;E7ERX9	KIF13B	Kinesin-like protein KIF13B;Kinesin-like protein	0.36258	0.021752	52.008	13.819
VMAGALEGDLFIGPKAEEHR	Unmodified	2139.08	P42025	ACTR1B	Beta-centractin	0.36471	0.00036235	89.502	0
YGINTTDIFQTVDLWEGKNMACVQR	Deamidation (NQ)	2959.38	P37802;P37802-2;X6RJP6	TAGLN2	Transgelin-2	0.36478	1.166e-30	150.65	124.65
AVLNPTPIKR	Unmodified	1107.68	P84095	RHOG	Rho-related GTP-binding protein RhoG	0.36616	0.002858	81.338	24.608
FVDLYGAQKIVDR	Unmodified	1522.81	H0YFD6;P40939;A0A2R8Y4F5	HADHA	Trifunctional enzyme subunit alpha, mitochondrial;Long-chain enoyl-CoA hydratase;Long chain 3-hydroxyacyl-CoA dehydrogenase	0.36684	0.025814	54.65	31.93
VLLSADLKGFQYFSTLEEAEKHLR	Unmodified	2793.47	Q86WA9	SLC26A11	Sodium-independent sulfate anion transporter	0.36702	0.01539	44.729	19.562
KLSDQCTGLQGFLVFHSFGGGTGSGFTSLLMER	Unmodified	3533.71	P68366-2;P68366;C9JEV8;C9JQ00;C9JJQ8	TUBA4A	Tubulin alpha-4A chain	0.36766	6.744e-38	143.03	58.519
QEIENETER	Unmodified	1146.52	O00429-3;O00429;O00429-6;O00429-5;O00429-2;O00429-8;B4DDQ3;F8VZ52;B4DPZ9;F8VUJ9;O00429-4;O00429-9	DNM1L	Dynamin-1-like protein	0.36938	1.8239e-20	140.14	6.5574
ETALQQKQVSLEAWLQR	Unmodified	2027.08	K7EIF9;A0A7I2YQF1;K7EK35;A0A7I2V380;A0A7I2YQY3;P42229-2;P42229;P51692	STAT5A;STAT5B	Signal transducer and activator of transcription;Signal transducer and activator of transcription 5A;Signal transducer and activator of transcription 5B	0.36971	0.00094699	88.311	58.588
ADLSLADALTEPSPDIEGEIKR	Acetyl (N-term)	2381.2	A0A0J9YVV8;A0A0J9YW37;H7C456;A0A804HKE7;E7EVA0;P27816-7;P27816-5;P27816-2;P27816-6;P27816	MAP4	Microtubule-associated protein;Microtubule-associated protein 4	0.37068	0.002581	90.972	51.728
SPGAPGPLTLKEVEELEQLTQQLMQDMEHPQR	Deamidation (NQ)	3629.77	Q15942;H0Y2Y8;Q15942-2;C9JJK5	ZYX	Zyxin	0.37141	6.3374e-06	81.001	59.832
NEEGKYGYVLR	Unmodified	1326.66	O15117;O15117-2;O15117-3	FYB	FYN-binding protein	0.37183	0.0018372	85.958	58.821
KIQALQQQADEAEDR	Deamidation (NQ)	1742.84	A0A2R8YGX3;A0A2R8Y5V9;P67936;A0A590UJB9;A0A590UK79	TPM4	Tropomyosin alpha-4 chain	0.37263	5.7677e-105	205.62	123.45
FLVAKAEEEQAGSAPGAGSTATKTLDKR	Unmodified	2832.46	Q92619;K7ES98;K7EM85;Q92619-2;F5H1R4;K7ES92	HMHA1	Minor histocompatibility protein HA-1;Minor histocompatibility antigen HA-1	0.37275	2.266e-05	71.696	41.452
AAAAQLSLTQLSSGNPVYEKYYR	Acetyl (N-term)	2571.3	B1AUU8;P42566	EPS15	Epidermal growth factor receptor substrate 15	0.37351	4.5243e-06	111.66	87.113
TPESFVLASEHNTPVR	Unmodified	1782.89	Q05209;Q05209-2;Q05209-3	PTPN12	Tyrosine-protein phosphatase non-receptor type 12	0.37481	0.0002121	126.16	96.858
ANQAIQMACQSLGEPGCTQAQVLSAATIVAKHTSALCNSCR	2 Deamidation (NQ)	4404.04	Q9Y490	TLN1	Talin-1	0.37589	0.017297	37.88	19.772
ILAQATSDLVNAIKADAEGESDLENSR	Unmodified	2829.4	Q9Y490	TLN1	Talin-1	0.37664	6.8011e-34	140.67	140.67
WYFDVTEGKCAPFFYGGCGGNR	Unmodified	2587.1	E9PG40;P05067-11;P05067-8;P05067;H7C0V9;P05067-7;P05067-9	APP	Amyloid beta A4 protein;N-APP;Soluble APP-alpha;Soluble APP-beta;C99;Beta-amyloid protein 42;Beta-amyloid protein 40;C83;P3(42);P3(40);C80;Gamma-secretase C-terminal fragment 59;Gamma-secretase C-terminal fragment 57;Gamma-secretase C-terminal fragment 50;C31	0.37768	0.00060942	73.918	52.969
QVQSLTCEVDALKGTNESLER	Unmodified	2376.16	P08670;B0YJC4;B0YJC5	VIM	Vimentin	0.37812	0.0004512	79.332	45.962
PMEVFMCSVLKR	Unmodified	1495.73	Q9NR31-2;Q9NR31;H0Y5E8	SAR1A	GTP-binding protein SAR1a	0.37871	0.010334	81.525	51.189
GKALEEPANDIKEDAIAPR	Unmodified	2036.05	Q96AP7	ESAM	Endothelial cell-selective adhesion molecule	0.37875	0.002702	71.592	46.675
DELADEIANSSGKGALALEEKR	Deamidation (NQ)	2316.14	P35579;P35579-2	MYH9	Myosin-9	0.37889	0.0022509	70.114	37.031
EIASTLMESEMMEILSVLAKGDHSPVTR	Unmodified	3073.51	A0A1W2PNX8;Q9H3U1-2;Q9H3U1;Q9H3U1-3	UNC45A	Protein unc-45 homolog A	0.37891	8.6342e-05	75.956	56.65
KVNAEGSVDSVFSQVCTHLDALK	Unmodified	2503.24	Q5T9B7;P00568	AK1	Adenylate kinase isoenzyme 1	0.37921	8.7802e-07	109.23	69.843
SDGTPFPWNKIR	Unmodified	1416.71	Q9NZ08;Q9NZ08-2;D6RAL9	ERAP1	Endoplasmic reticulum aminopeptidase 1	0.37934	0.016835	60.691	35.761
TAAAPKAGPGVVR	Unmodified	1193.69	Q15691	MAPRE1	Microtubule-associated protein RP/EB family member 1	0.37997	0.031769	66.92	38.839
FVFGTTPEDILR	Unmodified	1393.72	CON__Q28194;P07996;P07996-2	THBS1	Thrombospondin-1	0.38011	1.3201e-05	137.95	115.31
ECDQFQKEQSPANR	2 Deamidation (NQ);Acetyl (N-term)	1779.74	A0A0B4J215;H9KV85;E9PN67;C9J066;Q8N4C6-6;Q8N4C6-11;Q8N4C6-4;Q8N4C6-9;Q8N4C6-2;Q8N4C6;Q8N4C6-5;Q8N4C6-10;Q8N4C6-7	NIN	Ninein	0.38026	0.039444	31.843	8.8152
EKSVIDTSTIVR	Unmodified	1346.74	O43815-2;O43815	STRN	Striatin	0.38075	0.035378	50.222	15.468
NSSCFVEWIPNNVKVAVCDIPPR	Unmodified	2700.32	Q9H4B7;CON__ENSEMBL:ENSBTAP00000025008	TUBB1	Tubulin beta-1 chain	0.38297	1.1813e-10	119.37	97.126
ADKCTVDIGGLIIGWSSSEKKDELMNKGLATDENAPPGR	Unmodified	4172.05	B9EGE7;Q8TCN5-2;Q8TCN5	ZNF507	Zinc finger protein 507	0.38308	0.0068977	39.062	19.293
VQKSLAAEEEAAR	Unmodified	1400.73	Q15149-4;Q15149-7;Q15149-8;Q15149-9;Q15149-5;Q15149-6;Q15149-2;Q15149;Q15149-3	PLEC	Plectin	0.3833	0.0022738	82.925	28.225
LVDSKGFDEYMKELGVGIALR	Unmodified	2339.22	Q01469	FABP5	Fatty acid-binding protein, epidermal	0.38411	0.017019	47.397	18.261
DVYKKFDLGQDVIDFTGHALALYR	Unmodified	2783.43	P50395-2;P50395;Q5SX87	GDI2	Rab GDP dissociation inhibitor beta	0.38606	0.00028199	76.693	45.335
VHLKEVASAASDGLLR	Unmodified	1664.92	Q8TD55-2;Q8TD55	PLEKHO2	Pleckstrin homology domain-containing family O member 2	0.3866	0.024446	54.004	30.162
MHKSDITVMVFFIMPAKTNNFNVETLKGQAVR	3 Deamidation (NQ)	3668.84	P54840	GYS2	Glycogen [starch] synthase, liver	0.38779	0.036177	23.638	8.0404
VSEKVSHVLAALQAGNR	Unmodified	1777.98	Q9Y490	TLN1	Talin-1	0.38815	1.6343e-09	140.77	112.15
GEDAAQAEKFQHPGSDMR	Oxidation (M);Acetyl (N-term)	2030.88	O95810	SDPR	Serum deprivation-response protein	0.38868	5.4707e-05	107.62	75.748
KQVEVDAQQCMLEILDTAGTEQFTAMR	Deamidation (NQ)	3112.45	P61224;F5GX62;E7ESV4;F5H7Y6;F5H004;F5H0B7;F5H500;F5H6R7;F5GYB5;F5H077;F5GWU8;F5H491	RAP1B	Ras-related protein Rap-1b	0.39027	1.9963e-78	175.59	113.6
EREQIKSLNNQFASFIDKVR	Unmodified	2421.28	CON__ENSEMBL:ENSBTAP00000038253;CON__P04264;P04264	KRT1	Keratin, type II cytoskeletal 1	0.39116	0.031406	53.773	18.469
NKAMLEPENTPFKSR	Oxidation (M)	1776.88	H0YLM8;Q8TDJ6-2;Q8TDJ6;Q8TDJ6-3	DMXL2	DmX-like protein 2	0.39125	0.02638	63.292	17.934
KCCVECPPCPAPPVAGPSVFLFPPKPKDTLMISR	Unmodified	3851.91	A0A286YEY4;P01859	IGHG2	Ig gamma-2 chain C region	0.39131	0.00011154	66.294	66.294
VGKVEHGSVALPAIMR	Oxidation (M)	1678.92	Q9Y490	TLN1	Talin-1	0.39142	0.03493	49.066	17.185
CPEPKSCDTPPPCPR	Unmodified	1796.76	A0A4W9A917;A0A286YES1;P01860	IGHG3	Ig gamma-3 chain C region	0.39293	7.4617e-12	128.31	128.31
MEYHQPEDPAPGKAGTAEAVIPENHEVLAGPDEHPQDTDAR	Acetyl (N-term)	4460.03	Q8N5J2	FAM63A	Protein FAM63A	0.39302	0.011247	36.473	23.514
LLLDGAPLIAIHKAR	Unmodified	1599.98	K7EMY7;K7ER15;Q9H0R4-2;Q9H0R4	HDHD2	Haloacid dehalogenase-like hydrolase domain-containing protein 2	0.3939	0.002668	79.744	58.904
VFAMSPEEFGKLALWKR	Unmodified	2008.06	Q08495-3;Q08495-4;Q08495-2;Q08495	DMTN	Dematin	0.39439	0.0021495	78.814	43.341
MMITSQDVLHSWAVPTLGLKTDAIPGR	Unmodified	2936.53	P00403	MT-CO2	Cytochrome c oxidase subunit 2	0.3944	0.00030579	84.156	64.745
STSFNVQDLLPDHEYKFR	Unmodified	2195.06	Q15746-9;Q15746-11;Q15746-7;Q15746-4;Q15746-5;Q15746-2;Q15746-3;Q15746-6;Q15746;D6R9C2	MYLK	Myosin light chain kinase, smooth muscle;Myosin light chain kinase, smooth muscle, deglutamylated form	0.3949	0.0016728	79.652	44.742
KSPVAKDVDLEFLAKMTNGFSGADLTEICQR	Deamidation (NQ)	3440.7	C9JUP7;A0A7P0T8A3;A0A7I2V540;P55072;A0A7P0TAW3;A0A7P0TAQ1	VCP	Transitional endoplasmic reticulum ATPase	0.39572	0.010521	43.612	15.023
AVFVDLEPTVIDEIRNGPYR	Deamidation (NQ)	2303.18	P68366-2;P68366;C9JEV8;C9JQ00;C9JJQ8;C9JDL2	TUBA4A	Tubulin alpha-4A chain	0.39705	0.014223	64.327	42.728
LVKDVFISAAER	Unmodified	1346.76	P20618	PSMB1	Proteasome subunit beta type-1	0.39729	0.0068644	70.628	30.255
GEFNVGSTCHFSCDNGFKLEGPNNVECTTSGR	Unmodified	3576.51	Q5R345;Q5R349;P16109;Q5R341	SELP	P-selectin	0.39749	1.0333e-06	87.671	67.948
KENNLTEDNPNLSMAQR	Oxidation (M);3 Deamidation (NQ);Acetyl (N-term)	2033.88	J3QT09;Q9BQF6-4;Q9BQF6-5;Q9BQF6-2;Q9BQF6	SENP7	Sentrin-specific protease 7	0.39791	0.039444	41.482	9.3296
HLEGQLEEKNQELQRARQR	4 Deamidation (NQ)	2365.16	F8VWG6;F8W1Y8;F8VYK7;H0YHK3;G3V200;O75334-7;O75334-6;O75334-5;O75334-2;O75334-4;O75334-3;O75334	PPFIA2	Liprin-alpha-2	0.39881	0.018713	44.734	16.774
ACYLSINPQKDETLETEKAQYYLPDGSTIEIGPSR	Unmodified	3985.93	P61163;R4GMT0	ACTR1A	Alpha-centractin	0.39916	5.5064e-09	79.021	57.383
TIGVITKLDLMDEGTDAR	Unmodified	1947	P50570-3;P50570-2;P50570-5;P50570-4;P50570;E5RIK2;E5RHK8;Q9UQ16-5;Q9UQ16-2;Q9UQ16-3;Q9UQ16;Q9UQ16-4;A0A0D9SFB1;A0A0U1RQP1;A0A0D9SFE4;Q05193-5;Q05193-3;Q05193-2;Q05193;A0A1B0GUX5;A0A1B0GU67	DNM2;DNM3;DNM1	Dynamin-2;Dynamin-3;Dynamin-1	0.39936	0.012574	59.513	32.38
LELLLSAGDSGTFFCKGR	Unmodified	1969.99	O95866-2;A0A140T9L8;O95866-7;O95866-4;B7ZLJ5;O95866-6;O95866;A0A140T9V1;A0A0G2JJG8;O95866-5;O95866-3	G6B;C6orf25	Protein G6b	0.39973	0.010041	61.962	31.79
GGGPTSSEQIMKTGALLLQGFIQDR	Unmodified	2603.34	Q07812-5;Q07812-8;Q07812;Q07812-2	BAX	Apoptosis regulator BAX	0.4002	9.0419e-26	140.31	101.38
LLAEPVPGIKAEPDESNAR	Unmodified	2005.05	P61088;F8VZ29;F8VSD4;F8VV71;Q5JXB2	UBE2N;UBE2NL	Ubiquitin-conjugating enzyme E2 N;Putative ubiquitin-conjugating enzyme E2 N-like	0.40139	0.004398	67.449	44.306
IEKMSSEVVDSNPYSR	Unmodified	1839.87	E7EWE1;E7EQ61;A0A804HJ86;Q9GZZ9	UBA5	Ubiquitin-like modifier-activating enzyme 5	0.40316	0.00097962	89.468	35.378
KAHEILPNLVCCSAKNLR	Unmodified	2122.11	P50990-2;P50990;P50990-3;H7C4C8	CCT8	T-complex protein 1 subunit theta	0.40446	0.017902	53.21	28.004
DVLGTGAFSEVILAEDKR	Unmodified	1919	Q14012	CAMK1	Calcium/calmodulin-dependent protein kinase type 1	0.40605	0.0015588	80.508	50.776
KLAVNMVPFPR	Oxidation (M)	1286.72	Q9H4B7;CON__ENSEMBL:ENSBTAP00000025008;P68371;K7ESM5;A6NNZ2;Q9BUF5;P07437;Q5ST81;Q5JP53;A0A0B4J269;Q13509;Q13509-2;P04350;Q9BVA1;Q13885;Q3ZCM7;A0A075B736;Q5SQY0	TUBB1;TUBB4B;TUBB6;TUBB;TUBB3;TUBB4A;TUBB2B;TUBB2A;TUBB8	Tubulin beta-1 chain;Tubulin beta-4B chain;Tubulin beta-8 chain-like protein LOC260334;Tubulin beta-6 chain;Tubulin beta chain;Tubulin beta-3 chain;Tubulin beta-4A chain;Tubulin beta-2B chain;Tubulin beta-2A chain;Tubulin beta-8 chain	0.40769	0.0056992	82.029	57.333
MLDGTVKTIMVDDSKTVTDMLMTICAR	Oxidation (M)	3060.47	Q9Y490	TLN1	Talin-1	0.40844	0.028877	38.592	13.962
VESKYGPPCPSCPAPEFLGGPSVFLFPPKPKDTLMISR	Unmodified	4202.1	A0A286YFJ8;P01861	IGHG4	Ig gamma-4 chain C region	0.40946	3.7412e-05	59.789	44.009
DAYELQEVIGSGATAVVQAALCKPR	Unmodified	2645.35	Q9UEW8-2;Q9UEW8	STK39	STE20/SPS1-related proline-alanine-rich protein kinase	0.40968	0.00026082	78.057	40.968
NFSDNQLQEGKNVIGLQMGTNR	Deamidation (NQ)	2463.18	P37802;P37802-2;X6RJP6	TAGLN2	Transgelin-2	0.41156	1.1901e-18	143.23	103.84
EDIYVNYPTFSR	Unmodified	1502.7	J3QR77;Q15762	CD226	CD226 antigen	0.41161	3.3708e-08	123.75	68.199
EAYLTQLMIIKNSTYR	Oxidation (M);2 Deamidation (NQ);Acetyl (N-term)	2002.99	A0A0G2JPZ0;A0A0G2JM28;A0A0G2JPP7;A0A0G2JP11;A0A0G2JNS3;A0A0G2JM27;A0A0G2JPZ4;A0A0G2JNH4;A0A0G2JLU6;P24071-9;P24071-3;P24071-8;P24071-5;P24071-4;P24071-11;P24071-2;P24071-10;P24071;P24071-6	FCAR	Immunoglobulin alpha Fc receptor	0.41267	0.0020665	76.927	19.753
LFGEKSCDFLSSFR	Unmodified	1691.8	A0A2R8Y6A7;A0A2R8YD12;A0A024QZX5;A0A087X1N8;P35237	SERPINB6	Serpin B6	0.41284	0.031256	51.009	9.9175
GVNADKVGIEAAEMLLANLR	Unmodified	2083.11	O00442;O00442-2	RTCA	RNA 3'-terminal phosphate cyclase	0.41408	0.0014968	72.968	42.256
TVTINTEQKVSDFYDIEER	Unmodified	2286.1	Q15746-9;Q15746-11;Q15746-7;Q15746-4;Q15746-5;Q15746-2;Q15746-3;Q15746-6;Q15746	MYLK	Myosin light chain kinase, smooth muscle;Myosin light chain kinase, smooth muscle, deglutamylated form	0.41526	0.0029473	70.783	29.526
QSSEAEIQAKAR	Unmodified	1316.67	Q15149-4;Q15149-7;Q15149-8;Q15149-9;Q15149-5;Q15149-6;Q15149-2;Q15149;Q15149-3	PLEC	Plectin	0.41527	0.00034182	108.9	66.902
DLYMKNGQGFALVYSITAQSTFNDLQDLR	Unmodified	3307.62	F5GZG1;F5H823;B7ZB78;P61224-4;P61224-3;A6NIZ1;P61224;F5GX62;E7ESV4;F5H7Y6;F5H004;F5H0B7;F5H500;F5H6R7;F5GYB5;P62834;A0A075B6Q0	RAP1B;RAP1A	Ras-related protein Rap-1b;Ras-related protein Rap-1b-like protein;Ras-related protein Rap-1A	0.41543	1.0089e-24	130.62	104.19
CDLKENLLKDNCAPESIEFPVSEAR	Deamidation (NQ)	2934.37	P05106;H3BM21;P05106-2;P05106-3;I3L4X8	ITGB3	Integrin beta-3;Integrin beta	0.41783	0.00027975	70.699	49.35
CQHLQAEKKKMQQNIQELEEQLEEEESAR	Unmodified	3582.7	P35579;P35579-2	MYH9	Myosin-9	0.42225	7.7969e-05	68.153	44.377
KQVEVDAQQCMLEILDTAGTEQFTAMR	Oxidation (M)	3127.46	P61224;F5GX62;E7ESV4;F5H7Y6;F5H004;F5H0B7;F5H500;F5H6R7;F5GYB5;F5H077;F5GWU8;F5H491	RAP1B	Ras-related protein Rap-1b	0.42578	1.0662e-46	154.11	129.14
EYTAAVEAKQVAQQEAQR	Unmodified	2019	Q99623;F5GY37;F5H3X6;F5GWA7	PHB2	Prohibitin-2	0.42585	0.019124	54.237	29.302
FQMTQEVVCDECPNVKLVNEER	Unmodified	2723.24	Q9UBS4	DNAJB11	DnaJ homolog subfamily B member 11	0.42625	2.4943e-14	127.37	100.37
VKVFQSSANYAENFIQSIISTVEPAQR	Unmodified	3025.55	A0A3B3ITK7;P36871	PGM1	Phosphoglucomutase-1	0.42632	0.0082835	46.862	20.022
SQSASDAPLSQQHTLETLLEEIKALRERVQAQEQR	4 Deamidation (NQ)	3992.99	J3QLV6;Q6QEF8-2;Q6QEF8-5;Q6QEF8	CORO6	Coronin;Coronin-6	0.42681	0.012854	37.021	15.096
STKPSPMNPLPSSHMPGAFSESNSSFPQSASLPPYFSQGPSNRPPIR	Unmodified	4997.39	Q13094;E7ESF6	LCP2	Lymphocyte cytosolic protein 2	0.42688	0.00064371	45.096	33.321
ISYFTFIGTPVQATNMNDFKR	Unmodified	2449.21	K7ER96;O43396;K7EME7	TXNL1	Thioredoxin-like protein 1	0.42877	0.0051531	59.372	29.896
KGTCPSTLGEER	Unmodified	1333.63	Q8N490-4;Q8N490-3;Q8N490	PNKD	Probable hydrolase PNKD	0.42979	0.025675	55.196	2.1831
LASQANIAQVLAELKEYATEVDVDFVR	Unmodified	2991.56	A0A087X253;P63010-3;P63010;P63010-2;C9J1E7;A0A087WYD1;A0A087WU93;A0A087WZQ6;Q10567-4;Q10567-3;Q10567-2;Q10567	AP2B1;AP1B1	AP-2 complex subunit beta;AP-1 complex subunit beta-1	0.43062	2.2747e-24	130.98	97.905
GMKGLVYETSVLDPDEGIR	Unmodified	2078.04	A0A0C4DGI3;B4DJV2;O75390;F8VPF9;F8VPA1;F8W1S4;H0YH82;F8VRP1;F8VX68;F8W642;F8VZK9;F8VX07;F8VTT8;F8W4S1	CS	Citrate synthase;Citrate synthase, mitochondrial	0.43068	0.0016412	76.704	51.196
CNPDSNSANCLEEKGPMFELLPGESNKIPR	Deamidation (NQ)	3403.55	P10124	SRGN	Serglycin	0.43083	0.0051154	55.26	35.526
LQEDKEQMAQQLAEETQGFQR	Unmodified	2506.18	Q15149-4;Q15149-7;Q15149-8;Q15149-9;Q15149-5;Q15149-6;Q15149-2;Q15149;Q15149-3	PLEC	Plectin	0.43086	5.7973e-11	117.31	64.447
QGLPATSDIKDVDSLMR	Unmodified	1844.93	Q9Y2Q0-3;Q9Y2Q0-2;Q9Y2Q0	ATP8A1	Phospholipid-transporting ATPase IA	0.43208	0.038537	44.252	21.261
AKAAEMVPDLPSPPMEAPAPASNPSGR	Unmodified	2687.3	Q6ZVM7-2;Q6ZVM7;Q6ZVM7-3;Q6ZVM7-5;F5H3S6;Q6ZVM7-4;B7Z2U2	TOM1L2	TOM1-like protein 2	0.43218	2.7027e-05	71.297	40.416
HAEFESLCAQYSADKR	Unmodified	1910.86	A0A494BZW2;E9PEM5;A0A494C1L5;P50851-2;P50851;H0YAC6	LRBA	Lipopolysaccharide-responsive and beige-like anchor protein	0.43311	1.1279e-05	115.04	62.537
VYGALMWSLGKVINTPEVLR	Unmodified	2245.23	Q9H223	EHD4	EH domain-containing protein 4	0.43327	0.00030572	95.197	1.9715
NMVEPSQHIFDDAQLQIYTLMHRDSYPR	Oxidation (M);Deamidation (NQ)	3420.59	B3KSW4;O76081-4;O76081-3;O76081-5;O76081-6;O76081-2;O76081	RGS20	Regulator of G-protein signaling 20	0.43361	0.013963	41.423	17.073
YCGDYDSFFESKESNTVFSFLGLKPR	Unmodified	3092.42	Q9UJC5	SH3BGRL2	SH3 domain-binding glutamic acid-rich-like protein 2	0.4338	0.0017687	55.744	30.259
FQEHLQLQNLGINPANIGFSTLTMESDKFICIR	Unmodified	3833.92	A0A087WVQ6;Q00610;Q00610-2;J3KS13;J3QL20;J3KSQ2	CLTC	Clathrin heavy chain;Clathrin heavy chain 1	0.43381	2.9951e-06	86.261	65.669
LKYENEVALR	Unmodified	1233.67	CON__P13645;A0A1B0GVI3;P13645	KRT10	Keratin, type I cytoskeletal 10	0.43566	0.0035914	77.744	25.019
QVALWDTKHLEEPLSLQELDTSSGVLLPFFDPDTNIVYLCGKGDSSIR	Unmodified	5402.7	P31146;H3BRY3	CORO1A	Coronin-1A;Coronin	0.4363	2.1368e-05	51.583	37.358
MSESGFKLLCQCLGFGSGHFR	Unmodified	2417.11	P02751-10;P02751-9;P02751-14;P02751-13;P02751-8;P02751-17;P02751-3;P02751-1;P02751-7;P02751;P02751-6;P02751-11;P02751-12;H0Y7Z1	FN1	Fibronectin;Anastellin;Ugl-Y1;Ugl-Y2;Ugl-Y3	0.43724	0.032524	54.511	33.311
QFILVMNALDNRAARNHVNR	Oxidation (M);3 Deamidation (NQ)	2370.19	K7EPL2;Q9UBT2-2;Q9UBT2	UBA2	SUMO-activating enzyme subunit 2	0.4391	0.01571	49.224	13.251
SYELPDGQVITIGNER	Deamidation (NQ)	1790.87	Q562R1	ACTBL2	Beta-actin-like protein 2	0.44101	2.1471e-60	159.58	102.04
TPEVTCVVVDVSHEDPEVKFNWYVDGVEVHNAKTKPR	Deamidation (NQ)	4280.08	A0A0A0MS08;P01857	IGHG1	Ig gamma-1 chain C region	0.44217	0.019477	32.353	8.1709
DADSITLFDVQQKR	Unmodified	1634.83	A0A3B3ISC6;A0A3B3IT15;A0A3B3IS84;P53621;P53621-2;A0A3B3IU89;A0A3B3ITV3	COPA	Coatomer subunit alpha;Xenin;Proxenin	0.44283	0.031448	50.897	14.378
IMNNAAQPDGKIR	Oxidation (M);2 Deamidation (NQ);Acetyl (N-term)	1486.71	Q2KHT3-2;Q2KHT3	CLEC16A	Protein CLEC16A	0.44432	0.035013	44.616	8.6159
EECDKYALQSQQR	Unmodified	1653.74	K7EME0;A0A0B4J2A4;P42765	ACAA2	3-ketoacyl-CoA thiolase, mitochondrial	0.4444	0.015994	61.03	18.233
AQVAFECDEDKDER	Unmodified	1710.72	Q96RT1-7;Q96RT1-6;Q96RT1-4;Q96RT1-5;Q96RT1-3;Q96RT1-9;Q96RT1-2;Q96RT1;Q96RT1-8	ERBB2IP	Protein LAP2	0.44741	0.00036705	101.39	79.968
CPAPELLGGPSVFLFPPKPKDTLMISR	Unmodified	2966.58	A0A4W9A917;A0A286YES1;P01860	IGHG3	Ig gamma-3 chain C region	0.448	2.0114e-05	71.143	52.262
MKAQLNPHLNLLTPARLPSGHAPGQDR	Oxidation (M);3 Deamidation (NQ);Acetyl (N-term)	2992.52	Q9Y6S9-2;Q9Y6S9	RPS6KL1	Ribosomal protein S6 kinase-like 1	0.44815	0.021731	43.633	15.894
DLADWLNIKQMGLFNFRPSVR	Oxidation (M);Deamidation (NQ);Acetyl (N-term)	2578.3	Q8N3C0	ASCC3	Activating signal cointegrator 1 complex subunit 3	0.44866	0.038795	44.816	14.722
QEHCGCYTLLVENKLGSR	Unmodified	2163.02	Q15746-9;Q15746-11;Q15746-7;Q15746-4;Q15746-5;Q15746-2;Q15746-3;Q15746-6;Q15746;D6R9C2	MYLK	Myosin light chain kinase, smooth muscle;Myosin light chain kinase, smooth muscle, deglutamylated form	0.44909	0.025808	47.64	22.482
DDLKKLLETECPQYIR	Unmodified	2020.03	P05109	S100A8	Protein S100-A8;Protein S100-A8, N-terminally processed	0.44969	0.00040085	94.673	69.131
AAMEPIVISAKTMLESAGGLIQTAR	Deamidation (NQ)	2558.34	Q9Y490	TLN1	Talin-1	0.44971	5.1418e-25	139.28	104.63
QKHSQAVEELAEQLEQTKR	Deamidation (NQ)	2252.14	P35579	MYH9	Myosin-9	0.45065	0.0029421	72.932	39.951
NSSLLTQKQEVHMREKSFQCNESGKAFNYSSLLR	Oxidation (M);3 Deamidation (NQ)	4034.91	Q6ZN06	ZNF813	Zinc finger protein 813	0.45272	0.013619	33.234	12.642
ATSNVFAMFDQSQIQEFKEAFNMIDQNR	Oxidation (M)	3324.52	J3QRS3;P19105;O14950;J3KTJ1;P24844;P24844-2	MYL12A;MYL12B;MYL9	Myosin regulatory light chain 12A;Myosin regulatory light chain 12B;Myosin regulatory light polypeptide 9	0.45434	0.00022997	76.161	50.435
GSPAINVAVHVFR	Unmodified	1365.75	A0A087WT59;P02766	TTR	Transthyretin	0.4544	0.00017732	92.247	56.735
VISKHDLGHFMLR	Unmodified	1551.83	A0A2R8YEP4;P30043;M0R192	BLVRB	Flavin reductase (NADPH)	0.45506	0.012082	58.754	45.774
QFMNKSLSGPGQ	Unmodified	1292.62	O15145	ARPC3	Actin-related protein 2/3 complex subunit 3	0.45636	1.0381e-84	198.25	165.93
VFIMDNCEELIPEYLNFIR	Unmodified	2414.16	P07900;P07900-2	HSP90AA1	Heat shock protein HSP 90-alpha	0.45729	4.9267e-118	209.11	149.89
QELAVFCSPEPPAKTSTPEDFIR	Deamidation (NQ)	2619.25	Q9Y490	TLN1	Talin-1	0.45776	0.001632	77.959	41.848
VTGTNKGISPVPINLR	Unmodified	1664.96	P50570-3;P50570-2;P50570-5;P50570-4;P50570;A0A0D9SFB1;A0A0U1RQP1;A0A0D9SFE4;Q05193-5;Q05193-3;Q05193-2;Q05193;A0A1B0GUX5;A0A1B0GU67	DNM2;DNM1	Dynamin-2;Dynamin-1	0.4596	0.0011441	88.108	31.156
YGAAMALGICCAGTGNKEAINLLEPMTNDPVNYVR	2 Oxidation (M);2 Deamidation (NQ);Acetyl (N-term)	3858.76	A0A7I2YQI9;A0A7I2V4X0;A0A7I2V641;A0A7I2V2K8;A0A7P0MW50;A0A7I2YQY1;A0A7I2V262;A0A7I2V5C8;A0A7I2V523;Q99460-2;Q99460	PSMD1	26S proteasome non-ATPase regulatory subunit 1	0.46157	0.020598	33.816	12.647
SISDKQQWDAAIYFMEEALQAR	Unmodified	2599.24	A0A2R8YFD1;A0A2R8Y3X5;A0A2R8YDM2;E5KLJ9;O60313-13;O60313;O60313-9;O60313-11;O60313-2;O60313-10;A0A2R8YE78;C9JMB8	OPA1	Dynamin-like 120 kDa protein, mitochondrial;Dynamin-like 120 kDa protein, form S1	0.4616	0.0015873	64.619	24.972
KGGETSEMYLIQPDSSVKPYR	Deamidation (NQ)	2385.15	P02675;D6REL8	FGB	Fibrinogen beta chain;Fibrinopeptide B;Fibrinogen beta chain	0.46241	0.00050118	87.24	62.217
HKQELTEKDATIASLEETNR	Unmodified	2312.16	O75116;E9PF63;Q14DU5	ROCK2	Rho-associated protein kinase 2	0.46358	0.032911	40.047	15.154
YALYDASFETKESR	Unmodified	1678.78	F6RFD5;P60981;P60981-2	DSTN	Destrin	0.46422	0.00031742	102.87	79.416
GELYDDVDHPLPISNPLTSSQPIDDEIYEELPEEEEDSAPVKVEEQR	Unmodified	5364.48	O75563	SKAP2	Src kinase-associated phosphoprotein 2	0.46427	7.9459e-21	97.234	85.633
WLKGQGVYLGMPGCLPVYDALAGEFIR	Unmodified	3009.52	F8VY02;P30040	ERP29	Endoplasmic reticulum resident protein 29	0.46559	0.00014167	68.024	22.535
KDPELWGSVLLESNPYR	Unmodified	2002.02	A0A087WVQ6;Q00610;Q00610-2	CLTC	Clathrin heavy chain;Clathrin heavy chain 1	0.4666	4.4783e-07	134.08	106.01
EIAEPLFDLKVGMEQLVQNATFR	Unmodified	2647.37	Q9Y613	FHOD1	FH1/FH2 domain-containing protein 1	0.46956	0.0015789	61.862	36.28
RGDFIHVMDNSDPNWWKGACHGQTGMFPR	Unmodified	3415.52	P62993;P62993-2	GRB2	Growth factor receptor-bound protein 2	0.47079	0.0023871	51.966	30.019
QAKLLSNSQTLGNDMLMNTPR	Oxidation (M);3 Deamidation (NQ);Acetyl (N-term)	2392.12	H3BU04;Q9BVW5	TIPIN	TIMELESS-interacting protein	0.47343	0.0023313	65.808	10.47
DGSYAWEIKDFLVGQDR	Unmodified	1997.95	Q14696	MESDC2	LDLR chaperone MESD	0.47375	0.014273	59.634	28.678
MDLFSALIKGPTR	Unmodified	1447.79	Q9C0C9;K7ES11	UBE2O	E2/E3 hybrid ubiquitin-protein ligase UBE2O	0.47498	0.00065905	92.856	42.503
VISYEEGKALAESWNAAFLESSAKENQTAVDVFR	Unmodified	3758.84	C9J931;Q15382	RHEB	GTP-binding protein Rheb	0.47553	0.0054085	42.288	20.971
TINLYYNNRTVQAIVELKNKPAR	3 Deamidation (NQ)	2720.45	Q5T4S7-3;Q5T4S7-4;Q5T4S7;Q5T4S7-2;Q5T4S7-6	UBR4	E3 ubiquitin-protein ligase UBR4	0.47561	0.022985	40.381	10.171
NFLKCSEDNPLFAGIDCEVFESR	Unmodified	2746.24	Q93084-4;Q93084;Q93084-3;Q93084-7;Q93084-1;Q93084-6;Q93084-5	ATP2A3	Sarcoplasmic/endoplasmic reticulum calcium ATPase 3	0.47611	0.00035855	78.976	52.021
QDLTTLDVTKLTPLSHEVISR	Unmodified	2365.29	Q2VIR3-2;Q2VIR3;P41091;H7BZU1	EIF2S3L;EIF2S3	Putative eukaryotic translation initiation factor 2 subunit 3-like protein;Eukaryotic translation initiation factor 2 subunit 3	0.4798	0.028529	41.31	10.717
WYEIEKIPTTFENGR	Deamidation (NQ)	1882.91	C9JX71;C9JF17;P05090	APOD	Apolipoprotein D	0.48033	0.0043576	85.45	55.983
GMVQSSSPIMPTVGPSTASPEEPPGSSLPSDTSDEIMDLLVQSVTKSSPR	Unmodified	5112.45	Q9Y613	FHOD1	FH1/FH2 domain-containing protein 1	0.48115	0.00088042	40.439	29.727
DFNPTATVKMLPTFVR	Unmodified	1835.96	P19367-4;P19367-2;P19367;P19367-3;B1AR62	HK1	Hexokinase-1	0.48226	1.7095e-05	113.4	78.575
AMTKDNNLLGR	Unmodified	1231.63	A0A0G2JIW1;P0DMV8-2;P0DMV9;P0DMV8;V9GZ37;Q53FA3;P34931;P17066	HSPA1A;HSPA1B;HSPA1L;HSPA6	Heat shock 70 kDa protein 1A;Heat shock 70 kDa protein 1B;Heat shock 70 kDa protein 1-like;Heat shock 70 kDa protein 6	0.48249	0.0056833	73.781	31.443
ASRLYQWSLKSSAQFLGSPQLR	3 Deamidation (NQ);Acetyl (N-term)	2567.3	F6VI00;A0A087WT95;P49753-2;P49753	ACOT2	Acyl-coenzyme A thioesterase 2, mitochondrial	0.48397	0.023759	46.962	18.149
LYEKKIFEYETQR	Unmodified	1745.9	P50402;A0A804HIV7;A0A804HLA2	EMD	Emerin	0.48407	0.018195	57.52	18.011
VIVMTTKEVER	Unmodified	1303.72	Q06124-3;Q06124;Q06124-1;A0A0U1RRI0	PTPN11	Tyrosine-protein phosphatase non-receptor type 11	0.48486	0.0043887	76.282	43.867
YDYEEVEAEGANKMMKDLEALMFDR	Unmodified	2996.32	A0A3B3ITK7;P36871;P36871-2;P36871-3	PGM1	Phosphoglucomutase-1	0.48604	0.00017642	69.922	50.385
DDLKLLCEQNEEEVSPQLFTFHEAVSQMVEMEEQVVEDHR	Unmodified	4816.19	A0A6Q8PFA6;A0A6Q8PH57;O00139-2;A0A6Q8PGH7;A0A6Q8PG37;O00139-1;O00139-5;O00139;O00139-4;A0A6Q8PGG1	KIF2A	Kinesin-like protein KIF2A	0.48901	3.5205e-12	76.921	60.945
EIVSGMKYIQHTYR	Unmodified	1723.87	P52565;J3KTF8;J3QQX2;J3KRY1;P52565-2	ARHGDIA	Rho GDP-dissociation inhibitor 1	0.48984	0.014486	60.196	37.875
QITKEDFATFDYILCMDESNLR	Unmodified	2708.25	P24666;P24666-3;P24666-2	ACP1	Low molecular weight phosphotyrosine protein phosphatase	0.4902	0.0012291	67.364	40.887
AAVAVLRNDSLQAFLQDR	3 Deamidation (NQ);Acetyl (N-term)	2031.03	Q6BEB4	SP5	Transcription factor Sp5	0.49253	0.036103	42.818	7.781
MQKEITALAPSTM	Oxidation (M)	1435.71	A0A2R8Y793			0.49276	8.8642e-16	158.05	131.53
RPILACYKLWGPGLPNFFR	Deamidation (NQ)	2305.22	P29590-11;P29590	PML	Protein PML	0.49521	0.036473	41.412	11.318
MLNTLQTNAGYLEQVKRQR	3 Deamidation (NQ)	2265.14	Q5JU21;Q5JU20;Q5JU23;Q05932-3;Q05932-2;Q05932-4;Q05932	FPGS	Folylpolyglutamate synthase, mitochondrial	0.49625	0.029615	50.252	13.243
KWDPYKQGFGNVATNTDGKNYCGLPGEYWLGNDKISQLTR	Unmodified	4590.2	P02675;D6REL8	FGB	Fibrinogen beta chain;Fibrinopeptide B;Fibrinogen beta chain	0.49728	5.7763e-14	89.138	73.782
GDSTFESKSYKMADEAGSEADHEGTHSTKR	Unmodified	3257.42	P02671;P02671-2	FGA	Fibrinogen alpha chain;Fibrinopeptide A;Fibrinogen alpha chain	0.49749	0.0017678	50.992	39.607
LDLSKR	Unmodified	730.434	Q9UQ13-2;Q9UQ13	SHOC2	Leucine-rich repeat protein SHOC-2	0.49751	0.02137	37.028	3.2901
GARPPAAGPGGDEDEDEEDTAPESALDTSLDKSFSEDAVTDSSGSGTLPR	Unmodified	5005.2	A0A6Q8PGN3;A0A6Q8PHG2;A0A6Q8PH71;A0A6Q8PHA2;Q27J81-2;Q27J81;A0A6Q8PF44;A0A6Q8PFW4;A0A0A0MQU1;A0A6Q8PHS8	INF2	Inverted formin-2	0.49758	3.3612e-22	103.91	92.218
DSFKAGGSASAMLQPLLDNQVGFKNMQNVEHVPLSLDR	Unmodified	4113.04	P20618	PSMB1	Proteasome subunit beta type-1	0.49787	0.017554	34.252	9.7794
ETYQKLLEDIAVLHR	Unmodified	1826.99	H0YI08;Q9Y6F6-6;Q9Y6F6-3;Q9Y6F6-5;Q9Y6F6-1;Q9Y6F6-2;Q9Y6F6-4;Q9Y6F6;Q9Y6F6-7;Q9Y6F6-8;E9PJ61	MRVI1	Protein MRVI1	0.49861	0.016951	57.794	28.061
RFDKDGNGTIDFNEFLLTLR	2 Deamidation (NQ);Acetyl (N-term)	2414.18	D6RHD7;D6RF97;Q8WWF8	CAPSL	Calcyphosin-like protein	0.49889	0.032602	49.224	12.182
CLSSATDPQTKR	Unmodified	1362.66	D6REX3;O94979-6;O94979-3;O94979-10;O94979-4;O94979-9;O94979-2;O94979;O94979-8;H7BXG7;O94979-7;H0Y8W8	SEC31A	Protein transport protein Sec31A	0.49965	0.028074	53.967	31.246
IIGLDQVAGMSETALPGAFKTR	Oxidation (M)	2290.2	P35579;P35579-2	MYH9	Myosin-9	0.5002	0.0030474	66.264	38.181
DAKGISQEQMNEFR	Deamidation (NQ)	1652.75	A0A804HJU8;A0A804HIN7;A0A804HK61;A0A804HII9;P12814-2;P12814-3;A0A804HLF4;A0A7I2V4Y4;A0A804HKE2;P12814-4;A0A804HLD0;H9KV75;H0YJW3;H7C5W8;H0YJ11;P12814;A0A804HL31	ACTN1	Alpha-actinin-1	0.50094	0.023933	66.436	24.793
VLQGVRLSENVVNRMKEPSSPPPAPTSSTFGLQDGNLR	3 Deamidation (NQ);Acetyl (N-term)	4122.07	J3QTB2;J3QTA6;Q9BRQ6	CHCHD6	MICOS complex subunit MIC25	0.50168	0.029529	30.017	11.025
KQCSKEDGGGWWYNR	Unmodified	1869.82	CON__P02676;P02675;D6REL8	FGB	Fibrinogen beta chain;Fibrinopeptide B;Fibrinogen beta chain	0.50216	2.0701e-10	136.99	101.21
DVIGCTQEMDFILWPRNDIEKIVCLLFSR	Unmodified	3566.77	Q9GZU0-2;Q9GZU0	C6orf62	Uncharacterized protein C6orf62	0.50277	0.031476	42.708	16.988
MKGLIDEVNQDFTNR	Deamidation (NQ)	1779.85	P02671;P02671-2;A0A087WUA0	FGA	Fibrinogen alpha chain;Fibrinopeptide A;Fibrinogen alpha chain	0.50333	7.6652e-08	97.823	56.596
ERKMLEKAR	Oxidation (M);Acetyl (N-term)	1217.65	Q76H82;B1ALG6;A0A0B4J1V9;Q9NRZ9-9;Q9NRZ9-8;Q9NRZ9-7;Q9NRZ9-6;Q9NRZ9-5;Q9NRZ9-4;Q9NRZ9-3;Q9NRZ9-2;Q9NRZ9	HELLS	Lymphoid-specific helicase	0.50555	0.039444	35.908	17.236
LNQQEQEDLELAIALSKSEISEA	Unmodified	2557.28	B1AUU8;P42566;P42566-2	EPS15	Epidermal growth factor receptor substrate 15	0.50629	0.017205	46.099	22.652
PQLAEKKQQFR	2 Deamidation (NQ)	1373.73	A0A075B7F7;A0A087X230;A0A087X0Y3;A0A087X0J8;A0A087WVV8;A0A087WV19;A0A087WTQ0;A0A087WUR2;A0A087WTG0;A0A087WVE3;A0A494C0A2;A0A087X002;A0A087WUW2;A0A087WZS8;A0A087WYI5;A0A087WW93;A0A087WVG0;P0DPF3-2;A0A087WYQ9;A0A087WWQ1;A0A075B757;A0A087WZE1;P0DPF3;A0A075B764;A0A494C053;A0A087WY24;A0A087WY62;A0A087WZJ2;A0A087WVU4;A0A075B762;A0A087WUL8;Q8N660;Q5TAG4	NBPF14;NBPF19;NBPF9;NBPF12;NBPF26;NOTCH2NL;NBPF10;NBPF15	Neuroblastoma breakpoint family member 15;Neuroblastoma breakpoint family member 12	0.50724	0.032626	56.258	30.637
CGRISNQMKQSMEEFR	2 Oxidation (M);Deamidation (NQ)	2032.88	Q9NVH2-4;Q9NVH2-3;Q9NVH2-2;Q9NVH2	INTS7	Integrator complex subunit 7	0.5086	0.027286	49.482	21.986
SSPDLTGVVHIYEELKR	Unmodified	1942.02	Q6ZVM7-2;Q6ZVM7;Q6ZVM7-5	TOM1L2	TOM1-like protein 2	0.51102	0.0020622	79.337	34.222
HQSACKDSDWPFCSDEDWNYKCPSGCR	Unmodified	3391.32	P02671;P02671-2;A0A087WUA0	FGA	Fibrinogen alpha chain;Fibrinopeptide A;Fibrinogen alpha chain	0.51358	1.3406e-23	119.25	118.11
TPCTVSCNIPVVSGKECEEIIR	Deamidation (NQ)	2548.2	P02675;D6REL8	FGB	Fibrinogen beta chain;Fibrinopeptide B;Fibrinogen beta chain	0.5152	1.0447e-13	121.26	91.982
TLSLDEVYLIDSGAQYKDGTTDVTR	Unmodified	2759.35	Q9NQW7-3;Q9NQW7;Q5T6H7	XPNPEP1	Xaa-Pro aminopeptidase 1	0.51542	7.4985e-07	109.37	68.942
GHRPLDKKR	Unmodified	1105.65	P02675	FGB	Fibrinogen beta chain;Fibrinopeptide B;Fibrinogen beta chain	0.51593	0.039211	27.303	11.422
KGGETSEMYLIQPDSSVKPYR	Oxidation (M)	2400.16	P02675;D6REL8	FGB	Fibrinogen beta chain;Fibrinopeptide B;Fibrinogen beta chain	0.52208	0.00026452	70.99	39.879
LDAHKVLSALQAVQGLLVAQGR	Unmodified	2286.32	A0A7P0TAP4;A0A7P0Z441;A0A7P0T9S6;A0A7P0TA52;A0A7P0TBH1;A0A7P0T8D1;P01019	AGT	Angiotensinogen;Angiotensin-1;Angiotensin-2;Angiotensin-3;Angiotensin-4;Angiotensin 1-9;Angiotensin 1-7;Angiotensin 1-5;Angiotensin 1-4	0.5226	3.748e-14	124.77	91.847
SEAYNTFSER	Unmodified	1202.52	A0A0A0MRJ7;P12259	F5	Coagulation factor V;Coagulation factor V heavy chain;Coagulation factor V light chain	0.52289	5.1636e-05	114.89	90.076
DGHIKIADFGMCKENIFGESR	Unmodified	2423.14	Q05655;Q05655-2	PRKCD	Protein kinase C delta type;Protein kinase C delta type regulatory subunit;Protein kinase C delta type catalytic subunit	0.52412	0.0028236	62.468	39.021
LDSAIPDDLDGNTNKRSKEVR	2 Deamidation (NQ);Acetyl (N-term)	2386.16	H7C063;B5MCW5;A0A087X1Z6;A0A087WWL2;E7EPT8;Q8IZJ4;Q8IZJ4-2	RGL4	Ral-GDS-related protein	0.52578	0.035402	45.844	19.607
TGYESGEYEMLGEGLGVKETPQQKYQR	Unmodified	3076.44	A0A7I2V4Y9;Q13561;Q13561-3;Q13561-2;A0A7I2V4H4;F8VRV7;F8VW18;A0A7I2V390;F8W1I6;H0YHL1	DCTN2	Dynactin subunit 2	0.52678	0.013163	42.806	24.712
KGVFPVSFVHILSD	Unmodified	1543.84	A0A0A0MRE5;Q9ULH1;Q9ULH1-2;H0YBF7	ASAP1	Arf-GAP with SH3 domain, ANK repeat and PH domain-containing protein 1	0.52712	0.0086943	67.019	49.354
KDFPLSGYVELR	Unmodified	1422.75	O75489	NDUFS3	NADH dehydrogenase [ubiquinone] iron-sulfur protein 3, mitochondrial	0.52766	0.032605	51.643	17.861
CGFCNQPIR	Unmodified	1150.5	O43294;O43294-2	TGFB1I1	Transforming growth factor beta-1-induced transcript 1 protein	0.52778	2.1199e-50	160.91	134.12
YKQSDPENPDNDR	Unmodified	1576.68	F8WF97;H0Y808;A2ID95;P51854-4;P51854-1;P51854	TKTL1	Transketolase-like protein 1	0.52875	0.017252	60.161	12.318
MWQPLELISGKDQPQVPCIFCLTEER	2 Deamidation (NQ)	3175.5	E7EWF9	NAT2		0.52879	0.012583	45.546	31.361
MPPPTTKEDVTMATVMGSLPDVR	Unmodified	2472.21	P18054	ALOX12	Arachidonate 12-lipoxygenase, 12S-type	0.53139	0.00051979	82.593	62.212
KMLEEIMKYEASILTHDSSIR	Oxidation (M)	2509.26	C9JPQ9;C9JU00;C9JEU5;P02679-2;C9JC84;P02679	FGG	Fibrinogen gamma chain	0.53148	0.0028322	63.488	38.303
FQFPGKPGIYTR	Unmodified	1409.75	P04114	APOB	Apolipoprotein B-100;Apolipoprotein B-48	0.53183	0.0082091	64.55	46.216
EKTKVIESTQDLGNDLAGVMALQR	Unmodified	2615.36	Q01082;A0A087WUZ3;Q01082-2;Q01082-3	SPTBN1	Spectrin beta chain, non-erythrocytic 1	0.53304	0.010237	47.603	20.766
NPVNYFAEVEQIAFDPSNMPPGIEASPDKMLQGR	Unmodified	3760.79	P04040	CAT	Catalase	0.53322	0.0010239	48.865	23.139
LKQEYFVVAATLQDIIR	Unmodified	2006.12	P11216;P11217-2;P11217;E9PK47;P06737-2;P06737	PYGB;PYGM;PYGL	Glycogen phosphorylase, brain form;Glycogen phosphorylase, muscle form;Alpha-1,4 glucan phosphorylase;Glycogen phosphorylase, liver form	0.53331	0.00010382	105.2	60.909
LQALDTGWNELHKMWENR	Unmodified	2240.08	Q01082;A0A087WUZ3;Q01082-2;Q01082-3	SPTBN1	Spectrin beta chain, non-erythrocytic 1	0.53445	0.016933	53.924	33.569
AAAAVNGAAGFSSSGPAATSGAVLQAATGMYEQLKGEWNR	Deamidation (NQ);Acetyl (N-term)	3909.86	K7ENY6;K7EJR3;R4GMR5	PSMD8		0.53594	0.0011086	46.772	21.04
SPAEQLKQMAAQQQQR	4 Deamidation (NQ)	1844.86	E7ESR8	MAML3		0.5361	0.024034	49.3	9.285
KAPDAGGCLHADPDLGVLCPTGCQLQEALLQQERPIR	Deamidation (NQ)	4083.99	P02675	FGB	Fibrinogen beta chain;Fibrinopeptide B;Fibrinogen beta chain	0.53638	0.00010729	60.48	33.485
EVDLKDYEDQQKQLEQVIAKDLLPSR	Unmodified	3099.61	P02671;P02671-2	FGA	Fibrinogen alpha chain;Fibrinopeptide A;Fibrinogen alpha chain	0.53819	5.9996e-07	108.55	82.342
MESPIPILPLPTPDAETEKLIR	Unmodified	2459.33	G3XAH0;B4DJ62;Q99719;C9JM82	2022-09-05	Septin-5	0.53979	4.1587e-05	103.99	80.961
DQELMLQKERIQVLEDQRTR	Oxidation (M);3 Deamidation (NQ)	2546.26	Q9BV73-2;Q9BV73;H7C0P0	CEP250	Centrosome-associated protein CEP250	0.54127	0.033927	35.133	10.726
AQLQILANMDSQLKE	Oxidation (M);2 Deamidation (NQ);Acetyl (N-term)	1760.85	J3KTQ0	SPAG5		0.54198	0.015417	50.284	13.437
ALEQQVEEMKTQLEELEDELQATEDAKLR	Oxidation (M)	3431.66	P35579;P35579-2	MYH9	Myosin-9	0.5425	0.0035559	50.364	21.229
LQNMKSDTFQEQYLNRRR	Oxidation (M);3 Deamidation (NQ);Acetyl (N-term)	2387.12	D6RGZ5	SPEF2		0.54264	0.036523	38.057	7.278
DCFKTIISYIDEQFER	Unmodified	2062.97	Q15019;B5MCX3;Q15019-3;Q15019-2;C9J938;C9JB25;C9IY94;C9IZU3;C9J2Q4;C9JQJ4;H7C310	2022-09-02	Septin-2	0.54431	1.0469e-36	168.42	120.5
IWQYVYSKDQLQTFSEEHPVLLTEAPLNPR	Unmodified	3600.83	P61163;R4GMT0;A0A1B0GVS3	ACTR1A	Alpha-centractin	0.54449	0.0013659	55.26	30.648
MKGLIDEVNQDFTNR	Oxidation (M)	1794.86	P02671;P02671-2;A0A087WUA0	FGA	Fibrinogen alpha chain;Fibrinopeptide A;Fibrinogen alpha chain	0.54457	0.00031259	108.06	80.296
MPPFTKMFLAYQDQSFDIPDR	2 Oxidation (M)	2578.19	Q99698	LYST	Lysosomal-trafficking regulator	0.54457	0.037607	30.152	7.7166
TSTADYAMFKVGPEADKYR	Unmodified	2149.01	C9JEU5;P02679-2;C9JC84;P02679	FGG	Fibrinogen gamma chain	0.54464	2.546e-40	145.82	122.49
GSGNWRSHR	Deamidation (NQ);Acetyl (N-term)	1098.5	J3QRV5;Q6P1M3	LLGL2	Lethal(2) giant larvae protein homolog 2	0.54465	0.037629	51.346	51.346
MGHPPANPSRPLSPVCRWTADPSR	Oxidation (M)	2701.3	K7ELT6	CIRBP		0.54494	0.034418	34.614	12.029
KAPDAGGCLHADPDLGVLCPTGCQLQEALLQQER	Deamidation (NQ)	3717.75	P02675	FGB	Fibrinogen beta chain;Fibrinopeptide B;Fibrinogen beta chain	0.54507	1.4781e-06	92.873	54.965
EILSVDCSTNNPSQAKLR	Unmodified	2031.01	P10909-4;P10909-6;P10909;P10909-5;P10909-2;H0YC35;P10909-3	CLU	Clusterin;Clusterin beta chain;Clusterin alpha chain;Clusterin	0.54615	2.0257e-160	220.32	175.49
EAIICKNIPR	Unmodified	1212.66	C9J4N6;O75874	IDH1	Isocitrate dehydrogenase [NADP] cytoplasmic	0.54621	0.00032044	111.06	71.436
GTQVVGSDMTVTVQFTNPLKETLR	Deamidation (NQ)	2621.34	P00488	F13A1	Coagulation factor XIII A chain	0.54709	0.00062356	72.316	33.939
IEEGLDQINKDMR	Unmodified	1559.76	O00161-2;O00161;H3BNE1;H3BR18;H3BM38;H3BPJ0;H3BP15;H3BQY9;H3BR99;H3BV99	SNAP23	Synaptosomal-associated protein 23;Synaptosomal-associated protein	0.54741	1.7861e-06	142.89	96.489
EVQQKIEKQYDADLEQILIQWITTQCR	Deamidation (NQ)	3376.7	P37802;P37802-2;X6RJP6	TAGLN2	Transgelin-2	0.5499	1.04e-07	114.15	88.199
GVQDIVVGEGTHFLIPWVQKPIIFDCR	Unmodified	3122.64	P35232;E7ESE2;E9PCW0;C9JW96;P35232-2	PHB	Prohibitin	0.55006	0.0030076	51.857	28.573
AGGDETKLLVVDR	Unmodified	1371.74	O14745;O14745-2	SLC9A3R1	Na(+)/H(+) exchange regulatory cofactor NHE-RF1	0.55053	0.0036441	76.868	47.565
EEKTSWKYQVQTER	Unmodified	1810.88	B2RNG4;Q9BYJ4;Q9BYJ4-2	TRIM6-TRIM34;TRIM34	Tripartite motif-containing protein 34	0.5509	0.0024734	88.134	27.443
VADYCENNYIQATDKR	Unmodified	1958.88	B6VEX4;A0A0A0MRT6;Q8IZP0-10;Q8IZP0-8;Q8IZP0-7;Q8IZP0-2;Q8IZP0-4;Q8IZP0-3;Q8IZP0-5;Q8IZP0-6;Q8IZP0-9;Q8IZP0;Q8IZP0-11	ABI1	Abl interactor 1	0.55525	1.1173e-05	124.2	85.162
SVKGLVAVITGGASGLGLATAER	Unmodified	2126.21	Q99714;A0A804HHW5;Q99714-2;Q5H928	HSD17B10	3-hydroxyacyl-CoA dehydrogenase type-2	0.55665	0.00041414	70.994	39.953
KTQTVCNFTDGALVQHQEWDGKESTITR	Unmodified	3248.55	Q01469;I6L8B7	FABP5	Fatty acid-binding protein, epidermal	0.55729	6.7045e-05	74.665	52.002
FQMIPLDPKGTSQNDPNWVVR	Oxidation (M)	2457.21	CON__Q28194;P07996;P07996-2	THBS1	Thrombospondin-1	0.55805	0.0009048	86.453	54.57
TPCTVSCNIPVVSGKECEEIIR	Unmodified	2547.21	P02675;D6REL8	FGB	Fibrinogen beta chain;Fibrinopeptide B;Fibrinogen beta chain	0.55883	9.4288e-71	167.92	126.53
MTNQESAVHVKMMPEFQKSSVR	Oxidation (M);3 Deamidation (NQ)	2582.18	Q9H0P0-1;B9A035	NT5C3A	Cytosolic 5'-nucleotidase 3A	0.56495	0.038893	27.61	8.061
MIDAATLKSR	Unmodified	1104.6	C9JPQ9;C9JU00	FGG		0.56596	1.1395e-09	128.03	86.586
EYHTEKLVTSKGDKELR	Unmodified	2032.06	P02671;P02671-2	FGA	Fibrinogen alpha chain;Fibrinopeptide A;Fibrinogen alpha chain	0.56617	0.0024714	72.523	44.944
LLIEKYEPNQQFLER	Unmodified	1919.02	Q01970-2;Q01970	PLCB3	1-phosphatidylinositol 4,5-bisphosphate phosphodiesterase beta-3	0.56691	0.014212	61.641	8.3408
VVDALGNAIDGKGPIGSKTR	Unmodified	1967.08	P25705-2;P25705;K7EK77;K7ERX7;K7EJP1;K7ENJ4	ATP5A1	ATP synthase subunit alpha, mitochondrial	0.56729	0.0066226	60.062	35.595
AKFFPEDVSEELIQEITQR	Unmodified	2278.15	A0A2R8Y7M3;A0A2R8Y5S7;P35241;P35241-5;A0A2R8Y5P0;E9PQ82;E9PNV3;P35241-3	RDX	Radixin	0.56794	0.0062488	63.447	32.214
GLKYIHSADIIHR	Unmodified	1521.84	B4E0K5;Q16539-3;Q16539;E7EX54;Q16539-5;Q16539-4;Q16539-2;B5TY33	MAPK14	Mitogen-activated protein kinase 14	0.56813	0.010512	63.662	34.759
LLDPEDVDVPQPDEKSIITYVSSLYDAMPR	Unmodified	3404.67	H0YDN1;E9PMV1;Q15149-4;Q15149-7;Q15149-8;Q15149-9;Q15149-5;Q15149-6;Q15149-2;Q15149;Q15149-3	PLEC	Plectin	0.5684	4.2833e-05	80.172	57.773
KAPDAGGCLHADPDLGVLCPTGCQLQEALLQQERPIR	Unmodified	4083.01	P02675	FGB	Fibrinogen beta chain;Fibrinopeptide B;Fibrinogen beta chain	0.56873	1.3522e-09	76.835	64.249
TAAQKAQEACGPLEMDSALSVVQNLEKDLQEVKAAAR	Deamidation (NQ)	3969.98	Q9Y490	TLN1	Talin-1	0.56937	4.4716e-18	120.33	96.009
NPGSSGTGGTATWKPGSSGPGSTGSWNSGSSGTGSTGNQNPGSPRPGSTGTWNPGSSER	Unmodified	5533.44	P02671;P02671-2	FGA	Fibrinogen alpha chain;Fibrinopeptide A;Fibrinogen alpha chain	0.56986	1.0053e-11	55.521	49.414
KAPDAGGCLHADPDLGVLCPTGCQLQEALLQQER	Unmodified	3716.77	P02675	FGB	Fibrinogen beta chain;Fibrinopeptide B;Fibrinogen beta chain	0.57081	3.7395e-56	138.02	105.88
QKQVKDNENVVNEYSSELEKHQLYIDETVNSNIPTNLR	Unmodified	4487.22	P02675	FGB	Fibrinogen beta chain;Fibrinopeptide B;Fibrinogen beta chain	0.57125	0.00018996	51.544	29.212
GPSAAFAPAAAEPKLFGGFNSSDTVTSPQR	Deamidation (NQ)	2978.44	P12931;P12931-2	SRC	Proto-oncogene tyrosine-protein kinase Src	0.57157	1.9936e-05	98.766	75.52
GYDQSAYDGKDYIALNEDLR	Unmodified	2305.05	A0A1W2PR11;Q5QT33;A0A140T962;A0A140T9J9;A0A140T9B3	HLA-C		0.57181	0.00040997	90.581	61.699
IDWEKLENR	Unmodified	1201.61	P17252	PRKCA	Protein kinase C alpha type	0.57209	0.02816	53.775	24.302
TNEKVELQELNDR	Unmodified	1586.79	P08670;B0YJC4;A0A1B0GTT5;P17661	VIM;DES	Vimentin;Desmin	0.57352	0.00057394	99.161	51.449
SNDLFPVHHLDNNEFCPGDFVVDKR	Unmodified	2970.37	Q9C0C9;K7ES11	UBE2O	E2/E3 hybrid ubiquitin-protein ligase UBE2O	0.57497	0.00014189	71.905	45.774
QEEEMMAKEEELVKVR	Unmodified	1976.95	P35579;P35579-2	MYH9	Myosin-9	0.57753	0.00019823	103.3	81.838
ICSLQEEQQQLREQNELIRER	3 Deamidation (NQ)	2701.3	Q96T51;H0YAC8;Q96T51-2	RUFY1	RUN and FYVE domain-containing protein 1	0.57759	0.019729	42.716	16.653
NVLVSSNDCVKLGDFGLSR	Unmodified	2079.04	H0YBP1;E7ESA6;Q05397-2;Q05397-7;Q05397;Q05397-5;E9PEI4;H0YB16;H0YBZ1;Q05397-4;Q05397-3	PTK2	Focal adhesion kinase 1	0.57771	0.035613	42.913	24.713
TEDSGLQTQVIAAATQCALSTSQLVACTKVVAPTISSPVCQEQLVEAGR	Deamidation (NQ)	5173.56	Q9Y490	TLN1	Talin-1	0.57802	1.2726e-20	87.442	71.869
TQKEIEQEAAVELSQLR	Unmodified	1971.03	P47985	UQCRFS1	Cytochrome b-c1 complex subunit Rieske, mitochondrial;Cytochrome b-c1 complex subunit 11	0.57859	0.023248	53.21	24.484
GKSSSYSKQFTSSTSYNR	Deamidation (NQ)	2014.92	P02671;P02671-2	FGA	Fibrinogen alpha chain;Fibrinopeptide A;Fibrinogen alpha chain	0.58021	0.011747	54.281	18.952
RDGKLLLSQNVEGIQQFQLR	2 Deamidation (NQ)	2343.25	Q8TB73	NDNF	Protein NDNF	0.58032	0.033699	34.586	13.14
LVEWCEAKDHAGVMGESNR	Unmodified	2186.98	P52306-4;P52306;P52306-5;P52306-6;P52306-2;P52306-3	RAP1GDS1	Rap1 GTPase-GDP dissociation stimulator 1	0.58056	0.037555	38.402	13.492
DHNNEIVKIQSLLR	Unmodified	1677.92	Q13576;D6R939;E7EWC2;F5H7S7;Q13576-3;Q13576-2;E9PDT6	IQGAP2	Ras GTPase-activating-like protein IQGAP2	0.58082	0.021173	54.951	26.172
AMKGAGTDEGCLIEILASR	Unmodified	1990.98	P09525;P09525-2	ANXA4	Annexin A4	0.58132	0.024826	48.229	13.358
VELKTPLGDTTHTCPR	Unmodified	1823.92	A0A4W9A917;A0A286YES1;P01860	IGHG3	Ig gamma-3 chain C region	0.58301	5.3637e-37	147.83	102.29
MATHQKDCSLPYATESKECR	Unmodified	2411.07	P23142;B1AHL2;P23142-2;P23142-3;P23142-4;B1AHM6;B1AHM7;B1AHN3;B1AHM9	FBLN1	Fibulin-1	0.58313	0.029426	40.616	14.379
NPGSSGTGGTATWKPGSSGPGSTGSWNSGSSGTGSTGNQNPGSPR	2 Deamidation (NQ)	4121.78	P02671;P02671-2	FGA	Fibrinogen alpha chain;Fibrinopeptide A;Fibrinogen alpha chain	0.58319	2.0346e-13	80.421	67.74
SCSKTVTKTVIGPDGHKEVTKEVVTSEDGSDCPEAMDLGTLSGIGTLDGFR	Unmodified	5380.57	P02671;P02671-2	FGA	Fibrinogen alpha chain;Fibrinopeptide A;Fibrinogen alpha chain	0.5853	0.00035197	43.797	30.707
KGGETSEMYLIQPDSSVKPYR	Unmodified	2384.17	P02675;D6REL8	FGB	Fibrinogen beta chain;Fibrinopeptide B;Fibrinogen beta chain	0.58723	1.8586e-87	170.98	139.52
DTNSIAKAIKAR	Unmodified	1286.73	O75558	STX11	Syntaxin-11	0.58733	0.02316	56.548	26.155
GDGMYKVEYTPYEEGLHSVDVTYDGSPVPSSPFQVPVTEGCDPSR	Oxidation (M)	4963.21	P21333-2;P21333;Q60FE5	FLNA	Filamin-A	0.58863	0.0004867	46.094	34.005
ITGYIIKYEKPGSPPR	Unmodified	1818	P02751-10;P02751-9;P02751-14;P02751-13;P02751-8;P02751-17;P02751-3;P02751-1;P02751-7;P02751;P02751-6;P02751-5;P02751-11;P02751-4;P02751-12;H0Y7Z1;H0Y4K8	FN1	Fibronectin;Anastellin;Ugl-Y1;Ugl-Y2;Ugl-Y3	0.59365	0.028344	42.388	15.899
RSCSKTVTKTVIGPDGHKEVTKEVVTSEDGSDCPEAMDLGTLSGIGTLDGFR	Unmodified	5536.68	P02671;P02671-2	FGA	Fibrinogen alpha chain;Fibrinopeptide A;Fibrinogen alpha chain	0.59445	0.02386	21.365	8.352
MKGLIDEVNQDFTNR	Unmodified	1778.86	P02671;P02671-2;A0A087WUA0	FGA	Fibrinogen alpha chain;Fibrinopeptide A;Fibrinogen alpha chain	0.59476	5.8447e-145	203.85	141.22
KYTYNYEAESSSGVPGTADSR	Unmodified	2281.01	P04114;A8MUN2;A0A669KB70	APOB	Apolipoprotein B-100;Apolipoprotein B-48	0.59554	2.1182e-44	146.68	81.505
KMLEEIMKYEASILTHDSSIR	Unmodified	2493.26	C9JPQ9;C9JU00;C9JEU5;P02679-2;C9JC84;P02679	FGG	Fibrinogen gamma chain	0.59557	9.2838e-09	109.65	89.05
ATSNVFAMFDQSQIQEFKEAFNMIDQNR	Deamidation (NQ)	3309.51	J3QRS3;P19105;O14950;J3KTJ1;P24844;P24844-2	MYL12A;MYL12B;MYL9	Myosin regulatory light chain 12A;Myosin regulatory light chain 12B;Myosin regulatory light polypeptide 9	0.59855	0.00063619	83.826	64.34
NSVDELNNNVEAVSQTSSSSFQYMYLLKDLWQKR	Unmodified	3992.92	P02675	FGB	Fibrinogen beta chain;Fibrinopeptide B;Fibrinogen beta chain	0.60075	0	260.99	225.07
SVLEALTSSTAMQCVPSDGCAMLLRVR	2 Oxidation (M)	2983.42	Q6ZVW7	IL17REL	Putative interleukin-17 receptor E-like	0.60277	0.032033	29.745	11.026
HYELYR	Unmodified	879.424	B1AMS2;Q14141-2;Q14141-4;Q14141;H0Y961;A0A087X142;A6NMH6;A6NFQ9;E7EW69;F8W8I8;E7EX04;B5ME97;Q92599-3;Q92599-2;Q9P0V9-3;Q92599-4;Q9P0V9;Q92599;Q9P0V9-2;D6RDU5;D6RGI3;D6RER5;Q9NVA2;Q9NVA2-2	SEPT6;SEPT11;SEPT8;SEPT10	Septin-6;Septin-8;Septin-10;Septin-11	0.60327	0.00010772	77.944	46.365
VETPVGER	Unmodified	885.456	Q8TD55-2;Q8TD55	PLEKHO2	Pleckstrin homology domain-containing family O member 2	0.60327	0.021451	78.77	18.293
ELLESNFTLVGDDGTNKEATSTGKLNQENEHIYNLWCSGR	3 Deamidation (NQ)	4542.08	Q96A33-2;Q96A33	CCDC47	Coiled-coil domain-containing protein 47	0.60334	0.027509	29.884	6.0937
GFPTICYFEKGR	Unmodified	1473.71	Q14554;Q14554-2	PDIA5	Protein disulfide-isomerase A5	0.60375	0.0077792	69.451	47.122
NLRKLR	Deamidation (NQ);Acetyl (N-term)	841.513	H7C009	PDE2A		0.60405	0.019977	32.113	7.4818
[truncated: 5,177 more rows]

## Sheet: Supplementary Data 3
Supplementary Data 3| Pre-enrichment TAILS proteins from from healthy and VWD patients.
Peptide sequences were identified from the the human UniProt protein database with appended standard laboratory and common contamination protein entries and reverse decoy sequences (in total 177,324 entries) using the Andromeda algorithm as implemented in the MaxQuant software package v1.6.0.1, using an peptide FDR of 0.01. Search parameters included a mass tolerance of 1 ppm for the parent ion a…
Proteins	Gene Names	Protein Names	Ratio VWD (H) vs Healthy (L)	Andromeda Score	Potential Contaminant
P29536-2;P29536	LMOD1	Leiomodin-1	0.01151	1.0418
Q5VTT5-2;Q5VTT5	MYOM3	Myomesin-3	0.015813	0.60456
P05976-2;P05976;P08590	MYL1;MYL3	Myosin light chain 1/3, skeletal muscle isoform;Myosin light chain 3	0.018092	59.529
P61224;F5GX62;E7ESV4;F5H7Y6;F5H004;F5H0B7;F5H500;F5H6R7;F5GYB5;F5H077;F5GWU8;F5H491	RAP1B	Ras-related protein Rap-1b	0.018917	323.31
P63104;E9PD24;E7EVZ2;E7ESK7;E7EX29;E5RIR4;E5RGE1;B7Z2E6;H0YB80;B0AZS6;P63104-2;A2IDB2	YWHAZ	14-3-3 protein zeta/delta	0.019204	269.79
P35579;P35579-2;Q5BKV1;A0A6E1W127;P12883;P13535;Q9Y623;P12882;Q9UKX2;A7E2Y1	MYH9	Myosin-9	0.019845	323.31
P12814;A0A804HL31	ACTN1	Alpha-actinin-1	0.020306	323.31
P18206-2;P18206	VCL	Vinculin	0.020431	323.31
Q9Y490	TLN1	Talin-1	0.020754	323.31
O00151	PDLIM1	PDZ and LIM domain protein 1	0.021531	313.35
I3L1P8;Q02978;Q02978-2	SLC25A11	Mitochondrial 2-oxoglutarate/malate carrier protein	0.021642	2.1946
P0DP25;P0DP24;P0DP23;Q96HY3;E7EMB3;G3V361;A0A590UJI2;A0A590UJC0;G3V226;M0QZ52;F8WBR5;G3V479	CALM2;CALM1		0.021688	323.31
P07996;P07996-2;A8MZG1;A0A7I2YQ86;A0A7I2V585;A0A7I2YQT6;A0A3B3ITK0;P35442	THBS1	Thrombospondin-1	0.021903	323.31
P21333-2;P21333;Q60FE5;A0A7P0NMY4;F8WE98;A0A087WWY3;A0A7I2V3E6;H0Y5C6;H0Y5F3;A0A804HL72;A0A804HK76;O75369-6;O75369-3;O75369-2;O75369-9;O75369;O75369-8;A0A669KBC6;E7EN95;O75369-5;O75369-4;O75369-7;H7C2E7;H7C5L4;A0A804HJC2	FLNA	Filamin-A	0.021945	323.31
A0A087WWU8;P06753-2;P06753-3;P06753-5;P06753-6;P06753-4;J3KN67;A0A494C0P6;A0A2R2Y2Q3;D6R904;P06753;A0A494C0G0;P06753-7;Q5VU61	TPM3	Tropomyosin alpha-3 chain	0.022046	323.31
P23528;E9PS23;G3V1A4;E9PP50;E9PK25;E9PLJ3;E9PQB7	CFL1	Cofilin-1	0.022225	91.148
P78417;Q5TA02;P78417-2;P78417-3;Q5TA01	GSTO1	Glutathione S-transferase omega-1	0.02261	1.9731
A0A2R8YGX3;A0A2R8Y5V9;P67936;A0A2R8YH90;A0A2R8YEU4;A0A2R8YE05;K7ENT6;A0A2R8YHD2;P67936-2;Q5TCU3;P07951;H0YL80;H0YKP3;A0A5F9UN72;A0A590UJB9;A0A590UK79;U3KQK2	TPM4;TPM2	Tropomyosin alpha-4 chain;Tropomyosin beta chain	0.022896	288.2
P60709;E7EVS6;A0A2R8YGF8;A0A2R8YFE2	ACTB	Actin, cytoplasmic 1;Actin, cytoplasmic 1, N-terminally processed	0.024544	323.31
H7BXY5;Q0ZGT2-4;Q0ZGT2-2;Q0ZGT2;Q0ZGT2-3;E7EUA0;E7ETM8	NEXN	Nexilin	0.026414	323.31
Q92686	NRGN	Neurogranin;NEUG(55-78)	0.027813	24.18
Q9NR31-2;Q9NR31;H0Y5E8;Q5SQT8;Q9H029;Q9Y6B6	SAR1A	GTP-binding protein SAR1a	0.028141	6.9034
P02775	PPBP	Platelet basic protein;Connective tissue-activating peptide III;TC-2;Connective tissue-activating peptide III(1-81);Beta-thromboglobulin;Neutrophil-activating peptide 2(74);Neutrophil-activating peptide 2(73);Neutrophil-activating peptide 2;TC-1;Neutrophil-activating peptide 2(1-66);Neutrophil-activating peptide 2(1-63)	0.02866	124.37
E9PLT2;E9PKP7;P17480-2;P17480	UBTF	Nucleolar transcription factor 1	0.031049	0.33823
O00299	CLIC1	Chloride intracellular channel protein 1	0.033065	72.57
P31146;H3BRY3;H3BTU6;H3BRJ0;H3BNA2;H3BU76;H3BSL1;REV__H7BZI1;REV__Q02818	CORO1A	Coronin-1A;Coronin	0.034926	300.19
Q14019;H3BT58	COTL1	Coactosin-like protein	0.035252	9.4078
P48735-2;P48735	IDH2	Isocitrate dehydrogenase [NADP], mitochondrial	0.037366	14.048
E9PRJ3;K4DIA7;E9PMR4;P48509;E9PLZ6;K4DIB7	CD151	Tetraspanin;CD151 antigen	0.037401	0.51464
J3KPD9;Q32Q12;P22392;P22392-2;F6XY72;E7ERL0;P15531;P15531-2;C9K028;E5RHP0;O60361	NME2;NME1-NME2;NME1	Nucleoside diphosphate kinase;Nucleoside diphosphate kinase B;Nucleoside diphosphate kinase A	0.039187	6.0349
A0A6Q8PFE4			0.040131	8.0976
P11055	MYH3	Myosin-3	0.041565	0.45589
E9PG15;P27348	YWHAQ	14-3-3 protein theta	0.041772	35.954
Q8TCG5-2;Q8TCG5-3;Q8TCG5	CPT1C	Carnitine O-palmitoyltransferase 1, brain isoform	0.042411	1.1871
P50552;K7EM16;K7ENL7;K7ENR7;K7EIG8;K7EQD0	VASP	Vasodilator-stimulated phosphoprotein	0.04274	323.31
A0A140TA28;E9PEI6;A0A1B0GV46	DPCR1		0.04314	1.1178
Q99623;J3KPX7;F5GY37;Q99623-2;A0A7I2V5F0;F5H3X6;F5H0C5;F5GWA7;F5H2D2;A0A3G2KQ93;U3KPZ5	PHB2	Prohibitin-2	0.044383	10.481
Q15555-4;Q15555-5;Q15555-3;Q15555;K7EL66;K7ERD8;Q15555-2;M0QX52	MAPRE2	Microtubule-associated protein RP/EB family member 2	0.044425	205.65
P52565;J3KRE2;J3KTF8;J3QQX2;J3KRY1;P52565-2;J3KS60	ARHGDIA	Rho GDP-dissociation inhibitor 1	0.044751	3.6882
H0YKU1;H0YNJ8;Q9NYL9	TMOD3	Tropomodulin-3	0.044803	4.2626
G3V3X4	GMFB		0.045083	0.48235
E7ERA5	MYH10		0.045186	323.31
P62937;F8WE65;C9J5S7;A0A7I2V5J5;E5RIZ5;A0A7P0S768;P0DN26;A0A0H2UH34;A0A0B4J2A2;A0A075B767;A0A075B759;P62937-2;Q9Y536;F5H284	PPIA	Peptidyl-prolyl cis-trans isomerase A;Peptidyl-prolyl cis-trans isomerase A, N-terminally processed;Peptidyl-prolyl cis-trans isomerase	0.046473	213.11
Q9H939;Q9H939-2	PSTPIP2	Proline-serine-threonine phosphatase-interacting protein 2	0.046977	68.675
H0YLF3;F5H6I0;P61769	B2M	Beta-2-microglobulin;Beta-2-microglobulin form pI 5.3	0.046993	0.57503
A0A7P0TB36;P11021;A0A7P0TAI0	HSPA5	78 kDa glucose-regulated protein	0.047321	35.887
P59998;P59998-3;F8WDD7;F8WCF6;A0A0A6YYG9;P59998-2;H7C0A3;P59998-4;F8WDW3;F8WE39;R4GN08	ARPC4;ARPC4-TTLL3	Actin-related protein 2/3 complex subunit 4	0.048437	6.4324
P12236;P12235;V9GYG0;Q9H0C2	SLC25A6	ADP/ATP translocase 3;ADP/ATP translocase 3, N-terminally processed	0.049027	60.243
P30101;H7BZJ3	PDIA3	Protein disulfide-isomerase A3	0.049231	230
B1AH77;B1AH80;P15153;B1AH78	RAC2	Ras-related C3 botulinum toxin substrate 2	0.049644	43.052
Q9Y6N9-3;Q9Y6N9-2;Q9Y6N9-4;Q9Y6N9;Q9Y6N9-5	USH1C	Harmonin	0.050179	0.31719
P26038;P35241-4;V9GZ54	MSN	Moesin	0.050419	130.04
A0A2R8Y6G6;P06733;P06733-2;K7EM90;A0A2R8Y798;K7ERS8;A0A2R8YEG5;A0A2R8Y879;A0A2R8YEM5;E5RI09;E5RG95;K7EPM1;K7EKN2;E5RGZ4	ENO1	Alpha-enolase	0.050597	254.69
P60174;P60174-3;P60174-4	TPI1	Triosephosphate isomerase	0.051183	69.698
P16284-3;P16284-2;P16284;P16284-5;P16284-4;P16284-6;A0A075B727;A0A075B728	PECAM1	Platelet endothelial cell adhesion molecule	0.052246	62.241
P10124	SRGN	Serglycin	0.052297	5.5255
K7EJB8;K7EMN0;Q96A00;Q96A00-2	PPP1R14A	Protein phosphatase 1 regulatory subunit 14A	0.052432	4.3327
Q15404;Q15404-2	RSU1	Ras suppressor protein 1	0.052437	20.005
Q15691	MAPRE1	Microtubule-associated protein RP/EB family member 1	0.052928	236.95
P11169;Q8TDB8-4;Q8TDB8-2;Q8TDB8;Q8TDB8-5;Q8TDB8-3;A0A590UJ26;A0A6Q8PFI8;P11166	SLC2A3;SLC2A14	Solute carrier family 2, facilitated glucose transporter member 3;Solute carrier family 2, facilitated glucose transporter member 14	0.053265	96.297
Q9BVC6	TMEM109	Transmembrane protein 109	0.053647	2.9105
P68363;P68363-2	TUBA1B	Tubulin alpha-1B chain	0.054005	208.34
Q15084-3;Q15084;Q15084-4;Q15084-5;Q15084-2	PDIA6	Protein disulfide-isomerase A6	0.05457	78.01
Q6S8J3	POTEE	POTE ankyrin domain family member E	0.055425	4.4168
Q13404;G3V2F7;I3L0A0;Q13404-8;Q13404-7;Q13404-2;Q13404-1;E5RIF1;D6RG00;A0A0A0MSL3;Q13404-6	UBE2V1;TMEM189-UBE2V1	Ubiquitin-conjugating enzyme E2 variant 1	0.055728	2.9862
F5H3P3;H0YGX7;P52566	ARHGDIB	Rho GDP-dissociation inhibitor 2	0.056262	1.3452
O15144;H7C3F9	ARPC2	Actin-related protein 2/3 complex subunit 2	0.056631	81.335
P04439-2;Q5SRN5;P04439;Q5SRN7;A0A1W2PS24;A0A0G2JIF2;Q5SUL5;A0A0G2JI36;A0A1W2PQD0;A0A1W2PSE7;A0A0G2JL56;A0A140T9X6;A0A140T9W7;A0A140T9W3;A0A140T9D9;A0A140T9C2;A0A140T939;A0A140T9V0;A0A140T8X0;D0EV57;A0A0G2JPA3;A0A140T9B7;A0A0G2JH66;Q31611;A0A0G2JNX1;Q8MH48;Q5RJ85;A0A0G2JPQ3;P17693-6;P17693-2;P17693-5;P17693	HLA-A	HLA class I histocompatibility antigen, A-3 alpha chain	0.056643	323.31
S4R418;Q9UBW5-2;Q9UBW5-3;Q9UBW5;O00499-9;O00499-10;O00499-7;O00499-8;O00499-4;O00499-6;O00499-11;O00499-3;O00499-2;O00499-5;O00499;P49418-2;P49418	BIN2	Bridging integrator 2	0.05686	242.36
Q9HBI1-3;A0A087WZB5;Q9HBI1;Q9HBI1-2	PARVB	Beta-parvin	0.058452	17.614
A0A7P0Z497;A0A7P0TB45;P23284;A0A7P0T7U3	PPIB	Peptidyl-prolyl cis-trans isomerase B	0.059616	4.2957
U3KQ56;Q9UBQ7	GRHPR	Glyoxylate reductase/hydroxypyruvate reductase	0.05995	28.672
H7BYH4;P00441	SOD1	Superoxide dismutase [Cu-Zn]	0.060116	10.449
P26447	S100A4	Protein S100-A4	0.060325	24.839
P08514;P08514-2;P08514-3;A0A3B3IU79;K7EP83	ITGA2B	Integrin alpha-IIb;Integrin alpha-IIb heavy chain;Integrin alpha-IIb light chain, form 1;Integrin alpha-IIb light chain, form 2	0.061365	323.31
P14618;P14618-2;A0A804F6T5;A0A804F729;B4DNK4;P14618-3;H3BTN5;H3BR70;H3BT25;H3BUW1;H3BTJ2;H3BQ34;H3BU13;H3BN34;H3BQZ3;P30613-2;P30613	PKM	Pyruvate kinase PKM;Pyruvate kinase	0.062217	323.31
H0YE29;Q07960;E9PNR6	ARHGAP1	Rho GTPase-activating protein 1	0.062527	84.309
Q9NZN3;Q9NZN3-2	EHD3	EH domain-containing protein 3	0.062564	114.86
A0A0A0MS51;A0A0A0MT01;P06396-2;P06396-4;P06396-3;P06396;Q5T0I0;A0A0U1RQL8	GSN	Gelsolin	0.063187	323.31
Q3ZCM7;A0A075B736;Q5SQY0	TUBB8	Tubulin beta-8 chain	0.064301	2.0874
P35580;P35580-5;P35580-2;P35580-3;P35580-4	MYH10	Myosin-10	0.064689	3.0704
E9PNJ4;H0YDB2;Q13586;G0XQ39;Q13586-2	STIM1	Stromal interaction molecule 1	0.065141	56.999
P27105;F8VSL7;P27105-2	STOM	Erythrocyte band 7 integral membrane protein	0.06545	139.84
P68032;P62736;A6NL76;P63267;P63267-2	ACTC1;ACTA2;ACTA1;ACTG2	Actin, alpha cardiac muscle 1;Actin, aortic smooth muscle;Actin, gamma-enteric smooth muscle	0.065666	26.243
P09493-8;P09493-7;P09493-6;Q6ZN40	TPM1	Tropomyosin alpha-1 chain	0.065836	5.791
A0A2R8Y5M6;P51572;P51572-2	BCAP31	B-cell receptor-associated protein 31	0.06665	2.181
P06576;H0YH81;F8W0P7;F8W079;H0YI37	ATP5B	ATP synthase subunit beta, mitochondrial;ATP synthase subunit beta	0.06667	241.34
Q5T123;Q9H299	SH3BGRL3	SH3 domain-binding glutamic acid-rich-like protein 3	0.066747	323.31
Q14165;F5H1S8;F5GX14;H0YG07	MLEC	Malectin	0.067248	167.79
Q04917	YWHAH	14-3-3 protein eta	0.067508	37.331
J3QRS3;P19105;O14950;J3KTJ1	MYL12A;MYL12B	Myosin regulatory light chain 12A;Myosin regulatory light chain 12B	0.067734	323.31
P16615-5;P16615-2;P16615-3;P16615;H7C5W9;P16615-4	ATP2A2	Sarcoplasmic/endoplasmic reticulum calcium ATPase 2	0.068985	8.6026
Q15942;H0Y2Y8;Q15942-2;C9JJK5;C9IZ41;H7C3R3	ZYX	Zyxin	0.069172	116.2
V9GYH1;A0A2R8YF29;Q9BZ23-2;Q9BZ23-3;Q9BZ23-4;Q9BZ23	PANK2	Pantothenate kinase 2, mitochondrial	0.069506	0.69753
A0A499FI48;P13667	PDIA4	Protein disulfide-isomerase A4	0.069643	2.8519
P11216;H0Y4Z6;P11217-2;P11217	PYGB	Glycogen phosphorylase, brain form	0.069837	24.614
A0A0A0MTH3;Q13418;Q13418-2;Q13418-3;A0A087WWY6;E9PQ52;A0A087WW45	ILK	Integrin-linked protein kinase	0.070233	42.552
E7EUT5;P04406-2;P04406	GAPDH	Glyceraldehyde-3-phosphate dehydrogenase	0.070818	106.95
Q13201;E7EPG1;Q13201-2	MMRN1	Multimerin-1;Platelet glycoprotein Ia*;155 kDa platelet multimerin	0.071394	288.21
A0A7I2V4K5;X6R5C5;X6R8A1;P10619-2;P10619;A0A7I2V504;U3KQF1;U3KQ41;A0A7I2V3M2;A0A7I2V4Q9;U3KQU6;A0A7I2V2E2;A0A7I2V4R8;A0A7I2V4D1;A0A7I2YQT8;A0A7I2V3B2;Q5JZH0	CTSA	Carboxypeptidase;Lysosomal protective protein;Lysosomal protective protein 32 kDa chain;Lysosomal protective protein 20 kDa chain	0.071483	2.0805
A0A7I2V3H3;A0A7I2V5N4;A0A7I2V659;A0A087WVQ9;A0A2U3TZH3;Q5VTE0;P68104;Q05639	EEF1A1;EEF1A1P5;EEF1A2	Putative elongation factor 1-alpha-like 3;Elongation factor 1-alpha 1;Elongation factor 1-alpha 2	0.072031	2.1435
J3QS39;J3QTR3;M0R1M6;F5H6Q2;F5GYU3;F5H2Z3;M0R2S1;F5H265;B4DV12;F5H388;A0A2R8Y422;F5H747;F5GXK7;J3QKN0;Q5PY61;Q96C32;P62987;P62979;P0CG47;P0CG48;F5GZ39;M0R1V7	UBB;RPS27A;UBA52;UBC	Ubiquitin-60S ribosomal protein L40;Ubiquitin;60S ribosomal protein L40;Ubiquitin-40S ribosomal protein S27a;Ubiquitin;40S ribosomal protein S27a;Polyubiquitin-B;Ubiquitin;Polyubiquitin-C;Ubiquitin	0.072481	6.1024
F5H6I7;Q6DD88	ATL3	Atlastin-3	0.073076	2.2637
A0A7I2V3D5;A0A7I2V3E4;A0A7I2V4E4;Q15056-2;Q15056	EIF4H	Eukaryotic translation initiation factor 4H	0.073733	121.81
P49411	TUFM	Elongation factor Tu, mitochondrial	0.074351	4.8331
P05106;H3BM21;P05106-2;P05106-3;I3L4X8	ITGB3	Integrin beta-3;Integrin beta	0.074499	323.31
Q9NQC3-2;Q9NQC3-5;Q9NQC3;F8W914;Q9NQC3-4;A0A0U1RQR6;H7C106;Q9NQC3-3;Q9NQC3-6	RTN4	Reticulon-4;Reticulon	0.076892	230.89
P31946-2;P31946;Q4VY20;Q4VY19;A0A0J9YWE8;A0A0J9YWZ2	YWHAB	14-3-3 protein beta/alpha;14-3-3 protein beta/alpha, N-terminally processed	0.076969	40.358
P31948;P31948-2;F5H783;P31948-3;F5GXD8;H0YGI8	STIP1	Stress-induced-phosphoprotein 1	0.078687	10.22
A0A499FJK2;P01137;A0A7I2YQL8;A0A7I2V5Z9;A0A6Q8PGK5;P10600-2;P10600	TGFB1	Transforming growth factor beta-1;Latency-associated peptide	0.078768	158.7
Q9UKY7-2;Q9UKY7;H0Y8K3	CDV3	Protein CDV3 homolog	0.07948	1.2947
E5RIW3;E5RJD8;E5RHG6;O75347;E5RIX8	TBCA	Tubulin-specific chaperone A	0.079583	2.4304
P49773;D6RC06;D6REP8;D6RE99;H0YC49;D6RD60;A0A6Q8PGQ8	HINT1	Histidine triad nucleotide-binding protein 1	0.079906	2.4469
Q9H479	FN3K	Fructosamine-3-kinase	0.080193	3.5685
P49257	LMAN1	Protein ERGIC-53	0.080802	2.2747
Q8N392-2;Q8N392	ARHGAP18	Rho GTPase-activating protein 18	0.081476	40.765
Q9NV96-2;Q9NV96;A0A669KBF5;A0A669KBE6;Q9NV96-3;A0A669KB92;A0A669KBA0;E5RG19	TMEM30A	Cell cycle control protein 50A	0.082751	4.6518
O00429-3;O00429;O00429-6;O00429-5;O00429-2;O00429-8;O00429-7;B4DDQ3;F8VZ52;B4DPZ9;H0YHY4;F8VR28;F8VYL3;F8W1W3;F8VUJ9	DNM1L	Dynamin-1-like protein	0.082935	4.8045
P30626;C9J0K6;P30626-2;B4DHQ6;P30626-3;E9PG82	SRI	Sorcin	0.083428	16.547
R4GN99;H0Y548;P30405-2;P30405	PPIF	Peptidyl-prolyl cis-trans isomerase;Peptidyl-prolyl cis-trans isomerase F, mitochondrial	0.084053	1.5735
P61158;B4DXW1;F8WDR7;Q9P1U1-2;Q9P1U1-3;Q9P1U1;A0A0A0MTI9;H7C4J1;C9IZN3;Q9C0K3	ACTR3	Actin-related protein 3	0.084198	105.45
A8MX94;P09211	GSTP1	Glutathione S-transferase P	0.084494	36.52
P62805	HIST1H4A	Histone H4	0.084549	33.856
P09486;F5GY03;E5RK62	SPARC	SPARC	0.085248	43.719
K7ELW0;Q99497;K7EN27	PARK7	Protein deglycase DJ-1	0.085385	5.6159
P24844;P24844-2	MYL9	Myosin regulatory light polypeptide 9	0.085869	323.31
P25786;P25786-2;F5GX11;B4DEV8	PSMA1	Proteasome subunit alpha type-1	0.085889	6.2272
I3L0S0;A0A7P0T8J3;A0A7P0TB26;P07237;I3L3P5;A0A7P0T9U6;A0A7P0TA35;A0A7P0TA71;H0Y3Z3;I3L514;H7BZ94;A0A7P0TA97;A0A7P0T8X1;A0A7P0T8C0;A0A7P0T9D6;I3L4M2;A0A7P0T9K9;A0A7P0TAX9;A0A7P0Z4J0;B3KTQ9;A0A7P0Z4S2;I3NI03;A0A7P0TBP8;A0A7P0Z476;I3L3U6;A0A7P0T9S9	P4HB	Protein disulfide-isomerase	0.086276	41.476
Q9P0L0;Q9P0L0-2	VAPA	Vesicle-associated membrane protein-associated protein A	0.086587	6.9704
E7EX44;Q05682-5;Q05682-4;Q05682-3;Q05682-6;Q05682-2;Q05682;C9J813;E9PGZ1;C9JE79;F8WE61;C9JEK3;A0A6Q8PGI1	CALD1	Caldesmon	0.087487	64.785
F5H6X6;Q14697	GANAB	Neutral alpha-glucosidase AB	0.088315	129.94
C9J592;C9IZZ0;A0A6Q8PGE6;A0A6Q8PG52;A0A6Q8PH84;P51149;C9J8S3	RAB7A	Ras-related protein Rab-7a	0.08832	34.656
P13716;P13716-2;B7ZBK6	ALAD	Delta-aminolevulinic acid dehydratase	0.089225	40.376
C9JEY1;C9K057;A0A1W2PNV4;O15143;F8VXW2;C9JBJ7	ARPC1B	Actin-related protein 2/3 complex subunit 1B	0.090645	4.8477
P25705-2;P25705;P25705-3;K7EK77;K7ERX7;K7EJP1;K7ENJ4;K7EQH4;K7ESA0	ATP5A1	ATP synthase subunit alpha, mitochondrial	0.090679	153.36
K7EK07;P84243;Q71DI3;Q16695;K7EMV3;A0A590UJJ6;B4DEB1;K7ES00;Q6NXT2;K7EP01;Q5TEC6	H3F3B;H3F3A;HIST2H3A;HIST3H3;H3F3C	Histone H3;Histone H3.3;Histone H3.2;Histone H3.1t;Histone H3.3C	0.09082	14.288
O94826	TOMM70A	Mitochondrial import receptor subunit TOM70	0.091067	2.3484
A0A087WTK0;A0A087WVC6;Q12913;Q12913-3;Q12913-2	PTPRJ	Protein-tyrosine-phosphatase;Receptor-type tyrosine-protein phosphatase eta	0.091097	7.298
P68036;P68036-3;A0A1B0GUS4;P68036-2	UBE2L3	Ubiquitin-conjugating enzyme E2 L3	0.091512	36.912
P00558;P00558-2;P07205	PGK1	Phosphoglycerate kinase 1	0.092269	22.31
P63000;P63000-2;J3KSC4;J3QLK0;P60763	RAC1	Ras-related C3 botulinum toxin substrate 1	0.092442	1.6996
Q5SQ64;A0A140T8Z4;A0A0G2JK05;Q5SQ64-2	LY6G6F	Lymphocyte antigen 6 complex locus protein G6f	0.09255	62.75
P61981	YWHAG	14-3-3 protein gamma;14-3-3 protein gamma, N-terminally processed	0.092551	64.496
P00387-2;P00387;P00387-3;B1AHF3	CYB5R3	NADH-cytochrome b5 reductase 3;NADH-cytochrome b5 reductase 3 membrane-bound form;NADH-cytochrome b5 reductase 3 soluble form	0.092742	167.09
P11234;P11234-3;P11234-2;C9J6B1;C9JQB3;P11233	RALB	Ras-related protein Ral-B	0.093122	4.7026
A0A087X296;P23219-4;P23219-3;P23219-2;P23219;P23219-6;P23219-5;A0A2R8YDM0	PTGS1	Prostaglandin G/H synthase 1	0.093656	323.31
A0A7P0TAE1;H0YIV0;A0A7P0T823;A0A7P0TAT8;P14625;A0A7P0T917;A0A087WT78;A0A7P0TAY2;A0A7P0TBC2;A0A7P0Z405;A0A7P0T8R3;A0A7P0T885;F8W026;Q58FF3	HSP90B1	Endoplasmin	0.093673	323.31
P48059;P48059-4;P48059-2;P48059-5;P48059-3;A0A0J9YXC7;C9JF46;A0A0M3HER1;P0CW19-2;F8WB59;A0A0J9YYC1;Q7Z4I7-4;Q7Z4I7-3;Q7Z4I7-5;Q7Z4I7-2	LIMS1	LIM and senescent cell antigen-like-containing domain protein 1	0.093692	81.378
P00491;G3V5M2;G3V2H3;G3V393	PNP	Purine nucleoside phosphorylase	0.09423	41.418
A0A3B3IRI3;A0A3B3ITE1;A0A1B0GTW1;A0A2R8YDH4;Q9UDY2-3;Q9UDY2;Q9UDY2-7;A0A3B3ISZ5;Q9UDY2-6;A0A3B3IRV6;A0A3B3ISF1;A0A3B3IU51;Q9UDY2-5;Q9UDY2-4;Q9UDY2-2;A0A3B3IT83;A0A3B3IS03;U3KQJ2;A0A3B3IU26;B1AN86	TJP2	Tight junction protein ZO-2	0.094408	75.939
P10720;P02776	PF4V1;PF4	Platelet factor 4 variant;Platelet factor 4 variant(4-74);Platelet factor 4 variant(5-74);Platelet factor 4 variant(6-74);Platelet factor 4;Platelet factor 4, short form	0.094856	28.228
Q9ULV4;Q9ULV4-2;Q9ULV4-3;B4E3S0;H0YHL7;F8W1H8;F8VUX3;F8VSA4;F8VRE9;F8VTT6;F8VVB7;F8VV53;J3KSS5;Q6QEF8-4;Q6QEF8-3	CORO1C	Coronin-1C;Coronin	0.099529	95.381
O75116;E9PF63;Q14DU5;D6REE7;C9JFJ0	ROCK2	Rho-associated protein kinase 2	0.10028	37.636
P54819-5;P54819-2;F8W1A4;P54819;F8VY04;A0A5K1VW67;P54819-6	AK2	Adenylate kinase 2, mitochondrial;Adenylate kinase 2, mitochondrial, N-terminally processed;Adenylate kinase 2, mitochondrial	0.10042	44.859
Q14247-3;Q14247;Q14247-2;H0YCD9;H0YEV2	CTTN	Src substrate cortactin	0.10085	323.31
Q96G03;E9PD70;E7ENQ8;Q96G03-2	PGM2	Phosphoglucomutase-2	0.10204	2.3815
P68371;K7ESM5;A6NNZ2;Q9BUF5;M0R2D3;M0R0X0;M0QY85;M0QY37;M0QX14;A0A075B724;M0QZL7;M0R278	TUBB4B	Tubulin beta-4B chain	0.10254	10.743
D6RGY2;A0A7P0TB65;A0A7P0T937;A0A7P0TAE9;P27824-3;P27824;P27824-2;A0A7P0Z4D6;A0A7P0Z484;A0A7P0T9L0;A0A7P0T8G1;A0A7P0T840;A0A7P0TAR9	CANX	Calnexin	0.10316	4.5464
H7C2D6;P55145	MANF	Mesencephalic astrocyte-derived neurotrophic factor	0.10329	22.401
P50395-2;P50395;Q5SX87;Q5SX91;V9GYJ7;V9GYF8;Q5SX90;Q5SX86	GDI2	Rab GDP dissociation inhibitor beta	0.10394	76.71
P11142;E9PKE3;P11142-2;E9PNE6;E9PN89;A8K7Q2;E9PQQ4;E9PQK7;E9PLF4;E9PN25;E9PPY6;E9PI65;P54652;E9PS65;E9PM13	HSPA8	Heat shock cognate 71 kDa protein	0.10401	136.5
O15117;O15117-2;O15117-3;D6RER7;D6RFJ5;D6RAE8	FYB	FYN-binding protein	0.10427	39.366
P07737;K7EJ44;I3L3D5	PFN1	Profilin-1	0.1047	176.75
O94919	ENDOD1	Endonuclease domain-containing 1 protein	0.10496	31.862
Q9Y3C8	UFC1	Ubiquitin-fold modifier-conjugating enzyme 1	0.10543	0.53965
F5GXS2;O43707;H7C144;O43707-2;O43707-3;K7EP19	ACTN4	Alpha-actinin-4	0.1059	128.39
Q08495-3;Q08495-4;Q08495-2;Q08495;E5RFK4;E5RGQ7;E5RJC0;E5RGQ0	DMTN	Dematin	0.10617	14.072
Q7L576;Q7L576-3;Q7L576-2;A0A0G2JR96;A0A0G2JQT1;H0YL50;E7EW33;H7C229;E7EVJ5;Q96F07-2;Q96F07;A0A087WV63;A0A0G2JRF5;A0A087WWY5;A0A0G2JRX2;A0A087WU52;A0A0G2JRV9;A0A087WWL1;A0A0G2JQH3;A0A087WVZ5;A0A087WVE1;A0A087WTQ3;A0A087WWZ1	CYFIP1	Cytoplasmic FMR1-interacting protein 1	0.10625	7.9358
P62993;P62993-2;J3QLF6;J3KT38;J3QRL5	GRB2	Growth factor receptor-bound protein 2	0.10697	19.985
Q14847;C9J9W2;Q14847-3;Q14847-2;J3KSN1	LASP1	LIM and SH3 domain protein 1	0.10705	158.75
P04075;P04075-2;H3BPS8;H3BQN4;J3KPS3;H3BUH7;H3BR04;H3BMQ8;H3BU78;H3BR68;P09972	ALDOA	Fructose-bisphosphate aldolase A;Fructose-bisphosphate aldolase	0.10733	323.31
O75083;O75083-3;D6RD66	WDR1	WD repeat-containing protein 1	0.10847	150.9
P08559-3;P08559;P08559-2;P08559-4;Q5JPU3;Q5JPU2;Q5JPU0;Q5JPT9;Q5JPU1;P29803	PDHA1	Pyruvate dehydrogenase E1 component subunit alpha, somatic form, mitochondrial	0.10914	2.4539
Q14315-2;Q14315	FLNC	Filamin-C	0.10924	2.3077
A0A7I2V3Z0;Q01813-2;Q01813;B1APP6;H0Y757;Q5VSR5;V9GYV7;A0A7I2V5S1;V9GY25;H0Y3Y3	PFKP	ATP-dependent 6-phosphofructokinase, platelet type	0.10925	323.31
A0A0B4J1R6;P29401;P29401-2	TKT	Transketolase	0.10962	11.661
O15258;Q5T093;Q5T092;A0A0A0MR06;Q5T091	RER1	Protein RER1	0.11061	0.89247
P18669;Q8N0Y7;P15259	PGAM1	Phosphoglycerate mutase 1	0.11158	22.83
Q06323-3;Q06323;Q06323-2;H0YKK6	PSME1	Proteasome activator complex subunit 1	0.1141	0.48431
Q8TC12-3;Q8TC12-2;Q8TC12;Q96NR8	RDH11;RDH12	Retinol dehydrogenase 11;Retinol dehydrogenase 12	0.11446	2.4928
Q93084-4;Q93084;Q93084-3;Q93084-7;Q93084-1;Q93084-6;Q93084-5	ATP2A3	Sarcoplasmic/endoplasmic reticulum calcium ATPase 3	0.11463	232.91
Q9Y696	CLIC4	Chloride intracellular channel protein 4	0.11533	9.5607
P14174	MIF	Macrophage migration inhibitory factor	0.11604	11.091
P05771-2;P05771;I3L148;I3L1Z0	PRKCB	Protein kinase C beta type	0.11638	82.615
Q86UX7-2;Q86UX7;F5H1C6;F5H3I6;H0YFT5	FERMT3	Fermitin family homolog 3	0.11718	323.31
Q14766;Q14766-4;C9JD84;E7EV71;Q14766-3;Q14766-2;Q14766-5;H7BZ76;H7C0I7;C9JDW2	LTBP1	Latent-transforming growth factor beta-binding protein 1	0.11725	231.87
P30048-2;P30048	PRDX3	Thioredoxin-dependent peroxide reductase, mitochondrial	0.11749	4.5481
H3BRY5;P50225;A0A7I2V2T5;E9PKW4;P50225-2;P50226	SULT1A1;SULT1A2	Sulfotransferase;Sulfotransferase 1A1;Sulfotransferase 1A2	0.11807	0.38068
P61604;B8ZZ54;B8ZZL8;S4R3N1	HSPE1;HSPE1-MOB4	10 kDa heat shock protein, mitochondrial	0.11823	0.54748
P55072;A0A7P0TAW3;A0A7P0T8Q5;A0A7P0TAQ1;A0A7P0Z4C6;A0A7I2V2Y2;A0A7I2V5G8	VCP	Transitional endoplasmic reticulum ATPase	0.11868	323.31
P27338;P27338-2;P21397-2;P21397	MAOB	Amine oxidase [flavin-containing] B	0.11984	27.182
P07741;H3BQF1;H3BQZ9;P07741-2;H3BQB1;H3BSW3	APRT	Adenine phosphoribosyltransferase	0.12072	63.718
P56385	ATP5I	ATP synthase subunit e, mitochondrial	0.12131	2.6868
P61160;P61160-2;F5H6T1;A0A1B0GWD0;A0A1B0GWH0	ACTR2	Actin-related protein 2	0.12149	129.04
P05141	SLC25A5	ADP/ATP translocase 2;ADP/ATP translocase 2, N-terminally processed	0.12177	83.157
P31939-2;P31939;C9JLK0;H7C1S2;F8WEF0	ATIC	Bifunctional purine biosynthesis protein PURH;Phosphoribosylaminoimidazolecarboxamide formyltransferase;IMP cyclohydrolase	0.12191	5.0865
H0YKX5	TPM1		0.12238	2.1366
Q13442	PDAP1	28 kDa heat- and acid-stable phosphoprotein	0.12288	1.2413
Q70J99;Q70J99-3;Q70J99-2;K7EN29;K7EIH3;K7EN81;K7EM66;K7EMK8	UNC13D	Protein unc-13 homolog D	0.12313	131.14
Q53F23;A0A0C4DH47;P24557-2;P24557;P24557-3;A0A0A0MSK3;P24557-4;C9JS68	TBXAS1	Thromboxane-A synthase	0.12328	25.484
Q92619;K7ES98;K7EM85;Q92619-2;F5H1R4;K7ES92;K7EQA4	HMHA1	Minor histocompatibility protein HA-1;Minor histocompatibility antigen HA-1	0.12339	72.051
I3L397;I3L504;P63241;P63241-2;F8WCJ1;C9J7B5;C9J4W5;Q9GZV4;Q6IS14	EIF5A	Eukaryotic translation initiation factor 5A;Eukaryotic translation initiation factor 5A-1	0.12355	240.72
P52209-2;P52209;K7ELN9	PGD	6-phosphogluconate dehydrogenase, decarboxylating	0.12355	43.427
P62837	UBE2D2	Ubiquitin-conjugating enzyme E2 D2	0.12372	1.6051
C9JC03;A0A024R571;Q9H4M9;C9J2Z4;C9JIJ3;C9IZH1;C9JDQ8	EHD1	EH domain-containing protein 1	0.12551	32.087
E9PLK3;P55786;A0A7I2V389;A0A7I2V3W8;P55786-2;A0A7I2V604;E9PPZ2;A6NEC2;H0YDG0;E9PP11	NPEPPS;NPEPPSL1	Puromycin-sensitive aminopeptidase;Puromycin-sensitive aminopeptidase-like protein	0.1263	4.1561
A0A2U3TZU2;P06744;P06744-2;A0A0J9YYI8;K7EIL4;A0A0J9YXH9;K7ERK8;A0A2R8YF08;K7ELR7;K7EP41;A0A0J9YXM3;K7ENA0;K7EPY4;K7ERC6;A0A0J9YXP8;A0A0J9YX90;A0A0J9YYH3;A0A2R8Y6C7	GPI	Glucose-6-phosphate isomerase	0.12706	3.664
A0A2R8Y484;Q08722-2;Q08722-3;Q08722-4;Q08722	CD47	Leukocyte surface antigen CD47	0.12718	0.62755
F5H0C8;P09104-2;P09104;F5H1C3;P13929-3;P13929-2;P13929	ENO2;ENO3	Enolase;Gamma-enolase;Beta-enolase	0.12748	6.185
P52907	CAPZA1	F-actin-capping protein subunit alpha-1	0.12822	17.504
S6AU73;A0A140T9S9;A0A140TA02;A0A1W2PNR7	HLA-B		0.12826	4.0903
Q9Y6C2;A0A0A0MT20;Q9Y6C2-2	EMILIN1	EMILIN-1	0.12859	225.37
D6RFM5;P31040-2;P31040;A0A494C1T6;A0A087X1I3;P31040-3;H0Y8X1	SDHA	Succinate dehydrogenase [ubiquinone] flavoprotein subunit, mitochondrial	0.1291	34.635
A0A087WU05;A0A087WY48;Q8IY22-3;Q8IY22-2;Q8IY22	CMIP	C-Maf-inducing protein	0.12964	3.9209
P60660-2;F8W1R7;G8JLA2;G3V1V0;P60660;F8VXL3;F8VZU9;G3V1Y7;J3KND3;F8W180;B7Z6Z4	MYL6	Myosin light polypeptide 6	0.12982	215.8
Q16762;B1AH48	TST	Thiosulfate sulfurtransferase	0.12987	25.441
P07384;E9PLX0;E9PJJ3;E9PLC9;E9PMC6;E9PJA6;E9PSA6;E9PQB3;E9PRM1;E9PIA9;E9PL37;P17655-2;P17655	CAPN1	Calpain-1 catalytic subunit	0.13024	323.31
P62258;P62258-2;B4DJF2;I3L3T1;I3L0W5;K7EM20;K7EIT4	YWHAE	14-3-3 protein epsilon	0.13111	33.621
P04275;P04275-2	VWF	von Willebrand factor;von Willebrand antigen 2	0.13122	323.31
Q5JP53	TUBB		0.133	178.89
Q9UJU6;H0Y5J4;Q9UJU6-5;F8WBG8;F8WC20;F8WBB2;F8WFE1;F2Z2V3;F8WB73;F8WCK3;F2Z3E3;H7C111	DBNL	Drebrin-like protein	0.13457	85.065
O76074;O76074-2;G5E9C5;C9JGT3;H0YA14	PDE5A	cGMP-specific 3,5-cyclic phosphodiesterase	0.13471	323.31
P46109	CRKL	Crk-like protein	0.13518	47.731
D6RHU2;A0A590UJA4;A0A590UKC7;D6RAI5;A0A590UJM2;A0A590UK29;A0A590UK15;Q13423;D6RCR6;A0A590UJI3;E9PCX7	NNT	NAD(P) transhydrogenase, mitochondrial	0.13561	1.6938
Q7LDG7;Q7LDG7-4;Q7LDG7-2;E7EM78;C9JZ82;A6NHE2;E7EMB4;E7EWQ7;A6NJ28;Q7LDG7-3	RASGRP2	RAS guanyl-releasing protein 2	0.13606	34.239
Q5STZ8;Q8NE71-2;Q8NE71;A0A0G2JIC2;A0A0G2JJB9;H0YGW7	ABCF1	ATP-binding cassette sub-family F member 1	0.13622	9.6404
P30041	PRDX6	Peroxiredoxin-6	0.13654	12.47
Q9BVK6	TMED9	Transmembrane emp24 domain-containing protein 9	0.13667	4.0211
Q13576;D6R939;E7EWC2;F5H7S7;Q13576-3;Q13576-2;E9PDT6	IQGAP2	Ras GTPase-activating-like protein IQGAP2	0.13755	10.327
Q9Y613;H3BVE7;J3KTH7	FHOD1	FH1/FH2 domain-containing protein 1	0.13898	125.13
O75558	STX11	Syntaxin-11	0.13919	11.993
C9JRU6;C9J0B2;C9J8R4;C9JVE2;Q96GG9	DCUN1D1	DCN1-like protein;DCN1-like protein 1	0.13951	1.8797
Q8WUM4;Q8WUM4-2	PDCD6IP	Programmed cell death 6-interacting protein	0.14076	21.48
A0A7I2YQK6;A0A7I2V599;A0A7I2V2X6;P10809;A0A7I2V5M1;A0A7I2V5K3;A0A7I2YQ71;C9JL19;C9JCQ4;C9JL25;E7EXB4;E7ESH4;A0A7I2V369;P10809-2	HSPD1	60 kDa heat shock protein, mitochondrial	0.14126	20.41
Q93077;Q99878;Q96KK5;Q16777;Q7L7L0;P04908;Q6FI13;P0C0S8;Q96QV6;A0A3B3IS11;A0A0U1RR32;A0A0U1RRH7;Q9BTM1;P20671;Q8IUE6;Q9BTM1-2;C9J0D1;A0A494C189;Q71UI9-2;Q71UI9;P0C0S5;P16104;C9J386;H0YFX9;Q71UI9-5;Q71UI9-3;Q71UI9-4	HIST1H2AC;HIST1H2AJ;HIST1H2AH;HIST2H2AC;HIST3H2A;HIST1H2AB;HIST2H2AA3;HIST1H2AG;HIST1H2AA;H2AFJ;HIST1H2AD;HIST2H2AB	Histone H2A type 1-C;Histone H2A type 1-J;Histone H2A type 1-H;Histone H2A type 2-C;Histone H2A type 3;Histone H2A type 1-B/E;Histone H2A type 2-A;Histone H2A type 1;Histone H2A type 1-A;Histone H2A.J;Histone H2A type 1-D;Histone H2A type 2-B	0.14354	5.0378
P84077;P61204;F5H423;P61204-2;F5H0C7;C9J1Z8	ARF1;ARF3	ADP-ribosylation factor 1;ADP-ribosylation factor 3	0.14419	5.4119
P37837;F2Z393	TALDO1	Transaldolase	0.14448	4.5936
P50990-2;P50990;P50990-3;H7C4C8	CCT8	T-complex protein 1 subunit theta	0.14458	7.3043
E9PNW0;E9PJJ2;E9PS34;E9PNJ7;A8MXH2;C9J6D1;Q99733;Q99733-2;E9PKI2;E9PKT8;C9JZI7;C9J1B1;E9PP22	NAP1L4	Nucleosome assembly protein 1-like 4	0.145	4.7984
F8VNT9;F8VV56;F8W022;F8VWK8;P08962-3;P08962-2;P08962	CD63	Tetraspanin;CD63 antigen	0.14504	3.0177
A0A0A6YYL2;P0DMN0;P0DMM9;P0DMM9-3;H3BPL6;P0DMM9-2	SULT1A4;SULT1A3	Sulfotransferase;Sulfotransferase 1A4;Sulfotransferase 1A3	0.14509	4.1233
Q13011;M0QZW4;M0R248;M0QYT0;M0R076	ECH1	Delta(3,5)-Delta(2,4)-dienoyl-CoA isomerase, mitochondrial	0.14544	1.8888
A0A1W2PR11;Q5QT33;A0A140T962;A0A140T9J9;A0A140T9B3;P13747	HLA-C		0.14555	11.382
O95674	CDS2	Phosphatidate cytidylyltransferase 2	0.14591	22.108
B4DKB2;A0A3B3ISF9;P42892-3;P42892-4;P42892;P42892-2;E9PN99;E9PHZ1	ECE1	Endothelin-converting enzyme 1	0.14614	6.8798
A6NKG5	RTL1	Retrotransposon-like protein 1	0.14741	0.87505
H0Y875;O43852-15;O43852-2;O43852;O43852-4;O43852-3;O43852-9;O43852-5	CALU	Calumenin	0.14755	2.244
Q15833-2;Q15833;Q15833-3;M0R0M7;R4GMY7;M0R1A1;M0QZ54;M0R0D4;M0R118	STXBP2	Syntaxin-binding protein 2	0.14908	242.45
P22314-2;P22314;Q5JRR6	UBA1	Ubiquitin-like modifier-activating enzyme 1	0.14952	182.33
B4DDF4;B4DUT8;Q99439;Q99439-2;A0A087X271;H3BVI6;K7ES69;A0A087X1X5	CNN2	Calponin;Calponin-2	0.15129	197.05
H3BMH2;H3BSC1;P62491-2;Q15907-2;P62491;Q15907;B4DQU5;M0R377;M0R2D0;H3BN38;P57735	RAB11A;RAB11B	Ras-related protein Rab-11A;Ras-related protein Rab-11B	0.15145	16.961
P30153;P30154-5;P30154-4;P30154;P30154-2;H0YDG7;C9J9C1;B3KQV6;P30154-3;M0QXG4;M0R0K6;E9PPI5;E9PHZ6	PPP2R1A;PPP2R1B	Serine/threonine-protein phosphatase 2A 65 kDa regulatory subunit A alpha isoform;Serine/threonine-protein phosphatase 2A 65 kDa regulatory subunit A beta isoform	0.15152	26.671
B4DUR8;P49368;P49368-2;Q5SZX9;E9PRC8;Q5SZX6	CCT3	T-complex protein 1 subunit gamma	0.15183	6.4797
Q9H6Q3-2;Q9H6Q3;Q9H6Q3-4;Q9H6Q3-3	SLA2	Src-like-adapter 2	0.15241	2.4939
P63261;A0A804GS07;I3L4N8;I3L3I0;I3L1U9;I3L3R2;J3KT65;K7EM38;A0A7P0TBL1	ACTG1	Actin, cytoplasmic 2;Actin, cytoplasmic 2, N-terminally processed	0.15291	214.18
O00194;K7ES41;K7EJ38	RAB27B	Ras-related protein Rab-27B	0.1531	199.72
Q9NR12;Q9NR12-2;D6RF83;H7BYK4;D6RH06;Q9NR12-3;Q9NR12-5;Q9NR12-6;Q9NR12-4;D6RAN1	PDLIM7	PDZ and LIM domain protein 7	0.15377	156.77
P07900;P07900-2;G3V2J8	HSP90AA1	Heat shock protein HSP 90-alpha	0.15414	196.79
Q13976-2;B1ALS0;A0A2R8Y507;A0A2R8YE50;A0A2R8YH74;Q13976;A0A5F9ZGW0;Q13976-3	PRKG1	cGMP-dependent protein kinase 1	0.15474	9.2909
B1AMS2;Q14141-2;Q14141-4;Q14141;H0Y961;A0A087X142;A6NMH6;A6NFQ9;E7EW69;F8W8I8;E7EX04;B5ME97;Q92599-3;Q92599-2;Q9P0V9-3;Q92599-4;Q9P0V9;Q92599;Q9P0V9-2	SEPT6;SEPT11	Septin-6	0.15494	2.4834
P30740;P30740-2	SERPINB1	Leukocyte elastase inhibitor	0.15544	9.3356
F6S8N6;A0A3F2YNX8;A0A0A0MRJ6;P22061;P22061-2	PCMT1	Protein-L-isoaspartate O-methyltransferase;Protein-L-isoaspartate(D-aspartate) O-methyltransferase	0.15576	1.8106
O95810	SDPR	Serum deprivation-response protein	0.15614	323.31
A0A7I2V2G2;D6RCD7;P38646;H0Y8K0;A0A7I2YQB2;A0A7I2V3F7;A0A7I2V2S7;A0A3B3ITI4	HSPA9	Stress-70 protein, mitochondrial	0.15644	2.6503
O95866-2;A0A140T9L8;O95866-7;O95866-4;B7ZLJ5;O95866-6;O95866;A0A140T9V1;A0A0G2JJG8;O95866-5;O95866-3;F8WDG3	G6B;C6orf25	Protein G6b	0.15653	175.53
P35813;P35813-3;E9PL75;E9PJN3;E9PKB5;P35813-2	PPM1A	Protein phosphatase 1A	0.15857	6.9045
B8ZZQ6;B8ZZA1;B8ZZW7;H7C2N1;P06454-2;P06454	PTMA	Prothymosin alpha;Prothymosin alpha, N-terminally processed;Thymosin alpha-1	0.16025	0.64999
C9J2C0;Q9NY65;A0A7P0T945;Q9NY65-2;A0A7P0TA31;V9GZ17	TUBA8	Tubulin alpha-8 chain	0.16027	33.226
A0A6Q8PGN3;A0A6Q8PHG2;A0A6Q8PH71;A0A6Q8PHA2;Q27J81-2;Q27J81;A0A6Q8PF29;A0A6Q8PH25;A0A6Q8PF44;A0A6Q8PFW4;A0A087X118;A0A6Q8PGC7;A0A0A0MQU1;A0A6Q8PH63;A0A6Q8PHS8;A0A6Q8PH52;A0A6Q8PGY8;A0A6Q8PFB9;A0A6Q8PGU8;A0A6Q8PFN5;A0A6Q8PH59;A0A6Q8PFY4;A0A6Q8PFJ1;A0A6Q8PG64;Q27J81-3;A0A6Q8PEY8;A0A6Q8PEY5;A0A6Q8PF91;A0A6Q8PGX4;A0A6Q8PGK9	INF2	Inverted formin-2	0.16092	323.31
P19367-4;P19367-2;P19367;P19367-3;B1AR62;Q2TB90	HK1	Hexokinase-1	0.16097	284.58
P78371;F5GWF6;P78371-2;F8VQ14	CCT2	T-complex protein 1 subunit beta	0.16326	111.67
Q9BS26	ERP44	Endoplasmic reticulum resident protein 44	0.16342	9.7723
O15400-2;O15400	STX7	Syntaxin-7	0.16346	222.8
P08758;E9PHT9;D6RBE9;D6RBL5;D6RCN3	ANXA5	Annexin A5;Annexin	0.16365	23.568
M0R0Y2;P54920;M0R213;M0QZM9;M0QZN5;M0R031;M0R2M1;A0A087WZQ7;Q9H115-3;Q9H115-2;Q9H115	NAPA	Alpha-soluble NSF attachment protein	0.16405	11.902
Q9Y4D1-2;Q9Y4D1;Q9Y4D1-3	DAAM1	Disheveled-associated activator of morphogenesis 1	0.16464	5.8651
K7EIN1;K7ESN4;K7EIJ0;K7EIK1;K7ENL2;A6NG10;K7EMC9;Q969T9	WBP2	WW domain-binding protein 2	0.16493	0.50936
A0A6Q8PFE0;A0A6Q8PFV8;Q9HAV0;H7C5J5;A0A6Q8PFW8;A0A6Q8PG88;A0A7I2S2S9;C9JD14	GNB4	Guanine nucleotide-binding protein subunit beta-4	0.16525	4.8553
P31930	UQCRC1	Cytochrome b-c1 complex subunit 1, mitochondrial	0.16554	27.221
B4DJ81;P28331-3;P28331-4;P28331-5;P28331;P28331-2	NDUFS1	NADH-ubiquinone oxidoreductase 75 kDa subunit, mitochondrial	0.16605	7.2948
Q9P126-2;Q9P126;H7BYT7	CLEC1B	C-type lectin domain family 1 member B	0.16642	3.2138
Q92882	OSTF1	Osteoclast-stimulating factor 1	0.16696	3.2391
A0A0A0MRJ7;P12259	F5	Coagulation factor V;Coagulation factor V heavy chain;Coagulation factor V light chain	0.16773	25.898
P60842;J3KT12;P60842-2;J3KSZ0;J3QL43;J3QS69;J3QKZ9;J3QLN6;J3KS25;J3QR64;J3KTB5;J3QL52;J3KT04;J3KS93;J3QQP0;E9PBH4;F8WE11;E7EMV8;J3KSN7;I3L3H2;P38919	EIF4A1	Eukaryotic initiation factor 4A-I	0.16861	5.1679
P18206-3	VCL	Vinculin	0.16928	2.1061
F5H442;Q99816;Q99816-2	TSG101	Tumor susceptibility gene 101 protein	0.16962	4.7574
E7ES33;G3V1Q4;E7EPK1;Q16181-2;Q16181	2022-09-07	Septin-7	0.1705	29.422
P50148;B1AM21;K7EL62;O95837;P29992	GNAQ	Guanine nucleotide-binding protein G(q) subunit alpha	0.17065	184.26
P09669	COX6C	Cytochrome c oxidase subunit 6C	0.17115	0.87862
Q7KZF4;H7C597	SND1	Staphylococcal nuclease domain-containing protein 1	0.17124	35.428
E9PB77;E7EMF1;E7ESP4;P17301	ITGA2	Integrin alpha-2	0.17186	23.097
Q01082;A0A087WUZ3;Q01082-2;F8W6C1	SPTBN1	Spectrin beta chain, non-erythrocytic 1	0.17236	53.71
Q9Y624;A0A087WY82;Q9Y624-2	F11R	Junctional adhesion molecule A	0.17282	9.8246
B8ZZT4;Q9BV40	VAMP8	Vesicle-associated membrane protein 8	0.1733	0.89714
O14745;J3QRP6;O14745-2	SLC9A3R1	Na(+)/H(+) exchange regulatory cofactor NHE-RF1	0.17581	38.817
H0YFD6;P40939;A0A2R8Y688;A0A2R8YG21;A0A2R8Y4F5	HADHA	Trifunctional enzyme subunit alpha, mitochondrial;Long-chain enoyl-CoA hydratase;Long chain 3-hydroxyacyl-CoA dehydrogenase	0.1773	3.8674
P43405;P43405-2	SYK	Tyrosine-protein kinase SYK	0.17779	13.95
O60234;M0R0C1;M0QYJ8;M0QX47;M0QXC2;M0QXZ6;M0R2P2	GMFG	Glia maturation factor gamma	0.18174	90.382
P31150;G5E9U5	GDI1	Rab GDP dissociation inhibitor alpha	0.18225	98.399
Q7L7X3;Q7L7X3-3;Q7L7X3-2	TAOK1	Serine/threonine-protein kinase TAO1	0.18237	3.3473
H0YCY1;H0YEF7;H0YEH1;Q13492-4;Q13492-3;Q13492-2;Q13492-5;Q13492	PICALM	Phosphatidylinositol-binding clathrin assembly protein	0.18295	1.1813
Q9BR76;A0A087WW53;F5H390	CORO1B	Coronin-1B	0.18328	46.09
P61106;X6RFL8	RAB14	Ras-related protein Rab-14	0.18365	9.6635
A0A087WVQ6;Q00610;Q00610-2;J3KS13;A0A087WX41;P53675-2;P53675;K7EJJ5;J3QL20;J3KSQ2	CLTC	Clathrin heavy chain;Clathrin heavy chain 1	0.1844	243.72
P30273	FCER1G	High affinity immunoglobulin epsilon receptor subunit gamma	0.18472	0.76056
P62873-2;P62873;F6UT28;F6X3N5;B3KVK2;B1AKQ8	GNB1	Guanine nucleotide-binding protein G(I)/G(S)/G(T) subunit beta-1	0.1856	27.035
F5H157;Q15286	RAB35	Ras-related protein Rab-35	0.18572	1.232
P08567	PLEK	Pleckstrin	0.1858	323.31
A0A1W2PPH1;A0A1W2PQH3;P23368;A0A1W2PQ37;A0A1W2PQF8;A0A1W2PR68;A0A1W2PQT3;A0A1W2PQY8;P23368-2	ME2	NAD-dependent malic enzyme, mitochondrial	0.1864	15.238
A0A0A0MSQ0;P13797-3;P13797-2;P13797;H7C4N2	PLS3	Plastin-3	0.1868	9.7681
P45974-2;P45974;F5H571	USP5	Ubiquitin carboxyl-terminal hydrolase 5	0.18705	36.42
P13501	CCL5	C-C motif chemokine 5;RANTES(3-68);RANTES(4-68)	0.18733	2.5067
P18054;K7ENN9	ALOX12	Arachidonate 12-lipoxygenase, 12S-type	0.18752	164
A0A0G2JIW1;P0DMV8-2;P0DMV9;P0DMV8;V9GZ37;Q53FA3;P34931	HSPA1A;HSPA1B	Heat shock 70 kDa protein 1A;Heat shock 70 kDa protein 1B	0.18768	45.172
A0A494BZW2;E9PEM5;A0A494C1L5;P50851-2;P50851;H0YAC6;A0A494C0R9;A0A3B3IS13;A0A3B3ISK3;A0A3B3IU76;A0A0D9SF28;Q5T321;Q8NFP9-3;Q8NFP9	LRBA	Lipopolysaccharide-responsive and beige-like anchor protein	0.18808	23.725
B1AK87;P47756-2;P47756;B1AK88;B1AK85;A0A6I8PRV6;A0A6I8PIN8	CAPZB	F-actin-capping protein subunit beta	0.18827	166.37
P41226	UBA7	Ubiquitin-like modifier-activating enzyme 7	0.18971	57.235
Q5JY90;U3NG26;Q06187;Q06187-2	BTK	Non-specific protein-tyrosine kinase;Tyrosine-protein kinase BTK	0.19098	34.264
D6R9F6;D6R933;D6RGD0;D6R980;D6RIZ3;D6RA11;P61077;P61077-2	UBE2D3	Ubiquitin-conjugating enzyme E2 D3	0.19138	1.7755
H7C4K3;A0A7I2V348;A0A7I2V2F9;E7EUI6;C9JPK5;P05556-2;P05556;P05556-5;P05556-4;P05556-3;H7C4N8;A0A7I2V5Z8;A0A7I2V5T3;Q5T3E5;E9PQJ2;Q5T3E6;E9PLR6;E7EQW5	ITGB1	Integrin beta;Integrin beta-1	0.19155	323.31
Q5R345;Q5R349;P16109;Q5R341;Q5R342	SELP	P-selectin	0.19159	83.211
O00429-4;O00429-9	DNM1L	Dynamin-1-like protein	0.19228	323.31
O43639;E9PEE2;E7EPF5;E7ERP6	NCK2	Cytoplasmic protein NCK2	0.1924	37.226
Q3ZCW2;U3KQ88;F8WF17;B9A055	LGALSL	Galectin-related protein;Galectin	0.19318	101.03
H3BNX8;P20674;H3BRM5;H3BV69	COX5A	Cytochrome c oxidase subunit 5A, mitochondrial	0.19366	2.4897
P12931;P12931-2	SRC	Proto-oncogene tyrosine-protein kinase Src	0.19469	39.418
I3L0T4;I3L2U4;K7ELT1;Q15067-2;Q15067	ACOX1	Peroxisomal acyl-coenzyme A oxidase 1	0.19552	4.1071
Q9NXH8	TOR4A	Torsin-4A	0.19597	18.435
Q5SS57;A0A140T951;A0A140T9D4;A0A140TA21	HLA-B		0.19633	2.1109
E7EQV3;H0YAR2;E7ERJ7;A0A7I2YQ88;P11940;A0A7I2V4N4;A0A087WTT1;A0A7I2V649;A0A7I2YQ90;A0A7I2YQE4;P11940-2;E5RGH3;E5RH24;E5RJB9;H0YAS6;H0YB75;E5RHG7;B1ANR1;H0YAP2;H0YAS7;H0YB86;H0YBN4;H0YAW6;A0A7I2V4L7;B1ANR0;Q13310-2;Q13310;Q13310-3	PABPC1	Polyadenylate-binding protein;Polyadenylate-binding protein 1	0.19647	8.5658
H0YHI8;O14974-5;O14974-4;O14974-3;O14974-2;O14974;H0YIS4;A0A3B3ISH4;F8VZN8;H0YIL7;H0YIS3	PPP1R12A	Protein phosphatase 1 regulatory subunit 12A	0.19659	0.76135
A0A1B0GV05;Q684P5-3;Q684P5-2;Q684P5	RAP1GAP2	Rap1 GTPase-activating protein 2	0.19787	1.7767
C9JXG8;C9JJ34;C9JGV6;F6WQW2;P43487-2;P43487;C9JIC6;C9JDM3	RANBP1	Ran-specific GTPase-activating protein	0.19797	2.0782
Q14644-2;Q14644	RASA3	Ras GTPase-activating protein 3	0.19842	11.096
P31323	PRKAR2B	cAMP-dependent protein kinase type II-beta regulatory subunit	0.19912	3.8346
Q9NQ75;Q9NQ75-2;B4DII4;Q9NQ75-3	CASS4	Cas scaffolding protein family member 4	0.20121	11.832
P23229-4;P23229-2;P23229-5;P23229-3;P23229-9;P23229-6;P23229;P23229-7;H7BZ97;C9JXX7	ITGA6	Integrin alpha-6;Integrin alpha-6 heavy chain;Integrin alpha-6 light chain;Processed integrin alpha-6	0.20229	124.88
A0A5H1ZRQ7;A0M8Q6	IGLC7	Ig lambda-7 chain C region	0.20373	10.377
H0YLL1;Q14005-2;Q14005	IL16	Pro-interleukin-16;Interleukin-16	0.20406	2.5666
P51570;K7ERJ9;K7ERN9;K7EII7	GALK1	Galactokinase	0.20444	2.1756
Q16643;Q16643-3;Q16643-2;D6R9W4;D6R9Q9;D6RFI1	DBN1	Drebrin	0.20495	323.31
P25325;P25325-2;B1AH49	MPST	3-mercaptopyruvate sulfurtransferase;Sulfurtransferase	0.20528	11.659
A0A0C4DGH5;Q86VP6-2;Q86VP6;H0YH27;Q86VP6-3	CAND1	Cullin-associated NEDD8-dissociated protein 1	0.20547	2.2365
C9JUG7;F8W9N7;P47755-2;P47755;A0A0D9SET8	CAPZA2	F-actin-capping protein subunit alpha-2	0.20613	16.204
G3V239;G3V5P9;G3V5D7;G3V2S0;G3V3C3;G3V2Y3;G3V5G7;G3V552;G3V3X3;G3V3P6;H0YJ56;G3V4T9;G3V2T2;G3V5A6;G3V280;G3V3P1;G3V5V9;G3V3D5;G3V3X2;G3V285;G3V3L1;G3V4S2;G3V271;G3V358;G3V5B7;H7C0X0;G3V383;G3V5S0;G3V392;G3V5G0;G3V2I9;G3V5H8;G3V4S9;A0A0A0MS87;Q9UN36-4;Q9UN36-5;Q9UN36-2;Q9UN36-3;Q9UN36-6;Q9UN36	NDRG2	Protein NDRG2	0.20623	-2
F8W020;F8VY35;F8W0J6;F5H4R6;P55209-2;P55209;F8VVB5;F8VXI6;F8VUX1;H0YIV4;F8VRJ2;H0YHC3;F8W118;F8VV59;B7Z9C2;H0YH88;F8W543;P55209-3	NAP1L1	Nucleosome assembly protein 1-like 1	0.20672	258.97
A0A7I2V4Y9;Q13561;Q13561-3;Q13561-2;A0A7I2V4H4;F8VRV7;H0YI98;F8VW18;A0A7I2V390;A8K8J9;F8W1I6;H0YHL1;A0A7I2V5R4;A0A7I2V2Z2	DCTN2	Dynactin subunit 2	0.20715	22.117
O60493-4;O60493;O60493-2;O60493-3	SNX3	Sorting nexin-3	0.20897	6.9865
P00488;Q9NQP5;A6PVK5;H0Y796;H0Y4W5;H3BPV8;F5H563;P16452-3;P16452;P16452-2	F13A1	Coagulation factor XIII A chain	0.20915	323.31
Q9UIJ7;Q9UIJ7-3;Q9UIJ7-2	AK3	GTP:AMP phosphotransferase AK3, mitochondrial	0.2094	4.9407
Q00013-3;Q00013;Q00013-2;C9J9J4;F8WC84;F8WDV6;A6NFY0;C9JB34	MPP1	55 kDa erythrocyte membrane protein	0.21062	19.079
O15212	PFDN6	Prefoldin subunit 6	0.21147	1.3478
P07203;A0A2R8Y6B6	GPX1	Glutathione peroxidase 1	0.21188	79.86
E9PLT1;E7EU05;P16671-3;P16671;P16671-4;E7EX47;P16671-2;E7ERZ9;E7EWI4	CD36	Platelet glycoprotein 4	0.21298	8.611
K7ELL7;P14314-2;P14314;A0A0C4DGP4;K7EKX1;K7EJ70;K7EPW7;A0A7I2V2T6	PRKCSH	Glucosidase 2 subunit beta	0.21317	12.832
O43312-4;O43312;O43312-5;H0YB53;E7EWW5;O43312-2;H0YAZ8;H0YBL3;E5RJX3	MTSS1	Metastasis suppressor protein 1	0.2147	4.6854
P50570-3;P50570-2;P50570-5;P50570-4;P50570;E5RIK2;E5RHK8;Q9UQ16-5;Q9UQ16-2;Q9UQ16-3;Q9UQ16;Q9UQ16-4;K7EMQ3	DNM2;DNM3	Dynamin-2;Dynamin-3	0.21481	13.79
E7EX17;P23588;P23588-2;F8VP89;F8VX11;F8W0K0;F8VSC7;F8VRU1;F8VYE9	EIF4B	Eukaryotic translation initiation factor 4B	0.21514	5.0001
Q9H8W4	PLEKHF2	Pleckstrin homology domain-containing family F member 2	0.2159	2.9917
Q05209;Q05209-2;Q05209-3;H0YC15;H3BM04	PTPN12	Tyrosine-protein phosphatase non-receptor type 12	0.21713	150.11
Q15019;B5MCX3;Q15019-3;Q15019-2;C9J938;C9JB25;C9IY94;C9IZU3;C9J2Q4;C9JQJ4;H7C310;B5MD47;C9JZI2;H7C2Y0;H7C1T1;C9JT15;C9JSE7;A0A1B0GXJ2;C9JFT1;F8WB65	2022-09-02	Septin-2	0.21735	80.968
K7ER96;O43396;K7EME7	TXNL1	Thioredoxin-like protein 1	0.21829	3.1412
Q99832-2;Q99832-4;Q99832-3;Q99832	CCT7	T-complex protein 1 subunit eta	0.22004	8.7575
P10644;P10644-2;K7EPB2;K7EMU2;K7EMZ6;K7EIE5;K7EID3;K7EJ40;K7EK41;K7EM13;K7EKR1;K7EPR5;K7EQK3;X6RAV4;H7BYW5;C9JSK5;P31321	PRKAR1A	cAMP-dependent protein kinase type I-alpha regulatory subunit;cAMP-dependent protein kinase type I-alpha regulatory subunit, N-terminally processed	0.22257	12.62
P68431	HIST1H3A	Histone H3.1	0.22332	3.5845
Q7Z406-5;Q7Z406-4;Q7Z406;Q7Z406-6;Q7Z406-2;M0QY43;A0A2R8Y4C3;A0A2R8Y454;A0A0C4DFM8	MYH14	Myosin-14	0.22994	4.7842
A0A140T9X5;A0A140T913;Q53Z42;A0A140T9I0;A0A140T955;A0A140T933;A0A1W2PPQ2;A0A1W2PRT9	HLA-A		0.23073	36.351
P22694-2;A0A087WVC4;A0A0A0MS54;P22694-4;P22694-3;P22694;P22694-5;P22694-7;P22694-6;P22694-9;P22694-10;B1APF7;B1APG1;B1APG0;B1APG2;B1APF8;B1APF9;B1APG3;A0A7I2V5J4;P22694-8;P17612-2;P17612	PRKACB	cAMP-dependent protein kinase catalytic subunit beta	0.2311	34.861
C9JKN2;B7Z4A5;B7Z6W2;F8WDT9;A8MWT1;C9JDT9;A0A0A0MSI5;C9J695;Q6ICL3-6;Q6ICL3-2;Q6ICL3-3;Q6ICL3;Q6ICL3-4	TANGO2;C22orf25	Transport and Golgi organization protein 2 homolog	0.23142	4.5826
A6NNT0;A0A0A0MR85;Q03013-2;Q03013;H3BRM6;B9ZVX7;A0A3B3IRM5;Q5T8R1;E7EWW9;Q03013-3;P09488-2;P46439;P09488	GSTM4;GSTM1;GSTM5	Glutathione S-transferase Mu 4;Glutathione S-transferase Mu 1;Glutathione S-transferase Mu 5	0.23261	2.1822
O95372;Q5QPN5;Q5QPN9;Q5QPQ0;Q5QPQ3;Q5QPQ2	LYPLA2	Acyl-protein thioesterase 2	0.23296	1.3333
A0A3B3ITC2;Q13884-2;Q13884;E5RIX7	SNTB1	Beta-1-syntrophin	0.23366	8.534
A0A0C4DFN3;A0A3B3ITT3;Q99685-2;Q99685;E7EWX8;C9JAM4;C9J8Q3;H7C599;H7C4E0;H7C5K5	MGLL	Monoglyceride lipase	0.23462	47.471
P21281;H0YC04;C9JL73;P15313;H0YAT8;E5RGH6;C9JNS9	ATP6V1B2	V-type proton ATPase subunit B, brain isoform	0.23526	7.0145
Q9BSJ8;Q9BSJ8-2;F8VZB1	ESYT1	Extended synaptotagmin-1	0.23558	151.54
H9KV28;A0A2R8Y5N1;A0A140T8Z0;A0A0G2JH68;O60610-2;O60610-3;O60610;A0A2R8YEF8;B4E2I7	DIAPH1	Protein diaphanous homolog 1	0.23684	13.046
A2RUR9-2;C9JT67;A2RUR9-3;Q8IYA2;A2RUR9	CCDC144A;CCDC144CP	Coiled-coil domain-containing protein 144A;Putative coiled-coil domain-containing protein 144C	0.24019	0.38464
Q562R1	ACTBL2	Beta-actin-like protein 2	0.24066	135.22
F5H7S3;H7BYY1;B7Z596;H0YKJ4;H0YK48;A0A494BZZ2;P09493-5;P09493-2;P09493-4;P09493-3;P09493-10;A0A0S2Z4G6;P09493-9;P09493;H0YL42;A0A494C0V8;H0YN06	TPM1	Tropomyosin alpha-1 chain	0.24287	323.31
X6R9L0;Q13217	DNAJC3	DnaJ homolog subfamily C member 3	0.24788	2.0738
O75915;F8WF90;C9JQU6;F8WF33	ARL6IP5	PRA1 family protein 3	0.24828	323.31
Q6ZNJ1-2;Q6ZNJ1-3;Q6ZNJ1;A0A494C1V1;H0Y764;H7C3Y7;H7C354	NBEAL2	Neurobeachin-like protein 2	0.25146	18.054
G5E9F8;A0A3B3ISJ1;A0A0S2Z4L3;P07225;A0A3B3IRK9;A0A3B3IUA6;CON__P07224	PROS1	Vitamin K-dependent protein S	0.25207	8.1989
P00918	CA2	Carbonic anhydrase 2	0.2557	3.9945
G3V1U5;Q9Y3E0;F5H6U7	GOLT1B	Vesicle transport protein GOT1B	0.25735	5.8767
Q9NYU2-2;Q9NYU2	UGGT1	UDP-glucose:glycoprotein glucosyltransferase 1	0.25773	8.6245
A6NGP5;H3BMV3;Q9H910;Q9H910-3;H3BMM8;B4E1P3;H3BMT0;H3BTV5;H3BU16;Q9H910-2	HN1L	Hematological and neurological expressed 1-like protein	0.25842	2.1312
A0A7I2V488;A0A7I2V6B9;A0A7I2V3P3;A0A7I2V2H0;A0A7I2V3W6;A0A7I2YQV4;A0A7I2V2Y6;A0A7I2V461;O14980;C9JKM9;A0A7I2YQX3;A0A7I2V4A3;A0A7I2V3N0;A0A7I2V2S3	XPO1	Exportin-1	0.26091	2.904
O43294;O43294-2;H3BQC4;H3BSN4;I3L209;H3BS04;H3BN49	TGFB1I1	Transforming growth factor beta-1-induced transcript 1 protein	0.26337	84.035
P29350;P29350-3;P29350-4;P29350-2;F5H5H9;F5H1Z8;F5H0N8;F5GY79;F5H1V7;F5H4Z1;F5GXD4;U3KQS1	PTPN6	Tyrosine-protein phosphatase non-receptor type 6	0.26687	17.259
CON__P35527;P35527;K7EQQ3	KRT9	Keratin, type I cytoskeletal 9	0.26768	323.31	+
F8VY02;P30040	ERP29	Endoplasmic reticulum resident protein 29	0.26786	3.4957
Q9Y608-4;Q9Y608;Q9Y608-2;Q9Y608-5;C9JSU1;H7C3N9;Q9Y608-3;C9JJC9;C9JC17;C9J321;C9J0U5	LRRFIP2	Leucine-rich repeat flightless-interacting protein 2	0.27104	6.018
A0A6Q8PFA6;A0A6Q8PH57;O00139-2;A0A6Q8PGH7;A0A6Q8PG37;O00139-1;O00139-5;O00139;O00139-4;D6R9M0;A0A6Q8PGG1;H0Y8H2;Q99661-2;Q99661	KIF2A	Kinesin-like protein KIF2A	0.27148	152.13
A0A0A0MSI0;Q06830;A0A0A0MRQ5	PRDX1	Peroxiredoxin-1	0.2715	1.3496
Q96KP4;J3QKT2;Q96KP4-2;J3KSS4;J3QRP4;J3QQN6;J3QR27;J3QLU1;J3QKQ0;J3QRD0;J3QRA8;J3QL02;J3KSV5;A0A087WYZ1;J3QRH4	CNDP2	Cytosolic non-specific dipeptidase	0.2738	6.7837
G3V2K7;P49755	TMED10	Transmembrane emp24 domain-containing protein 10	0.27466	3.6207
D6RDU5;D6RGI3;D6RER5;Q9NVA2;Q9NVA2-2;D6RDP1;D6R9Y6	2022-09-11	Septin-11	0.27552	5.6187
P11413;P11413-3;P11413-2;E9PD92;E7EM57;E7EUI8	G6PD	Glucose-6-phosphate 1-dehydrogenase	0.2772	47.136
P01116-2;P01116;A0A804HKM6;A0A804HJ06;P01112-2;P01112;P01111	KRAS;HRAS;NRAS	GTPase KRas;GTPase KRas, N-terminally processed;GTPase HRas;GTPase HRas, N-terminally processed;GTPase NRas	0.27767	32.378
A0A087X0R6;Q9UMY4-3;Q9UMY4;Q9UMY4-1	SNX12	Sorting nexin-12	0.27783	5.469
P62879;E7EP32;C9JIS1;C9JXA5;P62879-2;C9JZN1	GNB2	Guanine nucleotide-binding protein G(I)/G(S)/G(T) subunit beta-2	0.27921	12.987
E5RK64;O95292-2;O95292	VAPB	Vesicle-associated membrane protein-associated protein B/C	0.28265	1.6508
B8ZZ51;B9A041;A0A5K1VW95;P40925-2;P40925;P40925-3	MDH1	Malate dehydrogenase, cytoplasmic	0.28339	0.73567
Q6AWB1;E7EX90;A0A7P0Z4C3;A0A804CDA6;Q14203-3;Q14203-4;Q14203-6;Q14203;Q14203-5;Q14203-2;C9JZA4;C9JTE5;C9JJN7;C9JJD0;C9JKG6;E9PCY0	DKFZp686E0752;DCTN1	Dynactin subunit 1	0.28433	59.481
P26599;A6NLN1;A0A7I2V621;A0A0U1RRM4;P26599-2;P26599-3;A0A087WUW5;A0A0D9SF20;A0A087WU68;K7EK45;A0A7I2V4H6;A0A6Q8PEX4	PTBP1	Polypyrimidine tract-binding protein 1	0.28609	56.338
Q10567-4;Q10567-3;Q10567-2;Q10567	AP1B1	AP-1 complex subunit beta-1	0.2862	45.295
Q16799	RTN1	Reticulon-1	0.2864	55.401
A6NKZ2;P51606	RENBP	N-acylglucosamine 2-epimerase	0.2867	3.599
A0A7I2YQ74;Q16851-2;A0A087WYS1;E7EUC7;Q16851;C9J3M0;F2Z3P4;F8WC70;F2Z3H1;C9JTZ5;C9JUW1;A0A7I2V2Q3;C9JWG0;C9JVG3;A0A7I2V4T0;C9JNZ1;A0A7I2V676	UGP2	UTP--glucose-1-phosphate uridylyltransferase	0.28714	2.0489
E7ENZ3;P48643;B7ZAR1;E9PCA1;P48643-2;D6RIZ7	CCT5	T-complex protein 1 subunit epsilon	0.28782	71.112
O43665-2;O43665-1;O43665	RGS10	Regulator of G-protein signaling 10	0.28846	11.217
A0A3B3IRK4;A0A3B3ISN1;A0A3B3IU66;A0A3B3IRX0;A0A3B3ISP2;A0A3B3IS77;A0A3B3IRT9;A0A3B3ISW5;A0A3B3IRM3;A0A3B3IRX5;A0A3B3IS61;A0A3B3ITJ8;A0A3B3IS14;A0A2R8YF72;Q9UL68-4;Q9UL68	MYT1L	Myelin transcription factor 1-like protein	0.28889	-2
Q05GC8;Q96PN7-4;Q96PN7-5;Q96PN7	BCAR2;TRERF1	Transcriptional-regulating factor 1	0.29119	-2
CON__P04264;P04264	KRT1	Keratin, type II cytoskeletal 1	0.29458	323.31
P35908;CON__P35908;CON__P48668;CON__P04259;CON__P02538;CON__Q3TTY5;P48668;P04259;P02538	KRT2	Keratin, type II cytoskeletal 2 epidermal	0.29622	29.022
A0A6Q8PGR9;A0A6Q8PGE8;A0A6Q8PF33;A0A6Q8PFY2;A0A6Q8PGN5;H3BPK7;P49588;P49588-2;A0A6Q8PFK3;A0A6Q8PHJ2;A0A6Q8PGB5;A0A6Q8PG28;A0A6Q8PF77;A0A6Q8PHP3;A0A6Q8PHP7;A0A6Q8PH44	AARS	Alanine--tRNA ligase, cytoplasmic	0.29644	11.809
E9PG40;P05067-11;P05067-8;P05067;H7C0V9;P05067-7;P05067-9;A0A0A0MRG2;P05067-10;P05067-4;P05067-6;P05067-3;P05067-5;P05067-2	APP	Amyloid beta A4 protein;N-APP;Soluble APP-alpha;Soluble APP-beta;C99;Beta-amyloid protein 42;Beta-amyloid protein 40;C83;P3(42);P3(40);C80;Gamma-secretase C-terminal fragment 59;Gamma-secretase C-terminal fragment 57;Gamma-secretase C-terminal fragment 50;C31	0.29644	80.151
P13489;H0YCR7;E9PMJ3;E9PLZ3;E9PIM9;E9PMA9;E9PMN0;E9PIK5;E9PR82;E9PMI1	RNH1	Ribonuclease inhibitor	0.29696	323.31
P14550	AKR1A1	Alcohol dehydrogenase [NADP(+)]	0.29702	2.4149
Q9H3N1	TMX1	Thioredoxin-related transmembrane protein 1	0.29746	1.3743
P68366-2;P68366;C9JDS9;C9JEV8;C9JQ00;C9JJQ8;C9JDL2;Q9H853;C9K0S6	TUBA4A	Tubulin alpha-4A chain	0.29913	323.31
P13796	LCP1	Plastin-2	0.30188	10.856
Q71U36-2;Q71U36;F8VQQ4	TUBA1A	Tubulin alpha-1A chain	0.30194	1.6788
O15145;C9JZD1	ARPC3	Actin-related protein 2/3 complex subunit 3	0.30255	83.328
P04844-2;P04844;Q5JYR4;Q5JYR7;F2Z3K5	RPN2	Dolichyl-diphosphooligosaccharide--protein glycosyltransferase subunit 2	0.3031	7.1923
Q15365;F8W0G4;F8VXH9;J3QT27;E9PFP8;P57721-2;P57721-3;P57721-5;P57721-4;P57721;F8VTZ0;F8W1G6	PCBP1	Poly(rC)-binding protein 1	0.305	33.082
Q8WWA1-3	TMEM40	Transmembrane protein 40	0.30588	2.6653
Q9Y5S2;H0YLY0	CDC42BPB	Serine/threonine-protein kinase MRCK beta	0.30804	12.275
P05198;H0YJS4;G3V4T5	EIF2S1	Eukaryotic translation initiation factor 2 subunit 1	0.31274	2.9044
P42768;C9J3B7	WAS	Wiskott-Aldrich syndrome protein	0.3146	44.274
Q96HC4-7;Q96HC4-4;Q96HC4;Q96HC4-6;H0Y8Y3;A0A0A0MSP3;Q96HC4-3;Q96HC4-2;D6RAA1;A0A0D9SFW3;D6RGG6;H0YBI4;Q96HC4-5	PDLIM5	PDZ and LIM domain protein 5	0.31619	39.339
P61225;F6U784;Q9Y3L5;P10114	RAP2B;RAP2A;RAP2C	Ras-related protein Rap-2b;Ras-related protein Rap-2c;Ras-related protein Rap-2a	0.31894	2.941
A0A2R8Y6A7;A0A2R8YD12;A0A024QZX5;A0A087X1N8;P35237	SERPINB6	Serpin B6	0.32333	2.2653
A0A804HKU2;A0A2R8YD50;A0A804HK65;E7EPL9;P51659;P51659-3;P51659-2;A0A804HIR1;E7ER27;A0A2R8Y7L2;E7ET17;A0A2R8YDT8;A0A2R8YF45;A0A804HLJ0;A0A2R8YEG2;A0A804HKT2;A0A2R8Y7W2;A0A804HIG8	HSD17B4	Peroxisomal multifunctional enzyme type 2;(3R)-hydroxyacyl-CoA dehydrogenase;Enoyl-CoA hydratase 2	0.32668	74.482
P07437;Q5ST81;G3V5W4;G3V2R8;G3V3R4;G3V2N6	TUBB	Tubulin beta chain	0.32718	2.0624
Q14554;Q14554-2	PDIA5	Protein disulfide-isomerase A5	0.32997	12.426
Q13162;A6NG45;H7C3T4	PRDX4	Peroxiredoxin-4	0.33113	8.6544
Q8WWA1	TMEM40	Transmembrane protein 40	0.33528	323.31
G3V1D3;G3V180;Q9NY33-4;Q9NY33;Q9NY33-2;E9PNX5;E9PKK8;E9PQ14;E9PPK9	DPP3	Dipeptidyl peptidase 3	0.34089	4.0036
P36542;P36542-2	ATP5C1	ATP synthase subunit gamma, mitochondrial	0.34509	2.2629
Q14344;Q14344-2	GNA13	Guanine nucleotide-binding protein subunit alpha-13	0.34767	6.1033
Q9UBS4;A0A7P0T9E8;H7C2Y5	DNAJB11	DnaJ homolog subfamily B member 11	0.34775	18.703
D9J307;Q2L6G2;D5H3J5;A0A140T953;A0A140TA13;A0A140T9G0;A0A140T9H3;A0A140T9A9;A0A140TA14;A0A140TA11;A0A140T9Y5;A0A140T997;A0A1W2PP29;A0A1W2PQZ3;A0A1W2PQE2;A0A140T9J8;A0A0G2JNV5;P30511-2;P30511;P30511-3	HLA-B		0.349	184.19
A0A2R8Y793;G5E9R0;A0A6Q8PH58;C9JUM1;C9JZR7;C9JTX5;F8WB63;B8ZZJ2;C9JFL5;F6UVQ4;F6QUT6;A0A6Q8PGD7;F8WCH0			0.3503	38.116
P07108;P07108-6	DBI	Acyl-CoA-binding protein	0.35244	3.6795
J3QR77;Q15762;J3QQW1	CD226	CD226 antigen	0.35468	205.93
A0A3B3ITK7;P36871;P36871-2;P36871-3	PGM1	Phosphoglucomutase-1	0.35617	8.3221
P61088;F8VZ29;F8VQQ8;F8VSD4;F8VV71;Q5JXB2	UBE2N;UBE2NL	Ubiquitin-conjugating enzyme E2 N;Putative ubiquitin-conjugating enzyme E2 N-like	0.35728	1.6519
B5MDF5;J3KQE5;P62826;B4DV51;F5H018;H0YFC6	RAN	GTP-binding nuclear protein Ran	0.35759	11.697
A0A3B3ISC6;A0A3B3IT15;A0A3B3IS84;P53621;P53621-2;A0A3B3IU89;A0A3B3ITV3;A0A3B3ISK1;A0A3B3ITI7;A0A3B3IU78	COPA	Coatomer subunit alpha;Xenin;Proxenin	0.35879	12.342
Q9HCN6-2;Q9HCN6;K7EIW7	GP6	Platelet glycoprotein VI	0.36136	1.719
Q13094;E7ESF6;E5RKA2	LCP2	Lymphocyte cytosolic protein 2	0.36567	10.432
P50991-2;P50991	CCT4	T-complex protein 1 subunit delta	0.36866	79.937
A0A0A0MRE5;Q9ULH1;Q9ULH1-2;H0YBF7;H0YBM4;E5RHD7	ASAP1	Arf-GAP with SH3 domain, ANK repeat and PH domain-containing protein 1	0.36888	8.1044
A0A0J9YVV8;A0A0J9YW37;H7C456;A0A804HKE7;E7EVA0;P27816-7;P27816-5;P27816-2;P27816-6;P27816	MAP4	Microtubule-associated protein;Microtubule-associated protein 4	0.37068	1.2804
C9J4N6;O75874;C9JJE5;C9JLU6	IDH1	Isocitrate dehydrogenase [NADP] cytoplasmic	0.37114	9.0272
P08670;B0YJC4;A0A1B0GTT5;B0YJC5;A0A1B0GVG8;P17661	VIM	Vimentin	0.37812	20.738
Q96AP7;C9JIE7;F8WDW9	ESAM	Endothelial cell-selective adhesion molecule	0.37875	23.9
A0A1W2PNX8;Q9H3U1-2;Q9H3U1;Q9H3U1-3	UNC45A	Protein unc-45 homolog A	0.37891	6.5678
Q5T9B7;P00568;H0YID2	AK1	Adenylate kinase isoenzyme 1	0.37921	12.038
A0A0B4J215;H9KV85;E9PN67;C9J066;Q8N4C6-6;Q8N4C6-11;Q8N4C6-4;Q8N4C6-9;Q8N4C6-2;Q8N4C6;Q8N4C6-5;Q8N4C6-10;Q8N4C6-7	NIN	Ninein	0.38026	-2
O60496;E5RJ11;G3V114;E5RIG9	DOK2	Docking protein 2	0.38091	9.2793
P37802;P37802-2;X6RJP6	TAGLN2	Transgelin-2	0.38145	323.31
P43304;P43304-2;F5GYK7	GPD2	Glycerol-3-phosphate dehydrogenase, mitochondrial	0.38276	57.196
O75489	NDUFS3	NADH dehydrogenase [ubiquinone] iron-sulfur protein 3, mitochondrial	0.38365	4.3272
Q9C0C9;K7ES11;K7EQ12	UBE2O	E2/E3 hybrid ubiquitin-protein ligase UBE2O	0.38598	22.018
B1AUU8;P42566;P42566-2	EPS15	Epidermal growth factor receptor substrate 15	0.38778	5.7665
Q15746-9;Q15746-11;Q15746-7;Q15746-4;Q15746-5;Q15746-2;Q15746-3;Q15746-6;Q15746;D6R9C2;Q15746-10;Q15746-8	MYLK	Myosin light chain kinase, smooth muscle;Myosin light chain kinase, smooth muscle, deglutamylated form	0.39169	10.186
P00403	MT-CO2	Cytochrome c oxidase subunit 2	0.3944	3.2806
A0A5H1ZRP8;A0A075B6G3;P11532-4;P11532-11;P11532;A0A804HIY5;A0A804HKZ5;Q4G0X0;A0A5H1ZRR9;A0A804HKR4;A0A5H1ZRQ1;A0A087WV90;P11532-13;P11532-12;P11532-3;P11532-2;A0A7P0TAX0;A0A7P0Z447;A0A7P0TAM6;A0A804HJY0;A0A7P0TAW7;A0A7P0Z4M9;A0A5H1ZRP7;A0A804HKY9;A0A087WTU7;A0A5H1ZRP9;A0A5H1ZRQ8;H0Y304;P11532-8;P11532-7;P11532-17;P11532-16;P11532-15;P11532-14	DMD	Dystrophin	0.39484	0.75269
Q07812-5;Q07812-8;Q07812;Q07812-2;K4JQN1;Q07812-7;I6LPK7;Q07812-6	BAX	Apoptosis regulator BAX	0.4002	26.579
E7EWE1;E7EQ61;A0A804HJ86;Q9GZZ9	UBA5	Ubiquitin-like modifier-activating enzyme 5	0.40316	1.7011
A0A286YFJ8;P01861	IGHG4	Ig gamma-4 chain C region	0.40946	3.1192
Q9UEW8-2;Q9UEW8	STK39	STE20/SPS1-related proline-alanine-rich protein kinase	0.40968	2.9513
P04040	CAT	Catalase	0.41014	65.791
A0A0G2JPZ0;A0A0G2JM28;A0A0G2JPP7;A0A0G2JP11;A0A0G2JNS3;A0A0G2JM27;A0A0G2JPZ4;A0A0G2JNH4;A0A0G2JLU6;P24071-9;P24071-3;P24071-8;P24071-5;P24071-4;P24071-11;P24071-2;P24071-10;P24071;P24071-6	FCAR	Immunoglobulin alpha Fc receptor	0.41267	1.377
Q01469;I6L8B7	FABP5	Fatty acid-binding protein, epidermal	0.41657	4.8123
J3QLV6;Q6QEF8-2;Q6QEF8-5;Q6QEF8	CORO6	Coronin;Coronin-6	0.42681	0.58314
P20618	PSMB1	Proteasome subunit beta type-1	0.4342	2.3172
CON__P13645;A0A1B0GVI3;P13645	KRT10	Keratin, type I cytoskeletal 10	0.43566	258.39
K7ELJ7;A0A0C4DGQ5;P04632;K7EIV0;A0A075B7C0;K7EKD8;U3KQE2;K7EM73;K7EMQ1;U3KPR7;Q96L46	CAPNS1	Calpain small subunit 1	0.43767	323.31
A0A286YEY4;P01859	IGHG2	Ig gamma-2 chain C region	0.44308	5.2704
Q8N3C0;Q8N3C0-4	ASCC3	Activating signal cointegrator 1 complex subunit 3	0.44866	1.2971
Q6ZVM7-2;Q6ZVM7;Q6ZVM7-3;Q6ZVM7-5;F5H3S6;Q6ZVM7-4;B7Z2U2	TOM1L2	TOM1-like protein 2	0.4491	12.634
P05109	S100A8	Protein S100-A8;Protein S100-A8, N-terminally processed	0.44969	2.0892
P61163;R4GMT0;A0A1B0GVS3	ACTR1A	Alpha-centractin	0.45146	10.055
H0YBP1;E7ESA6;Q05397-2;Q05397-7;Q05397;Q05397-5;E9PEI4;H0YB16;H0YBZ1;Q05397-4;Q05397-3;E5RHD8;H0YB99;B4DWJ1;Q05397-6;E5RIR5;E5RGP1;E5RI29;H0YB33;E5RJI4	PTK2	Focal adhesion kinase 1	0.45384	4.7856
A0A2R8YEP4;P30043;M0R192	BLVRB	Flavin reductase (NADPH)	0.45506	3.2513
A0A4W9A917;A0A286YES1;P01860;A0A0A0MS07	IGHG3	Ig gamma-3 chain C region	0.45859	78.884
A0A2R8YFD1;A0A2R8Y3X5;A0A2R8YDM2;E5KLJ9;O60313-13;O60313;O60313-9;O60313-11;O60313-2;O60313-10;A0A2R8YE78;C9JMB8;A0A2R8YGE5;A0A2R8Y4G4;A0A2R8Y4Q3;A0A2R8YD53	OPA1	Dynamin-like 120 kDa protein, mitochondrial;Dynamin-like 120 kDa protein, form S1	0.4616	3.2234
F6RFD5;P60981;P60981-2	DSTN	Destrin	0.46422	3.3174
C9J931;Q15382	RHEB	GTP-binding protein Rheb	0.47553	0.95912
P55084-2;P55084;F5GZQ3;B5MD38;C9JEY0;C9JE81;C9K0M0	HADHB	Trifunctional enzyme subunit beta, mitochondrial;3-ketoacyl-CoA thiolase	0.48039	11.701
Q8TD55-2;Q8TD55	PLEKHO2	Pleckstrin homology domain-containing family O member 2	0.48294	3.946
P50402;A0A804HIV7;A0A804HLA2;Q5HY57;F8WEQ1;A0A804HIG7	EMD	Emerin	0.48407	77.15
Q6BEB4	SP5	Transcription factor Sp5	0.49253	-2
P52306-4;P52306;P52306-5;P52306-6;P52306-2;P52306-3;D6RHH8;D6REZ0;H0Y8M2	RAP1GDS1	Rap1 GTPase-GDP dissociation stimulator 1	0.49332	4.5359
Q9UQ13-2;Q9UQ13	SHOC2	Leucine-rich repeat protein SHOC-2	0.49751	0.36239
Q13464;A0A0U1RQV4	ROCK1	Rho-associated protein kinase 1	0.49844	11.084
B6VEX4;A0A0A0MRT6;Q8IZP0-10;Q8IZP0-8;Q8IZP0-7;Q8IZP0-2;Q8IZP0-4;Q8IZP0-3;Q8IZP0-5;Q8IZP0-6;Q8IZP0-9;Q8IZP0;Q8IZP0-11;Q8IZP0-12;E9PEZ7;E7EW77;E7EP65;A0A0C4DG21;A0A7D9NKC8;F8WAL6;Q9NYB9-3;Q9NYB9-2;Q9NYB9-4;Q9NYB9	ABI1	Abl interactor 1	0.50551	42.249
Q76H82;B1ALG6;A0A0B4J1V9;Q9NRZ9-9;Q9NRZ9-8;Q9NRZ9-7;Q9NRZ9-6;Q9NRZ9-5;Q9NRZ9-4;Q9NRZ9-3;Q9NRZ9-2;Q9NRZ9	HELLS	Lymphoid-specific helicase	0.50555	-2
A0A075B7F7;A0A087X230;A0A087X0Y3;A0A087X0J8;A0A087WVV8;A0A087WV19;A0A087WTQ0;A0A087WUR2;A0A087WTG0;A0A087WVE3;A0A494C0A2;A0A087X002;A0A087WUW2;A0A087WZS8;A0A087WYI5;A0A087WW93;A0A087WVG0;P0DPF3-2;A0A087WYQ9;A0A087WWQ1;A0A075B757;A0A087WZE1;P0DPF3;A0A075B764;A0A494C053;A0A087WY24;A0A087WY62;A0A087WZJ2;A0A087WVU4;A0A075B762;A0A087WUL8;Q8N660;Q5TAG4	NBPF14;NBPF19;NBPF9;NBPF12;NBPF26;NOTCH2NL;NBPF10;NBPF15	Neuroblastoma breakpoint family member 15;Neuroblastoma breakpoint family member 12	0.50724	-2
Q9NQW7-3;Q9NQW7;Q9NQW7-4;Q5T6H7;Q5T6H3;Q5T6H2;Q9NQW7-2	XPNPEP1	Xaa-Pro aminopeptidase 1	0.51542	18.29
O00186	STXBP3	Syntaxin-binding protein 3	0.5207	0.51325
E7EWF9	NAT2		0.52879	0.59242
A0A087WZ51;O43399-2;O43399-4;O43399;O43399-3;O43399-5;O43399-7;A0A087WYR3;O43399-6	TPD52L2	Tumor protein D54	0.53165	136.03
P02675;D6REL8	FGB	Fibrinogen beta chain;Fibrinopeptide B;Fibrinogen beta chain	0.53845	323.31
G3XAH0;B4DJ62;Q99719;C9JM82;Q99719-2	2022-09-05	Septin-5	0.53979	4.9859
O00161-2;O00161;H3BNE1;H3BR18;H3BM38;H3BPJ0;H3BNG6;H3BU94;H3BP15;H3BQY9;H3BR99;H3BV99	SNAP23	Synaptosomal-associated protein 23;Synaptosomal-associated protein	0.54216	29.043
J3QRV5;Q6P1M3	LLGL2	Lethal(2) giant larvae protein homolog 2	0.54465	-2
Q8N5J2;Q8N5J2-3;Q8N5J2-2;Q8N5J2-4;H0YJH5	FAM63A	Protein FAM63A	0.54634	8.7155
B2RNG4;Q9BYJ4;Q9BYJ4-2	TRIM6-TRIM34;TRIM34	Tripartite motif-containing protein 34	0.5509	1.3957
W4VSQ9;Q15642-4;Q15642-2;Q15642-3;Q15642;M0R2H7;M0R0F9;Q15642-5	TRIP10	Cdc42-interacting protein 4	0.56277	0.87221
Q9H0P0-1;B9A035;X6RM59;Q9H0P0-3;Q9H0P0-2;Q9H0P0	NT5C3A	Cytosolic 5-nucleotidase 3A;5-nucleotidase	0.56495	8.7283
C9JPQ9;C9JU00	FGG		0.56596	7.6355
C9JEU5;P02679-2;C9JC84;P02679	FGG	Fibrinogen gamma chain	0.56647	178.69
B4E0K5;Q16539-3;Q16539;E7EX54;Q16539-5;Q16539-4;Q16539-2;B5TY33	MAPK14	Mitogen-activated protein kinase 14	0.56813	1.9296
P26641;P26641-2;REV__Q8WXG8	EEF1G	Elongation factor 1-gamma	0.57783	44.942
Q8TB73	NDNF	Protein NDNF	0.58032	-2
P10909-4;P10909-6;P10909;P10909-5;P10909-2;H0YC35;P10909-3;H0YLK8;H0YAS8;E7ERK6;E7ETB4	CLU	Clusterin;Clusterin beta chain;Clusterin alpha chain;Clusterin	0.59429	221.34
P04114;A8MUN2;A0A669KB70	APOB	Apolipoprotein B-100;Apolipoprotein B-48	0.59431	124.58
Q05655;Q05655-2	PRKCD	Protein kinase C delta type;Protein kinase C delta type regulatory subunit;Protein kinase C delta type catalytic subunit	0.59726	4.0533
Q9BV73-2;Q9BV73;H7C0P0;E9PHT2;E7ETF9	CEP250	Centrosome-associated protein CEP250	0.59839	0.59036
A0A7P0TAP4;A0A7P0Z441;A0A7P0T9S6;A0A7P0TA52;A0A7P0TBH1;A0A7P0T8D1;P01019	AGT	Angiotensinogen;Angiotensin-1;Angiotensin-2;Angiotensin-3;Angiotensin-4;Angiotensin 1-9;Angiotensin 1-7;Angiotensin 1-5;Angiotensin 1-4	0.6011	14.025
Q6ZVW7	IL17REL	Putative interleukin-17 receptor E-like	0.60277	-2
H7C009	PDE2A		0.60405	0.39167
A0A140T9W4;A0A140T9R1;O75955-2;O75955	FLOT1	Flotillin-1	0.61525	2.073
CON__Q3SX14			0.61566	6.8764
P02671;P02671-2;A0A087WUA0;CON__P02672	FGA	Fibrinogen alpha chain;Fibrinopeptide A;Fibrinogen alpha chain	0.62044	323.31
H3BVG8;C9J7I2;F5H7K1;E7EWW0;Q7Z3J2-2;Q7Z3J2	C16orf62	UPF0505 protein C16orf62	0.62275	0.36162
K7ER74;P02655	APOC4-APOC2;APOC2	Apolipoprotein C-II;Proapolipoprotein C-II	0.62877	35.618
Q96T51;H0YAC8;Q96T51-2;Q96T51-3;H0Y9Y8;J3KPP6	RUFY1	RUN and FYVE domain-containing protein 1	0.63113	2.8976
CON__P02676			0.63305	-2
G5E9X2;Q9UQR1-2;Q9UQR1	ZNF148	Zinc finger protein 148	0.63589	0.74542
P53420	COL4A4	Collagen alpha-4(IV) chain	0.64817	-2
B4DGW0;A0A087WUY7;O75928-3;O75928-2;O75928	PIAS2	E3 SUMO-protein ligase PIAS2	0.65243	-2
P11277-3;P11277;P11277-2;H0YJE6	SPTB	Spectrin beta chain, erythrocytic	0.65482	138.81
C9JX71;C9JF17;P05090	APOD	Apolipoprotein D	0.6583	1.0529
Q86W50	METTL16	Methyltransferase-like protein 16	0.66764	0.69912
J3QT09;Q9BQF6-4;Q9BQF6-5;Q9BQF6-2;Q9BQF6	SENP7	Sentrin-specific protease 7	0.67938	-2
O43182-4;O43182;H7BYE6;B4DN07;O43182-5;O43182-2;O43182-3	ARHGAP6	Rho GTPase-activating protein 6	0.68046	60.125
Q9Y2A7;Q9Y2A7-2	NCKAP1	Nck-associated protein 1	0.6889	1.5625
Q5VY43;A6PVP2	PEAR1	Platelet endothelial aggregation receptor 1	0.69171	29.594
A0A0A0MS08;P01857	IGHG1	Ig gamma-1 chain C region	0.69464	2.4799
Q9P0N5;Q9P0N5-3	TMEM216	Transmembrane protein 216	0.70359	0.60959
H0Y9L2;D6RIF6	SLAIN2		0.70819	0.59756
O14818-4;O14818;H0Y586;O14818-2	PSMA7	Proteasome subunit alpha type-7	0.70968	2.3723
Q9NRC6	SPTBN5	Spectrin beta chain, non-erythrocytic 5	0.71283	0.96391
P14543;P14543-2	NID1	Nidogen-1	0.71856	73.914
P00747	PLG	Plasminogen;Plasmin heavy chain A;Activation peptide;Angiostatin;Plasmin heavy chain A, short form;Plasmin light chain B	0.72782	303.14
O43866	CD5L	CD5 antigen-like	0.73133	31.722
P02751-10;P02751-9;P02751-14;P02751-13;P02751-8;P02751-17;P02751-3;P02751-1;P02751-7;P02751;P02751-6;P02751-5;P02751-11;P02751-4;P02751-12;H0Y7Z1;P02751-16;P02751-2;H0Y4K8	FN1	Fibronectin;Anastellin;Ugl-Y1;Ugl-Y2;Ugl-Y3	0.73321	323.31
M0QXZ7;M0R0Z0;X6R2L4;Q9Y230	RUVBL2	RuvB-like 2	0.7387	3.4488
O60522-2;O60522	TDRD6	Tudor domain-containing protein 6	0.74297	0.43006
A0A7I2V448;B7Z5N7;A0A7I2V2U5;A0A7I2V320;A0A7I2V4U2;A0A7I2V3G4;A0A7I2V5I2;A0A7I2V4R0;A0A7I2V3B4;A0A7I2V5Z4;Q8WVM8-2;Q8WVM8-3;Q8WVM8;A0A7I2V321;A0A7I2V534;G3V5E2;A0A7I2V5H5;A0A7I2YQR2;A0A7I2V3C9;H0YIZ7;A0A7I2V362;G3V2M8;A0A7I2V590;A0A7I2V4B8	SCFD1	Sec1 family domain-containing protein 1	0.74416	11.479
Q69YN2-2;Q69YN2-3;Q69YN2	CWF19L1	CWF19-like protein 1	0.7463	1.491
M0R148;Q5U651	RASIP1	Ras-interacting protein 1	0.75325	-2
A0A2R8YDM7			0.75496	0.44334
Q96RL7-3;Q96RL7;Q96RL7-4;Q96RL7-2	VPS13A	Vacuolar protein sorting-associated protein 13A	0.75767	0.6538
K7EQI6;A0A0A0MQQ9;K7EMC2;O14559-10;O14559-11;O14559	ARHGAP33	Rho GTPase-activating protein 33	0.76395	0.32036
Q9H6N6	MYH16	Putative uncharacterized protein MYH16	0.76684	0.43934
K7ERI9;K7EJI9;K7ELM9;K7EPF9;P02654	APOC1	Apolipoprotein C-I;Truncated apolipoprotein C-I	0.76697	1.7698
E7EX70;Q9GZS1;Q9GZS1-1	POLR1E	DNA-directed RNA polymerase I subunit RPA49	0.77203	-2
C9JWJ4;C9J0A5;C9JXC9;Q5VTR2	RNF20	E3 ubiquitin-protein ligase BRE1A	0.77404	1.2175
P43652	AFM	Afamin	0.78019	11.501
F8WD88;P49450-2;P49450	CENPA	Histone H3-like centromeric protein A	0.78069	-2
P01834	IGKC	Ig kappa chain C region	0.79245	54.193
Q96B65;Q9UHP3;Q9UHP3-1;Q9UHP3-3	USP25	Ubiquitin carboxyl-terminal hydrolase 25	0.79947	-2
Q9NX62	IMPAD1	Inositol monophosphatase 3	0.7995	-2
P02649;H0Y7L5;E9PEV4;E7ERP7	APOE	Apolipoprotein E	0.80016	173.35
O15049	N4BP3	NEDD4-binding protein 3	0.80511	-2
Q8NDV7-2;Q8NDV7-6;Q8NDV7-5;Q8NDV7;H3BTQ1;H7C269;Q8NDV7-3	TNRC6A	Trinucleotide repeat-containing gene 6A protein	0.80657	1.0841
K7EP87	NDUFA13		0.81449	-2
A0A0J9YYF7;Q86T65-4;Q86T65	DAAM2	Disheveled-associated activator of morphogenesis 2	0.81659	0.39298
C9J155	NCF1		0.82658	1.8418
Q5T1B5;Q14642;B1AP38;H0Y2W5	INPP5A	Type I inositol 1,4,5-trisphosphate 5-phosphatase	0.82726	0.65064
Q9NUC0	SERTAD4	SERTA domain-containing protein 4	0.82947	-2
F8WE28;F8WE38;H7C0W6;Q9Y2C4	EXOG	Nuclease EXOG, mitochondrial	0.83257	0.60265
Q9H9P5-6			0.83596	0.56867
P05121;P05121-2	SERPINE1	Plasminogen activator inhibitor 1	0.83861	7.9854
O75563;C9JQ17	SKAP2	Src kinase-associated phosphoprotein 2	0.83981	20.837
Q9NQT8;E7ERX9;A0A1B0GUA8;Q9H1H9-3;Q9H1H9-4;Q9H1H9-2;Q9H1H9	KIF13B	Kinesin-like protein KIF13B;Kinesin-like protein	0.84132	2.0182
B7ZM74;Q8N7X2-4;Q8N7X2-3;Q8N7X2;Q8N7X2-1	LOC441476;C9orf173	Uncharacterized protein C9orf173	0.84847	-2
P61019-2;P61019;H7C125;E9PKL7;Q6PIK3	RAB2A	Ras-related protein Rab-2A	0.85985	2.7367
O15488-3			0.86214	0.32294
Q12789-3;Q12789	GTF3C1	General transcription factor 3C polypeptide 1	0.86849	-2
Q9BUQ8	DDX23	Probable ATP-dependent RNA helicase DDX23	0.87118	0.56844
P25311;C9JEV0	AZGP1	Zinc-alpha-2-glycoprotein	0.87847	11.054
H0YDA7	MUC6		0.87911	3.1236
D6RBJ7;D6RF35;P02774;P02774-3;D6RF20	GC	Vitamin D-binding protein	0.87923	14.898
P32119;A6NIW5	PRDX2	Peroxiredoxin-2	0.88324	40.402
A0A0C4DGQ9;Q8TA94-2;Q8TA94	ZNF563	Zinc finger protein 563	0.88588	0.46743
A0A087WT59;P02766	TTR	Transthyretin	0.89115	153.74
B0QZ18;Q99829;A6PVH9;F2Z2V0;H0Y524;Q5JX45;E7ENH5	CPNE1	Copine-1	0.89254	188.13
P04196	HRG	Histidine-rich glycoprotein	0.89605	3.9842
C9J7B1;C9K068;H7C333;O75323	GBAS	Protein NipSnap homolog 2	0.89644	1.2122
Q9Y678;H0Y8X7	COPG1	Coatomer subunit gamma-1	0.89981	33.735
P07357	C8A	Complement component C8 alpha chain	0.90123	33.955
Q8NE86-2;Q8NE86;Q8NE86-3;S4R468	MCU	Calcium uniporter protein, mitochondrial	0.90255	3.2986
Q5TDF0;Q9BSD7	NTPCR	Cancer-related nucleoside-triphosphatase	0.90984	0.35288
A0A494C1T9;J3KPS2;Q6ZRV2	FAM83H	Protein FAM83H	0.91262	0.37473
A0A7I2V3Z1;A0A7I2V6E0;A0A7I2V2K2;A0A7I2V5A2;A0A7I2V3I8;A0A7I2V3F9;A0A7I2V2D8;A0A7I2V2W5;A0A7I2V2R9;A0A7I2V3J3;A0A7I2V637;A0A7I2V5A3;O14964;A0A7I2V5W6;A0A7I2V5N3;A0A7I2V5B7;A0A7I2V605;I3L1E3;A0A7I2YQD1;I3L1P5;A0A7I2V307;O14964-2	HGS	Hepatocyte growth factor-regulated tyrosine kinase substrate	0.91708	2.4313
A0A4W8ZXM2;A0A0B4J1Y9;A0A0B4J1V0	IGHV3-72;IGHV3-15		0.91867	0.75986
Q9BT25-2;Q9BT25-3;Q9BT25	HAUS8	HAUS augmin-like complex subunit 8	0.9207	-2
P0DOY2;A0A5H1ZRQ4;A0A0B4J231;P0CG04;B9A064	IGLL5;IGLC1	Ig lambda-1 chain C regions;Immunoglobulin lambda-like polypeptide 5	0.92231	323.31
P01871;P01871-2	IGHM	Ig mu chain C region	0.92688	323.31
E9PEZ1;Q8IWT3-3;Q8IWT3	CUL9	Cullin-9	0.92769	-2
A0A0C4DGB6;CON__P02768-1;P02768;B7WNR0;D6RHD5;A0A087WWT3;C9JKR2;P02768-3;P02768-2;H7C013	ALB	Serum albumin	0.92963	323.31
Q9Y2L9-2;Q9Y2L9;Q9Y2L9-3	LRCH1	Leucine-rich repeat and calponin homology domain-containing protein 1	0.93225	3.1498
Q96B70	LENG9	Leukocyte receptor cluster member 9	0.94807	0.44147
A0A3B3ISF6;Q96G42	KLHDC7B	Kelch domain-containing protein 7B	0.95019	1.1237
P02647;F8W696	APOA1	Apolipoprotein A-I;Proapolipoprotein A-I;Truncated apolipoprotein A-I	0.95204	323.31
P02774-2	GC	Vitamin D-binding protein	0.95577	11.963
Q86X76-2;Q86X76-4;Q86X76;Q86X76-3	NIT1	Nitrilase homolog 1	0.9575	-2
P13533	MYH6	Myosin-6	0.96395	1.3551
Q5T197-2;Q5T197-3;Q5T197	DCST1	DC-STAMP domain-containing protein 1	0.97032	-2
P06310;A0A075B6S6;A2NJV5;A0A0A0MRZ7;A0A075B6S2;A0A075B6P5;A0A087WW87;P01615;P01614	IGKV2D-30	Ig kappa chain V-II region RPMI 6410	0.97059	3.8502
M0R0B1;M0R090;M0R1X9;M0R3B5;Q96I98;Q6AW86;O75467	ZNF324B;ZNF324	Zinc finger protein 324B;Zinc finger protein 324A	0.98248	1.6098
C9JX88;P35998-2;P35998	PSMC2	26S protease regulatory subunit 7	0.98637	1.6413
Q8TF42	UBASH3B	Ubiquitin-associated and SH3 domain-containing protein B	0.98892	29.73
A0A7I2YMD7;A0A7I2UQ36;P07203-2	GPX1	Glutathione peroxidase 1	0.99051	-2
P20823-6			0.99136	1.0334
J3QSB8;Q9BXW6-2;Q9BXW6-4;Q9BXW6	OSBPL1A	Oxysterol-binding protein-related protein 1	0.99347	1.3094
E5RIF2;Q9Y6D6;E5RHL7;K7EKA2;E5RHZ1;K7ERV8;M0R2J0;F8W8E2;K7ENQ8;A0A286YF81;G5E9B7;A0A0D9SFG6;A0A7P0T9L9;A0A7P0TA34;A0A7P0T7Z2;Q15438-3;Q9UIA0;Q15438-2;Q15438;Q99418-2;O43739-2;Q99418;O43739;Q9Y6D5	ARFGEF1	Brefeldin A-inhibited guanine nucleotide-exchange protein 1	0.99419	4.7134
A0A7P0T8Y5;A0A7P0T9L1;A0A804HII3;A0A7P0T8G2;M0QZ28;A0A7P0TBG1;A0A7P0T8J4;A0A804HKZ4;A0A804HHU2;E9PEY4;A0A804HHT6;E7EVB6;A0A7P0Z4D7;A0A7P0TBH9;Q9Y4J8-8;Q9Y4J8-12;Q9Y4J8-6;Q9Y4J8-10;Q9Y4J8-11;Q9Y4J8-16;Q9Y4J8-5;O60941-6;O60941-3;O60941-5;Q9Y4J8-4;O60941-2;Q9Y4J8-3;O60941-4;O60941-7;O60941;Q9Y4J8-13;Q9Y4J8-2;Q9Y4J8-14;Q9Y4J8-15;Q9Y4J8	DTNA;DTNB	Dystrobrevin;Dystrobrevin alpha;Dystrobrevin beta	0.99623	0.90724
P13671	C6	Complement component C6	0.99635	1.5547
Q9UBK5-2			0.99762	0.33347
Q15149-4;Q15149-7;Q15149-8;Q15149-9;Q15149-5;Q15149-6;Q15149-2;Q15149;Q15149-3	PLEC	Plectin	1.0095	323.31
A0A5F9ZH69;A4FU49;A4FU49-3;A4FU49-6	SH3D21	SH3 domain-containing protein 21	1.0153	-2
A0A0A0MRZ8;P04433	IGKV3D-11	Ig kappa chain V-III region VG	1.0236	2.941
P49748-3;G3V1M7;P49748-2;P49748	ACADVL	Very long-chain specific acyl-CoA dehydrogenase, mitochondrial	1.0257	4.1877
J3KRA9;Q96Q15-4;Q96Q15-3;Q96Q15-2;Q96Q15	SMG1	Serine/threonine-protein kinase SMG1	1.0355	-2
H0YAC1;P03952;C9J075;E9PBC5	KLKB1	Plasma kallikrein;Plasma kallikrein heavy chain;Plasma kallikrein light chain	1.0424	6.6086
G3V5F0;G3V579;Q9H307	PNN	Pinin	1.0453	0.44992
P32019-3;P32019-2;P32019;E7ESY0;P32019-4	INPP5B	Type II inositol 1,4,5-trisphosphate 5-phosphatase	1.0472	4.465
Q9GZU0-2;Q9GZU0	C6orf62	Uncharacterized protein C6orf62	1.0608	0.34983
F8WEW4;B4DVA9;H7C5H0;Q8NBL1	POGLUT1	Protein O-glucosyltransferase 1	1.0654	0.33702
H3BSF0;H3BQQ6;H3BTI2;H3BTP8;H3BSY6;H3BP64;H3BUL4;H3BMX9;Q9GZU8	FAM192A	Protein FAM192A	1.0661	0.55329
P01624;A0A0C4DH90;A0A075B6H7;A0A0C4DH55	IGKV3OR2-268;IGKV3-7;IGKV3D-7	Ig kappa chain V-III region POM	1.0664	29.525
J3KSX5;Q9Y662;Q9Y663	HS3ST3A1;HS3ST3B1	Sulfotransferase;Heparan sulfate glucosamine 3-O-sulfotransferase 3B1;Heparan sulfate glucosamine 3-O-sulfotransferase 3A1	1.0746	0.63531
Q96QR8	PURB	Transcriptional activator protein Pur-beta	1.0829	0.64962
A0A1B0GV70;Q96N21-2;Q96N21	ENTHD2	AP-4 complex accessory subunit tepsin	1.0857	1.1282
P01008	SERPINC1	Antithrombin-III	1.0944	5.0307
P28698-2;P28698	MZF1	Myeloid zinc finger 1	1.1006	-2
P01700		Ig lambda chain V-I region HA	1.1032	1.9982
G3V262;G3V258;Q8NFM4	ADCY4	Adenylate cyclase type 4	1.1047	0.40995
P01042-3;P01042-2;P01042	KNG1	Kininogen-1;Kininogen-1 heavy chain;T-kinin;Bradykinin;Lysyl-bradykinin;Kininogen-1 light chain;Low molecular weight growth-promoting factor	1.108	16.462
E7EQB2;E7ER44;P02788-2;P02788;C9JCF5	LTF	Lactotransferrin;Lactoferricin-H;Kaliocin-1;Lactoferroxin-A;Lactoferroxin-B;Lactoferroxin-C	1.1225	4.9415
CON__P02769			1.1247	135.46
K7EP07;K7EK42;A0A494C0X0;Q99426-2;Q99426;K7EL99	TBCB	Tubulin-folding cofactor B	1.1315	5.919
P01591;C9JA05;D6RHJ6;D6RD17	IGJ;JCHAIN	Immunoglobulin J chain	1.1335	3.4534
P02549-2;P02549	SPTA1	Spectrin alpha chain, erythrocytic 1	1.1382	0.69117
J3QRN2;P02749;J3QLI0	APOH	Beta-2-glycoprotein 1	1.1464	7.1469
REV__J3KNQ2;J3KNQ2;REV__Q4ZHG4-2;REV__Q4ZHG4;Q4ZHG4-2;Q4ZHG4	FNDC1	Fibronectin type III domain-containing protein 1	1.1478	0.34783
A0A0A0MRA3;A0A0A0MTS7;Q8WZ42-3;Q8WZ42-10;Q8WZ42-9;Q8WZ42-5;Q8WZ42-11;Q8WZ42-4;Q8WZ42-7;Q8WZ42-2;Q8WZ42;Q8WZ42-8;Q8WZ42-13;Q8WZ42-12	TTN	Titin	1.1599	-2
A0A096LPE2;P35542	SAA2-SAA4;SAA4	Serum amyloid A-4 protein	1.1608	22.721
Q9HCN6-3	GP6	Platelet glycoprotein VI	1.163	0.48707
Q8WYQ5-3;Q8WYQ5	DGCR8	Microprocessor complex subunit DGCR8	1.169	-2
P08603;Q5TFM2;A0A0D9SG88;P08603-2	CFH	Complement factor H	1.1691	207.55
X6RI15;Q9UNY4	TTF2	Transcription termination factor 2	1.1827	0.34985
P42025	ACTR1B	Beta-centractin	1.1845	2.2293
B7ZKJ8;Q14624-3;Q14624-2;Q14624;H7C0L5;Q14624-4	ITIH4	Inter-alpha-trypsin inhibitor heavy chain H4;70 kDa inter-alpha-trypsin inhibitor heavy chain H4;35 kDa inter-alpha-trypsin inhibitor heavy chain H4	1.196	234.8
P01023;P20742-2;P20742	A2M	Alpha-2-macroglobulin	1.2121	91.931
Q9NXH9-2;Q9NXH9	TRMT1	tRNA (guanine(26)-N(2))-dimethyltransferase	1.2197	-2
A0A0C4DGG5	ARHGAP20		1.2201	-2
A0A7P0TAQ0			1.2314	-2
A0A669KB51;Q8NEL9-2;Q8NEL9-4;Q8NEL9;A0A669KAW5;A0A6E1W401;A0A087X0H7;Q8NEL9-3	DDHD1	Phospholipase DDHD1	1.2356	0.6416
P33176;A0A7I2V3V4;A0A0G2JMZ6;A0A7I2V4K6;A0A7I2V581;A0A7I2V3N5;A0A7I2V492;O60282;A0A7I2YQB4;J3KNA1;A0A6Q8PEZ8;A0A6Q8PGJ3;O60282-2;Q12840	KIF5B	Kinesin-1 heavy chain	1.2389	3.2157
Q9H2H8-2			1.2402	-2
A0A0G2JPA8;P08697-2;P08697;C9JMH6;A0A0J9YY65;C9JPV4;A0A0J9YWQ3	SERPINF2	Alpha-2-antiplasmin	1.2427	11.311
E9PKU9;B7Z503;Q9BSF8;Q9BSF8-2	BTBD10	BTB/POZ domain-containing protein 10	1.2471	-2
C9J5W6;Q9UI15	TAGLN3	Transgelin-3	1.2702	-2
Q8N9W5-7			1.285	-2
H0YBS0;P16157-11;P16157-9;P16157-6;P16157-7;P16157-4;P16157-13;P16157-15;P16157-10;P16157-8;P16157-5;P16157-16;P16157-3;P16157;P16157-21;P16157-12;P16157-14;P16157-2;A0A2R8Y4B0	ANK1	Ankyrin-1	1.3081	40.402
P00734;E9PIT3;C9JV37;CON__P00735	F2	Prothrombin;Activation peptide fragment 1;Activation peptide fragment 2;Thrombin light chain;Thrombin heavy chain	1.3133	127.97
Q5T985;P19823;Q5T987	ITIH2	Inter-alpha-trypsin inhibitor heavy chain H2	1.3279	124.5
H3BNI9;P19784	CSNK2A2	Casein kinase II subunit alpha	1.3345	0.56556
Q14152	EIF3A	Eukaryotic translation initiation factor 3 subunit A	1.3356	-2
Q96L91-4;Q96L91-3;Q96L91-5;Q96L91-2;Q96L91	EP400	E1A-binding protein p400	1.3407	-2
P42684-4;P42684-7;P42684-10;P42684-5;P42684-2;P42684-6;P42684-3;P42684	ABL2	Abelson tyrosine-protein kinase 2	1.3536	1.4063
O94880-2;A0A0U1RRH6			1.3553	-2
D6RE72	SLC38A9		1.3659	-2
F8VPD4;P27708	CAD	CAD protein;Glutamine-dependent carbamoyl-phosphate synthase;Aspartate carbamoyltransferase;Dihydroorotase	1.3771	7.7496
Q15256-3;Q15256-4;Q15256-5;Q15256	PTPRR	Receptor-type tyrosine-protein phosphatase R	1.3774	0.43437
O94810-3;O94810-2;O94810	RGS11	Regulator of G-protein signaling 11	1.3996	-2
P02790;Q9BS19	HPX	Hemopexin	1.4029	103.48
A0A1W2PPF3			1.4326	-2
Q86X59	C17orf82	Putative uncharacterized protein C17orf82	1.4374	-2
Q96ET8	TVP23C	Golgi apparatus membrane protein TVP23 homolog C	1.4398	-2
A0A096LNI2;A0A096LNX2	PCDHB2		1.4572	-2
C9JBA9;F8WF66;E9PE54;C9IYI6;E7EUM0;H7C5I3;J3KR55;P35236;P35236-2;P35236-3	PTPN7	Tyrosine-protein phosphatase non-receptor type 7	1.4584	-2
P04004;H0YJW9;F5GX75;CON__Q3ZBS7	VTN	Vitronectin;Vitronectin V65 subunit;Vitronectin V10 subunit;Somatomedin-B	1.4606	87.637
P19827;P19827-3;P19827-2;CON__Q0VCM5;H7C0N0;H7C5I0;F8WAS2	ITIH1	Inter-alpha-trypsin inhibitor heavy chain H1	1.467	164.95
Q9BW19	KIFC1	Kinesin-like protein KIFC1	1.4732	-2
Q05BV3;Q05BV3-5	EML5	Echinoderm microtubule-associated protein-like 5	1.4875	1.1523
A0A0A6YYI9;F8WDX3;A0A0A0MSL8;B8ZZ74;Q96PK6-3;Q96PK6-4;Q96PK6-2;Q96PK6-5;Q96PK6	RBM14-RBM4;RBM14	RNA-binding protein 14	1.4898	-2
G3V470;G3V2A4;G3V5X7;Q99973-2;Q99973	TEP1	Telomerase protein component 1	1.5242	-2
B4E1Z4;P00751;E7ETN3;A0A0G2JH38;P00751-2;H7C5H1;H7C526;C9JRT3;CON__Q3KUS7	CFB	Complement factor B;Complement factor B Ba fragment;Complement factor B Bb fragment	1.53	126.97
CON__Q86YZ3;Q86YZ3	HRNR	Hornerin	1.558	9.0225
Q92738	USP6NL	USP6 N-terminal-like protein	1.5627	-2
P09382;F8WEI7	LGALS1	Galectin-1	1.5797	2.4794
Q9NS85-2;Q9NS85	CA10	Carbonic anhydrase-related protein 10	1.5868	-2
G3V3A0;P01011;A0A087WY93	SERPINA3	Alpha-1-antichymotrypsin;Alpha-1-antichymotrypsin His-Pro-less	1.6002	1.4862
Q13642-1;Q13642-5;Q13642-4;A0A494C0J3;A0A0D9SGD1;A0A0D9SGB2;Q5JXI0;A0A0D9SFI6;A0A0D9SFB0;Q5JXH9;A0A0D9SFZ9;Q5JXH8;Q5JXH7;Q5JXI3;Q5JXI2;Q5JXI8;A0A494C0D6;Q13642-3;Q13642;A0A0D9SEY7	FHL1	Four and a half LIM domains protein 1	1.6014	5.4969
Q14139;Q14139-2	UBE4A	Ubiquitin conjugation factor E4 A	1.6076	-2
P06727	APOA4	Apolipoprotein A-IV	1.6152	20.914
P02787;F8WEK9;F8WCI6;H7C5E8;F8WC57	TF	Serotransferrin	1.629	323.31
Q15477;H7C4L3	SKIV2L	Helicase SKI2W	1.6342	0.48373
A0A087WVF5;A0A0A0MSK4;A0A0A0MRC4;Q86YR5-3;Q86YR5-4;Q86YR5	GPSM1	G-protein-signaling modulator 1	1.6355	1.0293
A0A087WVP4;A0A087X1R1;P53814-5;P53814;P53814-6;P53814-2;C9JQZ8;C9JP19;H7C372	SMTN	Smoothelin	1.6389	18.76
Q14520-2;Q14520	HABP2	Hyaluronan-binding protein 2;Hyaluronan-binding protein 2 50 kDa heavy chain;Hyaluronan-binding protein 2 50 kDa heavy chain alternate form;Hyaluronan-binding protein 2 27 kDa light chain;Hyaluronan-binding protein 2 27 kDa light chain alternate form	1.6753	-2
P04003	C4BPA	C4b-binding protein alpha chain	1.7182	3.0625
Q14439	GPR176	Probable G-protein coupled receptor 176	1.7192	-2
Q96T54-4;Q96T54	KCNK17	Potassium channel subfamily K member 17	1.7303	0.64384
P00450;E9PFZ2;H7C5R1;H7C5N5;D6RE86	CP	Ceruloplasmin	1.7328	323.31
A0A1W2PQG3;A0A1W2PPG3;B1B1J0;A0A1W2PP89;A0A1W2PP27;A0A1W2PRU4;A0A1W2PQJ8;A0A1W2PQ31;A0A1W2PNS7;A0A1W2PPJ2;A0A1W2PPH0;A0A1W2PRA8;A0A1W2PPM5;B1B1I8;A0A1X7SBT0;A0A1W2PRS6;B1B1I9;A0A1W2PRG3;A0A1W2PQL7;A0A1W2PRA4;A0A1W2PQM7;A0A1W2PS91;D1KF47;A0A1W2PSA8;A0A1W2PPN2;E9PKM0;A0A1W2PQA8;A0A1W2PQG7;P26367;P26367-2	PAX6	Paired box protein Pax-6	1.7345	-2
P01024;M0QXZ3;M0QYC8	C3	Complement C3;Complement C3 beta chain;C3-beta-c;Complement C3 alpha chain;C3a anaphylatoxin;Acylation stimulating protein;Complement C3b alpha chain;Complement C3c alpha chain fragment 1;Complement C3dg fragment;Complement C3g fragment;Complement C3d fragment;Complement C3f fragment;Complement C3c alpha chain fragment 2	1.7363	323.31
Q96PD5;Q96PD5-2;M0R2W8	PGLYRP2	N-acetylmuramoyl-L-alanine amidase	1.7368	12.238
A0A0B4J2B5	IGHV3OR16-9		1.7804	8.0794
Q9P0W0	IFNK	Interferon kappa	1.808	-2
P24298	GPT	Alanine aminotransferase 1	1.9447	0.54964
A0A087WUZ7;Q9Y5W8-2;Q9Y5W8	SNX13	Sorting nexin-13	1.9994	-2
A0A0A0MRP0;Q8IWC1-2;Q8IWC1-3;Q8IWC1-4;Q8IWC1	MAP7D3	MAP7 domain-containing protein 3	2.0623	-2
P04217-2;P04217;M0R009;CON__Q2KJF1	A1BG	Alpha-1B-glycoprotein	2.1737	63.714
A0A0G2JPR0;P0C0L5;P0C0L4;F5GXS0;A0A140TA49;A0A140TA44;A0A140TA32;A0A140TA29;A0A0G2JL54;P0C0L4-2;A0A3B3ISA6;CON__ENSEMBL:ENSBTAP00000007350;CON__P01030;A0A3B3ISD7	C4B;C4A	Complement C4-B;Complement C4 beta chain;Complement C4-B alpha chain;C4a anaphylatoxin;C4b-B;C4d-B;Complement C4 gamma chain;Complement C4-A;Complement C4 beta chain;Complement C4-A alpha chain;C4a anaphylatoxin;C4b-A;C4d-A;Complement C4 gamma chain	2.2189	323.31
M0R136;Q86UD4	ZNF329	Zinc finger protein 329	2.2406	-2
B9ZVN9;O95602	POLR1A	DNA-directed RNA polymerase;DNA-directed RNA polymerase I subunit RPA1	2.3178	0.99561
[truncated: 1,780 more rows]

## Sheet: Supplementary Data 4
Supplementary Data 4 | N-terminomics TAILS peptides from healthy and VWD patients.
[truncated: 1,434 more rows]

## Sheet: Supplementary Data 5
Proteins	Gene Names	Protein Names	Ratio VWD (H) vs Healthy (L)	Andromeda Score
[truncated: 47 more rows]

[truncated: 1 more sheets: Supplementary Data 6]
