# Supplementary material for: Membrane procoagulation and N‑terminomics/TAILS profiling in Montreal platelet syndrome kindred with VWF p.V1316M mutation
Source: Commun Med (Lond). 2023 Sep 21;3:125. doi: 10.1038/s43856-023-00354-1 (PMC10514327; doi:10.1038/s43856-023-00354-1)
Supplement: Supplementary file 4 — Supplementary Data 7 [file 43856_2023_354_MOESM4_ESM.xlsx]

## Sheet: Data Index
	Figure 1c	Mean intensity of markers of procoagulation: platelets on serum albumin surface
	Figure 1d	Platelet size
	Figure 1e	Mean intensity of markers of procoagulation: platelets on fibrinogen surface
	Figure 2g	Platelet phenotypes
	Figure 2h	Mean intensity of markers of procoagulation: platelets on collagen surface
	Figure 2i	Fold change in mean intensity: Platelets on collagen surface
	Figure 3b	Size of platelet aggregates
	Figure 4b	Log2 fold change in platelet granule content
	Figure 4g	Log2 fold change in selected platelet cytoskeletal and membrane proteins
	Figure 5c	Temporal changes in MQAE fluorescence intensity (suspended platelets)
	Figure 5d	MQAE fluorescence intensity at endpoint (Adherent platelets)

## Sheet: Figure 1c
	P-selectin										Annexin-V										Thrombin
CNTLNormal	13.6	19.15	24.22	8.61	5	11	15				17.2733	24.4233	22.9783	33.3333	30.445	15	9				8.33333	6.755	6.50167	14.65	14.4783	13.7917	13.5217
VWDMPS	58.73	84.68	83.02	133.58	66.91	74	88				94.3133	43.6	34.245	52.6833	50.9133	49.8717	37.8383				33.675	17.5567	14.7333	19.7933	15.835	24.8567	33.6817

## Sheet: Figure 1d
	CNTLNormal	VWDMPS
	47.4	27.72
	16.04	30.76
	14.54	35.64
	13.64	38.99
	12.38	39.9
	12.28	40.2
	12	41.42
	11.34	43.86
	11.14	44.47
	11.05	44.77
	10.75	46.9
	10.36	47.21
	10.05	47.82
	9.99	51.78
	9.83	52.39
	9.77	53.3
	9.72	54.52
	9.49	55.43
	9.45	56.65
	9.21	59.7
	9.15	61.22
	9.08	61.83
	8.62	62.13
	8.33	62.44
	8.18	63.05
	7.64	66.4
	7.63	66.7
	7.4	67.01
	7.37	67.01
	6.74	67.31
	6.71	67.31
	6.66	67.92
	6.35	70.66
	6.28	70.97
	6.23	72.18
	6.22	75.84
	6.12	75.84
	6.11	76.45
	37.01	77.06
	15.79	78.28
	11.92	79.8
	11.3	81.93
	9.58	82.84
	9.37	84.37
	8.6	85.59
	8.3	85.59
	8.22	88.63
	7.69	88.94
	7.19	88.94
	7.14	94.42
	7.03	100.81
	6.98	101.73
	6.92	103.56
	6.89	104.47
	6.86	105.99
	6.77	106.6
	6.59	107.21
	6.56	117.57
	6.35	123.66
	6.12	129.45
	6	178.79
	6
	14.54
	13.64	24.32
	10.36	31.39
	10.05	32.24
	9.99	34.79
	9.83	37.9
	9.77	39.31
	11.3	43.55
	9.58	45.82
	9.37	47.51
	8.6	48.93
	8.3	50.62
	6.98	51.19
	6.92	51.47
	6.89	51.76
	6.86	51.76
	6.77	52.32
	12.38	53.45
	12.28	54.87
	12	55.15
	11.34	58.26
	11.14	58.83
	11.05	59.39
	10.75	59.39
	10.36	60.81
	10.05	61.66
	9.99	61.94
	9.83	63.63
	9.77	63.92
	9.72	64.48
	9.49	65.33
	9.45	66.18
	47.4	66.46
	16.04	67.88
	14.54	68.16
	13.64	71.55
	12.38	73.53
	12.28	78.62
	12	80.6
	11.34	81.45
	11.14	82.3
	11.05	85.41
	10.75	87.11
	10.36	90.22
	10.05	92.48
	9.99	97.01
	9.83	100.4
	9.77	101.25
	9.72	103.8
	9.49	104.36
	9.45	115.11
	9.21	128.68
	9.15	143.39
	9.08

## Sheet: Figure 1e
F
		P-selectin							Annexin-V							Thrombin
	CNTLNormal	335	350	325	315	554	368		309.05	291.53	222.59	209.34	200.96	188.56		87.08	77.04	75.32	72.48	67.72	67.23	55.99
	VWDMPS	216	215	225	161.86	131.84	181		70.76	68.5	50.33	44.11	37.5	23.29		34	40.53	39.54	39.26	37.06	36.12	36.03

## Sheet: Figure 2g
		P-selectin								Annexin-V								Thrombin
	CNTLNormal	720.55	620.75	581.66	576.43	567.87	552.54	534.64		981.15	958.65	971.43	939.98	901.19	870.44	425.02		90	80	100	80	70	75	95
	VWDMPS	429.61	414.2	407.4	406.05	401.01	389.82	361.24		97.45	85.88	84.46	82.28	82.22	80.71	63.63		74	35	54	44	75	38	48

## Sheet: Figure 2h
			P-selectin										Annexin-V										Thrombin
		CNTLNormal	55.4269	47.75	44.7431	44.3408	43.6823	42.5031	41.1262				44.5977	43.575	44.1559	42.7264	40.9632	39.5654	19.3191				8.18182	7.27273	9.09091	7.27273	6.36364	6.81818	9
		VWDMPS	5.1144	4.93095	4.85	4.83393	4.77393	4.64071	4.30048				1.87404	1.65154	1.62423	1.58231	1.58115	1.55211	1.22365				3.36364	1.59091	2.45454	2	3.40909	1.72727	3

## Sheet: Figure 2i
		CSNB-										CSNB+										NBNS										Ballooned
	CNTLNormal	26	29.9	34.9	26.5	39.1	41	40.9	50			4	1.5	0.9	2	1.4	0.8	0	0			0	0	0	0	1.4	0	0	0			70	68.7	64.2	71.4	58	57.4	59.1	50
	VWDMPS	3.8	3.2	8	0	3.7	10	10.5	12.5			42.3	48.4	64	50	51.9	53.3	47.4	56.3			26.9	32.3	16	38.9	25.9	26.7	26.3	12.5			26.9	16.1	12	11.1	18.5	10	15.8	18.8

## Sheet: Figure 3b
		CNTLNormal	VWDMPS
		413	286
		300	150
		540	159
		450	251
		300	150
		359	148

## Sheet: Figure 4b
	CD63					P-selectin					Thrombospondin-1					Fibronectin					PF4					FV					VWF
VWDMPS	-2.9	-2.7	-2.8			-2.4	-1.8	-2			-5.5	-4.8	-5			-0.4	-0.5	-0.3	-0.6		-2.5	-3.4	-2.9	-3		-2.6	-0.5	-2			-2.9	-3	-2.8	-3.1

## Sheet: Figure 4g
	CLIC4	CLIC1	ACTN1	ACTB	ACTG1	ACTC1	ACTA1	ACTN4	TUBB	TUBB4B	TUBA1C	TUBB8	TUBB1	MYH9	MYL6	MYL1	MYL3	MYL9	MYL12A
	-3.12	-2.96	-2.9	-3.7	-2.71	-3.93	-3.9	-3.24	-4.6	-3.3	-5	-4	-5.5		-5.8	-5.8	-5.8	-3.5	-3.9
	-3	-4.92	-5.62	-5.34	-2.7	-3.9	-3.93		-2.9		-5.01	-4.03	1.7		-2.9	-5.81	-5.82
			-2.27341	-5.52556				-2.60218		-3.28574			-2.19595	-5.49642	-5			-4.0454	-3.52332
			-5.52629	-5.45015				-3.50182		-3.83025			1.71352	-5.64508	-2.71151			-3.50376	-4.24838
			-6.12462	-5.36956				-3.54038		-4.04283			-2.25126	-5.63645	-2.88555				-3.88398
															-3.06275

[truncated: 2 more sheets: Figure 5c, Figure 5d]
